# Supplementary material for: Expression of Concern: Early intervention with ColdZyme mouth spray after self-diagnosis of common cold: A randomized, double-blind, placebo-controlled study
Source: PLoS One. 2026 Jun 16;21(6):e0351708. doi: 10.1371/journal.pone.0351708 (PMC13271471; doi:10.1371/journal.pone.0351708)
Supplement: S2 Data — (XLSX) [file pone.0351708.s002.xlsx]

## Sheet: VD
S_ID	VDDT1	SITEID	SUBJID	VISITCODE	VISITNAME
01-001	31/01/2019	1	1	V01	Visit 1
01-001	NA	1	1	V2	Visit 2
01-001	NA	1	1	V3	Visit 3
01-001	17/05/2019	1	1	V04	Terminal visit
01-002	01/02/2019	1	2	V01	Visit 1
01-002	09/05/2019	1	2	V04	Terminal visit
01-003	01/02/2019	1	3	V01	Visit 1
01-003	08/02/2019	1	3	V02	Visit 2
01-003	22/02/2019	1	3	V03	Visit 3
01-004	01/02/2019	1	4	V01	Visit 1
01-004	14/03/2019	1	4	V02	Visit 2
01-004	28/03/2019	1	4	V03	Visit 3
01-005	01/02/2019	1	5	V01	Visit 1
01-005	26/02/2019	1	5	V02	Visit 2
01-005	11/03/2019	1	5	V03	Visit 3
01-006	04/02/2019	1	6	V01	Visit 1
01-006	04/03/2019	1	6	V02	Visit 2
01-006	19/03/2019	1	6	V03	Visit 3
01-007	04/02/2019	1	7	V01	Visit 1
01-007	04/04/2019	1	7	V02	Visit 2
01-007	17/04/2019	1	7	V03	Visit 3
01-008	04/02/2019	1	8	V01	Visit 1
01-008	26/02/2019	1	8	V02	Visit 2
01-008	13/03/2019	1	8	V03	Visit 3
01-009	05/02/2019	1	9	V01	Visit 1
01-009	11/02/2019	1	9	V02	Visit 2
01-009	05/03/2019	1	9	V03	Visit 3
01-010	05/02/2019	1	10	V01	Visit 1
01-010	14/02/2019	1	10	V02	Visit 2
01-010	01/03/2019	1	10	V03	Visit 3
01-011	05/02/2019	1	11	V01	Visit 1
01-011	18/02/2019	1	11	V02	Visit 2
01-011	04/03/2019	1	11	V03	Visit 3
01-012	06/02/2019	1	12	V01	Visit 1
01-012	06/05/2019	1	12	V04	Terminal visit
01-013	06/02/2019	1	13	V01	Visit 1
01-013	10/05/2019	1	13	V04	Terminal visit
01-014	06/02/2019	1	14	V01	Visit 1
01-014	10/05/2019	1	14	V04	Terminal visit
01-015	07/02/2019	1	15	V01	Visit 1
01-015	11/03/2019	1	15	V02	Visit 2
01-015	25/03/2019	1	15	V03	Visit 3
01-016	07/02/2019	1	16	V01	Visit 1
01-016	21/02/2019	1	16	V02	Visit 2
01-016	07/03/2019	1	16	V03	Visit 3
01-017	08/02/2019	1	17	V01	Visit 1
01-017	20/05/2019	1	17	V04	Terminal visit
01-018	08/02/2019	1	18	V01	Visit 1
01-018	03/05/2019	1	18	V04	Terminal visit
01-019	08/02/2019	1	19	V01	Visit 1
01-019	01/03/2019	1	19	V02	Visit 2
01-019	15/03/2019	1	19	V03	Visit 3
01-020	08/02/2019	1	20	V01	Visit 1
01-020	06/05/2019	1	20	V04	Terminal visit
01-021	08/02/2019	1	21	V01	Visit 1
01-021	20/02/2019	1	21	V02	Visit 2
01-021	06/03/2019	1	21	V03	Visit 3
01-022	08/02/2019	1	22	V01	Visit 1
01-022	16/05/2019	1	22	V04	Terminal visit
01-023	11/02/2019	1	23	V01	Visit 1
01-023	09/05/2019	1	23	V04	Terminal visit
01-024	11/02/2019	1	24	V01	Visit 1
01-024	18/03/2019	1	24	V02	Visit 2
01-024	01/04/2019	1	24	V03	Visit 3
01-025	12/02/2019	1	25	V01	Visit 1
01-025	15/05/2019	1	25	V04	Terminal visit
01-026	12/02/2019	1	26	V01	Visit 1
01-026	09/04/2019	1	26	V02	Visit 2
01-026	23/04/2019	1	26	V03	Visit 3
01-027	13/02/2019	1	27	V01	Visit 1
01-027	18/03/2019	1	27	V02	Visit 2
01-027	29/03/2019	1	27	V03	Visit 3
01-028	13/02/2019	1	28	V01	Visit 1
01-028	11/04/2019	1	28	V02	Visit 2
01-028	25/04/2019	1	28	V03	Visit 3
01-029	13/02/2019	1	29	V01	Visit 1
01-029	25/02/2019	1	29	V02	Visit 2
01-029	07/03/2019	1	29	V03	Visit 3
01-030	14/02/2019	1	30	V01	Visit 1
01-030	16/05/2019	1	30	V04	Terminal visit
01-031	14/02/2019	1	31	V01	Visit 1
01-031	06/05/2019	1	31	V04	Terminal visit
01-032	14/02/2019	1	32	V01	Visit 1
01-032	07/05/2019	1	32	V04	Terminal visit
01-033	15/02/2019	1	33	V01	Visit 1
01-033	21/02/2019	1	33	V02	Visit 2
01-033	07/03/2019	1	33	V03	Visit 3
01-034	15/02/2019	1	34	V01	Visit 1
01-034	21/02/2019	1	34	V02	Visit 2
01-034	06/03/2019	1	34	V03	Visit 3
01-035	15/02/2019	1	35	V01	Visit 1
01-035	21/02/2019	1	35	V02	Visit 2
01-035	07/03/2019	1	35	V03	Visit 3
01-036	15/02/2019	1	36	V01	Visit 1
01-036	08/05/2019	1	36	V04	Terminal visit
01-037	15/02/2019	1	37	V01	Visit 1
01-037	14/05/2019	1	37	V04	Terminal visit
01-038	18/02/2019	1	38	V01	Visit 1
01-038	05/03/2019	1	38	V02	Visit 2
01-038	21/03/2019	1	38	V03	Visit 3
01-039	18/02/2019	1	39	V01	Visit 1
01-039	22/05/2019	1	39	V04	Terminal visit
01-040	18/02/2019	1	40	V01	Visit 1
01-040	07/03/2019	1	40	V02	Visit 2
01-040	22/03/2019	1	40	V03	Visit 3
01-041	18/02/2019	1	41	V01	Visit 1
01-041	16/05/2019	1	41	V04	Terminal visit
01-042	18/02/2019	1	42	V01	Visit 1
01-042	09/05/2019	1	42	V04	Terminal visit
01-043	19/02/2019	1	43	V01	Visit 1
01-043	09/05/2019	1	43	V04	Terminal visit
01-044	20/02/2019	1	44	V01	Visit 1
01-044	20/05/2019	1	44	V04	Terminal visit
01-045	20/02/2019	1	45	V01	Visit 1
01-045	07/03/2019	1	45	V02	Visit 2
01-045	22/03/2019	1	45	V03	Visit 3
01-046	20/02/2019	1	46	V01	Visit 1
01-046	15/03/2019	1	46	V02	Visit 2
01-046	27/03/2019	1	46	V03	Visit 3
01-047	20/02/2019	1	47	V01	Visit 1
01-047	21/05/2019	1	47	V04	Terminal visit
01-048	20/02/2019	1	48	V01	Visit 1
01-048	25/03/2019	1	48	V02	Visit 2
01-048	10/04/2019	1	48	V03	Visit 3
01-049	21/02/2019	1	49	V01	Visit 1
01-049	27/02/2019	1	49	V02	Visit 2
01-049	14/03/2019	1	49	V03	Visit 3
01-050	21/02/2019	1	50	V01	Visit 1
01-050	14/03/2019	1	50	V02	Visit 2
01-050	01/04/2019	1	50	V03	Visit 3
01-051	21/02/2019	1	51	V01	Visit 1
01-051	24/05/2019	1	51	V04	Terminal visit
01-052	21/02/2019	1	52	V01	Visit 1
01-052	03/04/2019	1	52	V02	Visit 2
01-052	16/04/2019	1	52	V03	Visit 3
01-053	21/02/2019	1	53	V01	Visit 1
01-053	14/03/2019	1	53	V02	Visit 2
01-053	28/03/2019	1	53	V03	Visit 3
01-054	21/02/2019	1	54	V01	Visit 1
01-054	24/05/2019	1	54	V04	Terminal visit
01-055	22/02/2019	1	55	V01	Visit 1
01-055	26/03/2019	1	55	V02	Visit 2
01-055	16/04/2019	1	55	V03	Visit 3
01-056	25/02/2019	1	56	V01	Visit 1
01-056	26/03/2019	1	56	V02	Visit 2
01-056	08/04/2019	1	56	V03	Visit 3
01-057	25/02/2019	1	57	V01	Visit 1
01-057	19/03/2019	1	57	V02	Visit 2
01-057	02/04/2019	1	57	V03	Visit 3
01-058	25/02/2019	1	58	V01	Visit 1
01-058	18/04/2019	1	58	V02	Visit 2
01-058	09/05/2019	1	58	V03	Visit 3
01-059	25/02/2019	1	59	V01	Visit 1
01-059	14/03/2019	1	59	V02	Visit 2
01-059	27/03/2019	1	59	V03	Visit 3
01-060	26/02/2019	1	60	V01	Visit 1
01-060	16/05/2019	1	60	V04	Terminal visit
01-061	26/02/2019	1	61	V01	Visit 1
01-061	24/05/2019	1	61	V04	Terminal visit
01-062	26/02/2019	1	62	V01	Visit 1
01-062	06/03/2019	1	62	V02	Visit 2
01-062	20/03/2019	1	62	V03	Visit 3
01-063	26/02/2019	1	63	V01	Visit 1
01-063	21/05/2019	1	63	V04	Terminal visit
01-064	27/02/2019	1	64	V01	Visit 1
01-064	19/03/2019	1	64	V02	Visit 2
01-064	01/04/2019	1	64	V03	Visit 3
01-065	27/02/2019	1	65	V01	Visit 1
01-065	17/05/2019	1	65	V04	Terminal visit
01-066	27/02/2019	1	66	V01	Visit 1
01-066	13/05/2019	1	66	V04	Terminal visit
01-067	27/02/2019	1	67	V01	Visit 1
01-067	13/03/2019	1	67	V02	Visit 2
01-067	25/03/2019	1	67	V03	Visit 3
01-068	27/02/2019	1	68	V01	Visit 1
01-068	05/04/2019	1	68	V02	Visit 2
01-068	18/04/2019	1	68	V03	Visit 3
01-069	28/02/2019	1	69	V01	Visit 1
01-069	11/04/2019	1	69	V02	Visit 2
01-069	24/04/2019	1	69	V03	Visit 3
01-070	28/02/2019	1	70	V01	Visit 1
01-070	29/03/2019	1	70	V02	Visit 2
01-070	12/04/2019	1	70	V03	Visit 3
01-071	28/02/2019	1	71	V01	Visit 1
01-071	08/05/2019	1	71	V04	Terminal visit
01-072	28/02/2019	1	72	V01	Visit 1
01-072	20/05/2019	1	72	V04	Terminal visit
01-073	01/03/2019	1	73	V01	Visit 1
01-073	22/05/2019	1	73	V04	Terminal visit
01-074	04/03/2019	1	74	V01	Visit 1
01-074	28/03/2019	1	74	V02	Visit 2
01-074	12/04/2019	1	74	V03	Visit 3
01-075	05/03/2019	1	75	V01	Visit 1
01-075	11/04/2019	1	75	V02	Visit 2
01-075	25/04/2019	1	75	V03	Visit 3
01-076	05/03/2019	1	76	V01	Visit 1
01-076	06/05/2019	1	76	V04	Terminal visit
01-077	05/03/2019	1	77	V01	Visit 1
01-077	13/05/2019	1	77	V04	Terminal visit
01-078	06/03/2019	1	78	V01	Visit 1
01-078	18/03/2019	1	78	V02	Visit 2
01-078	28/03/2019	1	78	V03	Visit 3
01-079	07/03/2019	1	79	V01	Visit 1
01-079	20/05/2019	1	79	V04	Terminal visit
01-080	07/03/2019	1	80	V01	Visit 1
01-080	20/05/2019	1	80	V04	Terminal visit
01-081	11/03/2019	1	81	V01	Visit 1
01-081	14/03/2019	1	81	V02	Visit 2
01-082	12/03/2019	1	82	V01	Visit 1
01-082	09/05/2019	1	82	V04	Terminal visit
01-083	12/03/2019	1	83	V01	Visit 1
01-083	15/04/2019	1	83	V02	Visit 2
01-083	25/04/2019	1	83	V03	Visit 3
01-084	12/03/2019	1	84	V01	Visit 1
01-084	31/05/2019	1	84	V04	Terminal visit
01-085	12/03/2019	1	85	V01	Visit 1
01-085	25/03/2019	1	85	V02	Visit 2
01-085	05/04/2019	1	85	V03	Visit 3
01-086	13/03/2019	1	86	V01	Visit 1
01-086	08/05/2019	1	86	V04	Terminal visit
01-087	14/03/2019	1	87	V01	Visit 1
01-087	13/05/2019	1	87	V04	Terminal visit
01-088	14/03/2019	1	88	V01	Visit 1
01-088	16/05/2019	1	88	V04	Terminal visit
01-089	14/03/2019	1	89	V01	Visit 1
01-089	31/05/2019	1	89	V04	Terminal visit
01-090	15/03/2019	1	90	V01	Visit 1
01-090	16/04/2019	1	90	V02	Visit 2
01-090	03/05/2019	1	90	V03	Visit 3
01-091	15/03/2019	1	91	V01	Visit 1
01-091	17/04/2019	1	91	V02	Visit 2
01-091	03/05/2019	1	91	V03	Visit 3
01-092	15/03/2019	1	92	V01	Visit 1
01-092	29/05/2019	1	92	V04	Terminal visit
01-093	15/03/2019	1	93	V01	Visit 1
01-093	04/04/2019	1	93	V02	Visit 2
01-093	15/04/2019	1	93	V03	Visit 3
01-094	18/03/2019	1	94	V01	Visit 1
01-094	09/04/2019	1	94	V02	Visit 2
01-094	24/04/2019	1	94	V03	Visit 3
01-095	18/03/2019	1	95	V01	Visit 1
01-095	26/03/2019	1	95	V02	Visit 2
01-095	10/04/2019	1	95	V03	Visit 3
01-096	18/03/2019	1	96	V01	Visit 1
01-096	14/05/2019	1	96	V04	Terminal visit
01-097	19/03/2019	1	97	V01	Visit 1
01-097	03/05/2019	1	97	V04	Terminal visit
01-098	19/03/2019	1	98	V01	Visit 1
01-098	27/05/2019	1	98	V04	Terminal visit
01-099	19/03/2019	1	99	V01	Visit 1
01-099	10/05/2019	1	99	V04	Terminal visit
01-100	20/03/2019	1	100	V01	Visit 1
01-100	25/03/2019	1	100	V02	Visit 2
01-100	05/04/2019	1	100	V03	Visit 3
01-101	20/03/2019	1	101	V01	Visit 1
01-101	22/05/2019	1	101	V04	Terminal visit
01-102	21/03/2019	1	102	V01	Visit 1
01-102	14/05/2019	1	102	V04	Terminal visit
01-103	22/03/2019	1	103	V01	Visit 1
01-103	03/05/2019	1	103	V04	Terminal visit
01-104	22/03/2019	1	104	V01	Visit 1
01-104	28/03/2019	1	104	V02	Visit 2
01-104	12/04/2019	1	104	V03	Visit 3
01-105	09/04/2019	1	105	V01	Visit 1
01-105	29/05/2019	1	105	V04	Terminal visit
01-106	09/04/2019	1	106	V01	Visit 1
01-106	23/04/2019	1	106	V02	Visit 2
01-106	02/05/2019	1	106	V03	Visit 3
01-107	10/04/2019	1	107	V01	Visit 1
01-107	07/05/2019	1	107	V04	Terminal visit
01-108	11/04/2019	1	108	V01	Visit 1
01-108	15/04/2019	1	108	V02	Visit 2
01-108	30/04/2019	1	108	V03	Visit 3
01-109	16/04/2019	1	109	V01	Visit 1
01-109	17/05/2019	1	109	V04	Terminal visit
01-110	16/04/2019	1	110	V01	Visit 1
01-110	16/05/2019	1	110	V04	Terminal visit
01-111	16/04/2019	1	111	V01	Visit 1
01-111	25/04/2019	1	111	V02	Visit 2
01-111	10/05/2019	1	111	V03	Visit 3
01-112	17/04/2019	1	112	V01	Visit 1
01-112	08/05/2019	1	112	V04	Terminal visit
02-001	12/02/2019	2	1	V01	Visit 1
02-001	02/05/2019	2	1	V04	Terminal visit
02-002	12/02/2019	2	2	V01	Visit 1
02-002	19/02/2019	2	2	V02	Visit 2
02-002	11/03/2019	2	2	V03	Visit 3
02-003	12/02/2019	2	3	V01	Visit 1
02-003	28/02/2019	2	3	V02	Visit 2
02-003	18/03/2019	2	3	V03	Visit 3
02-004	12/02/2019	2	4	V01	Visit 1
02-004	28/03/2019	2	4	V02	Visit 2
02-004	10/04/2019	2	4	V03	Visit 3
02-005	12/02/2019	2	5	V01	Visit 1
02-005	15/04/2019	2	5	V02	Visit 2
02-005	29/04/2019	2	5	V03	Visit 3
02-006	15/02/2019	2	6	V01	Visit 1
02-006	25/02/2019	2	6	V02	Visit 2
02-006	11/03/2019	2	6	V03	Visit 3
02-007	15/02/2019	2	7	V01	Visit 1
02-007	02/05/2019	2	7	V04	Terminal visit
02-008	15/02/2019	2	8	V01	Visit 1
02-008	08/04/2019	2	8	V02	Visit 2
02-008	23/04/2019	2	8	V03	Visit 3
02-009	15/02/2019	2	9	V01	Visit 1
02-009	11/03/2019	2	9	V02	Visit 2
02-009	25/03/2019	2	9	V03	Visit 3
02-010	15/02/2019	2	10	V01	Visit 1
02-010	11/03/2019	2	10	V02	Visit 2
02-010	25/03/2019	2	10	V03	Visit 3
02-011	18/02/2019	2	11	V01	Visit 1
02-011	03/04/2019	2	11	V02	Visit 2
02-011	16/04/2019	2	11	V03	Visit 3
02-012	19/02/2019	2	12	V01	Visit 1
02-012	06/05/2019	2	12	V04	Terminal visit
02-013	19/02/2019	2	13	V01	Visit 1
02-013	04/03/2019	2	13	V02	Visit 2
02-013	18/03/2019	2	13	V03	Visit 3
02-014	19/02/2019	2	14	V01	Visit 1
02-014	08/04/2019	2	14	V02	Visit 2
02-014	23/04/2019	2	14	V03	Visit 3
02-015	20/02/2019	2	15	V01	Visit 1
02-015	09/04/2019	2	15	V02	Visit 2
02-015	24/04/2019	2	15	V03	Visit 3
02-016	20/02/2019	2	16	V01	Visit 1
02-016	13/03/2019	2	16	V02	Visit 2
02-016	27/03/2019	2	16	V03	Visit 3
02-017	20/02/2019	2	17	V01	Visit 1
02-017	28/02/2019	2	17	V02	Visit 2
02-017	14/03/2019	2	17	V03	Visit 3
02-018	21/02/2019	2	18	V01	Visit 1
02-018	13/03/2019	2	18	V02	Visit 2
02-018	27/03/2019	2	18	V03	Visit 3
02-019	21/02/2019	2	19	V01	Visit 1
02-019	11/04/2019	2	19	V02	Visit 2
02-019	23/04/2019	2	19	V03	Visit 3
02-020	21/02/2019	2	20	V01	Visit 1
02-020	18/03/2019	2	20	V02	Visit 2
02-020	02/04/2019	2	20	V03	Visit 3
02-021	26/02/2019	2	21	V01	Visit 1
02-021	17/04/2019	2	21	V02	Visit 2
02-021	29/04/2019	2	21	V03	Visit 3
02-022	26/02/2019	2	22	V01	Visit 1
02-022	15/05/2019	2	22	V04	Terminal visit
02-023	26/02/2019	2	23	V01	Visit 1
02-023	19/03/2019	2	23	V02	Visit 2
02-023	02/04/2019	2	23	V03	Visit 3
02-024	27/02/2019	2	24	V01	Visit 1
02-024	06/03/2019	2	24	V02	Visit 2
02-024	20/03/2019	2	24	V03	Visit 3
02-025	27/02/2019	2	25	V01	Visit 1
02-025	04/04/2019	2	25	V02	Visit 2
02-025	16/04/2019	2	25	V03	Visit 3
02-026	27/02/2019	2	26	V01	Visit 1
02-026	04/04/2019	2	26	V02	Visit 2
02-026	16/04/2019	2	26	V03	Visit 3
02-027	27/02/2019	2	27	V01	Visit 1
02-027	07/05/2019	2	27	V04	Terminal visit
02-028	27/02/2019	2	28	V01	Visit 1
02-028	28/03/2019	2	28	V02	Visit 2
02-028	11/04/2019	2	28	V03	Visit 3
02-029	27/02/2019	2	29	V01	Visit 1
02-029	19/03/2019	2	29	V02	Visit 2
02-029	03/04/2019	2	29	V03	Visit 3
02-030	27/02/2019	2	30	V01	Visit 1
02-030	04/04/2019	2	30	V02	Visit 2
02-030	16/04/2019	2	30	V03	Visit 3
02-031	28/02/2019	2	31	V01	Visit 1
02-031	18/03/2019	2	31	V02	Visit 2
02-031	01/04/2019	2	31	V03	Visit 3
02-032	04/03/2019	2	32	V01	Visit 1
02-032	09/04/2019	2	32	V02	Visit 2
02-032	23/04/2019	2	32	V03	Visit 3
02-033	05/03/2019	2	33	V01	Visit 1
02-033	29/03/2019	2	33	V02	Visit 2
02-033	11/04/2019	2	33	V03	Visit 3
02-034	05/03/2019	2	34	V01	Visit 1
02-034	07/05/2019	2	34	V04	Terminal visit
02-035	06/03/2019	2	35	V01	Visit 1
02-035	01/04/2019	2	35	V02	Visit 2
02-035	15/04/2019	2	35	V03	Visit 3
02-036	07/03/2019	2	36	V01	Visit 1
02-036	28/03/2019	2	36	V02	Visit 2
02-036	11/04/2019	2	36	V03	Visit 3
02-037	26/03/2019	2	37	V01	Visit 1
02-037	07/05/2019	2	37	V04	Terminal visit
02-038	26/03/2019	2	38	V01	Visit 1
02-038	08/04/2019	2	38	V02	Visit 2
02-038	23/04/2019	2	38	V03	Visit 3
02-039	26/03/2019	2	39	V01	Visit 1
02-039	02/05/2019	2	39	V04	Terminal visit
02-040	26/03/2019	2	40	V01	Visit 1
02-040	07/05/2019	2	40	V04	Terminal visit
02-041	02/04/2019	2	41	V01	Visit 1
02-041	11/04/2019	2	41	V02	Visit 2
02-041	23/04/2019	2	41	V03	Visit 3
02-042	02/04/2019	2	42	V01	Visit 1
02-042	02/05/2019	2	42	V04	Terminal visit
02-043	09/04/2019	2	43	V01	Visit 1
02-043	02/05/2019	2	43	V04	Terminal visit
02-044	10/04/2019	2	44	V01	Visit 1
02-044	15/04/2019	2	44	V02	Visit 2
02-044	02/05/2019	2	44	V03	Visit 3
02-045	10/04/2019	2	45	V01	Visit 1
02-045	16/04/2019	2	45	V02	Visit 2
02-045	02/05/2019	2	45	V03	Visit 3
02-046	12/04/2019	2	46	V01	Visit 1
02-046	23/04/2019	2	46	V02	Visit 2
02-046	07/05/2019	2	46	V03	Visit 3
02-047	17/04/2019	2	47	V01	Visit 1
02-047	02/05/2019	2	47	V04	Terminal visit
02-048	17/04/2019	2	48	V01	Visit 1
02-048	02/05/2019	2	48	V04	Terminal visit
03-001	05/02/2019	3	1	V01	Visit 1
03-001	18/02/2019	3	1	V02	Visit 2
03-001	04/03/2019	3	1	V03	Visit 3
03-002	05/02/2019	3	2	V01	Visit 1
03-002	15/02/2019	3	2	V02	Visit 2
03-002	28/02/2019	3	2	V03	Visit 3
03-003	05/02/2019	3	3	V01	Visit 1
03-003	15/02/2019	3	3	V02	Visit 2
03-003	28/02/2019	3	3	V03	Visit 3
03-004	05/02/2019	3	4	V01	Visit 1
03-004	18/02/2019	3	4	V02	Visit 2
03-004	01/03/2019	3	4	V03	Visit 3
03-005	05/02/2019	3	5	V01	Visit 1
03-005	27/02/2019	3	5	V02	Visit 2
03-005	11/03/2019	3	5	V03	Visit 3
03-006	05/02/2019	3	6	V01	Visit 1
03-006	23/02/2019	3	6	V02	Visit 2
03-006	07/03/2019	3	6	V03	Visit 3
03-007	05/02/2019	3	7	V01	Visit 1
03-007	12/02/2019	3	7	V02	Visit 2
03-007	25/02/2019	3	7	V03	Visit 3
03-008	07/02/2019	3	8	V01	Visit 1
03-008	05/04/2019	3	8	V02	Visit 2
03-008	18/04/2019	3	8	V03	Visit 3
03-009	07/02/2019	3	9	V01	Visit 1
03-009	27/03/2019	3	9	V02	Visit 2
03-009	11/04/2019	3	9	V03	Visit 3
03-010	08/02/2019	3	10	V01	Visit 1
03-010	25/02/2019	3	10	V02	Visit 2
03-010	14/03/2019	3	10	V03	Visit 3
03-011	08/02/2019	3	11	V01	Visit 1
03-011	19/02/2019	3	11	V02	Visit 2
03-011	04/03/2019	3	11	V03	Visit 3
03-012	08/02/2019	3	12	V01	Visit 1
03-012	19/02/2019	3	12	V02	Visit 2
03-012	05/03/2019	3	12	V03	Visit 3
03-013	08/02/2019	3	13	V01	Visit 1
03-013	28/02/2019	3	13	V02	Visit 2
03-013	15/03/2019	3	13	V03	Visit 3
03-014	08/02/2019	3	14	V01	Visit 1
03-014	05/04/2019	3	14	V02	Visit 2
03-014	17/04/2019	3	14	V03	Visit 3
03-015	08/02/2019	3	15	V01	Visit 1
03-015	08/04/2019	3	15	V02	Visit 2
03-015	18/04/2019	3	15	V03	Visit 3
03-016	12/02/2019	3	16	V01	Visit 1
03-016	03/05/2019	3	16	V02	Visit 2
03-017	12/02/2019	3	17	V01	Visit 1
03-017	03/05/2019	3	17	V04	Terminal visit
03-018	13/02/2019	3	18	V01	Visit 1
03-018	04/03/2019	3	18	V02	Visit 2
03-018	15/03/2019	3	18	V03	Visit 3
03-019	13/02/2019	3	19	V01	Visit 1
03-019	15/03/2019	3	19	V02	Visit 2
03-019	28/03/2019	3	19	V03	Visit 3
03-020	13/02/2019	3	20	V01	Visit 1
03-020	21/02/2019	3	20	V02	Visit 2
03-020	07/03/2019	3	20	V03	Visit 3
03-021	13/02/2019	3	21	V01	Visit 1
03-021	22/02/2019	3	21	V02	Visit 2
03-021	11/03/2019	3	21	V03	Visit 3
03-022	13/02/2019	3	22	V01	Visit 1
03-022	26/02/2019	3	22	V02	Visit 2
03-022	14/03/2019	3	22	V03	Visit 3
03-023	13/02/2019	3	23	V01	Visit 1
03-023	25/02/2019	3	23	V02	Visit 2
03-023	12/03/2019	3	23	V03	Visit 3
03-024	15/02/2019	3	24	V01	Visit 1
03-024	07/03/2019	3	24	V02	Visit 2
03-024	19/03/2019	3	24	V03	Visit 3
03-025	15/02/2019	3	25	V01	Visit 1
03-025	20/02/2019	3	25	V02	Visit 2
03-025	05/03/2019	3	25	V03	Visit 3
03-026	15/02/2019	3	26	V01	Visit 1
03-026	22/02/2019	3	26	V02	Visit 2
03-026	07/03/2019	3	26	V03	Visit 3
03-027	15/02/2019	3	27	V01	Visit 1
03-027	20/02/2019	3	27	V02	Visit 2
03-027	06/03/2019	3	27	V03	Visit 3
03-028	15/02/2019	3	28	V01	Visit 1
03-028	25/02/2019	3	28	V02	Visit 2
03-028	11/03/2019	3	28	V03	Visit 3
04-001	01/02/2019	4	1	V01	Visit 1
04-001	25/02/2019	4	1	V02	Visit 2
04-001	11/03/2019	4	1	V03	Visit 3
04-002	01/02/2019	4	2	V01	Visit 1
04-002	18/02/2019	4	2	V02	Visit 2
04-002	04/03/2019	4	2	V03	Visit 3
04-003	01/02/2019	4	3	V01	Visit 1
04-003	18/02/2019	4	3	V02	Visit 2
04-003	03/03/2019	4	3	V03	Visit 3
04-004	01/02/2019	4	4	V01	Visit 1
04-004	07/02/2019	4	4	V02	Visit 2
04-004	25/02/2019	4	4	V03	Visit 3
04-005	01/02/2019	4	5	V01	Visit 1
04-005	05/02/2019	4	5	V02	Visit 2
04-005	21/02/2019	4	5	V03	Visit 3
04-006	01/02/2019	4	6	V01	Visit 1
04-006	05/02/2019	4	6	V02	Visit 2
04-006	21/02/2019	4	6	V03	Visit 3
04-007	01/02/2019	4	7	V01	Visit 1
04-007	30/03/2019	4	7	V02	Visit 2
04-007	13/04/2019	4	7	V03	Visit 3
04-008	01/02/2019	4	8	V01	Visit 1
04-008	28/02/2019	4	8	V02	Visit 2
04-008	12/03/2019	4	8	V03	Visit 3
04-009	01/02/2019	4	9	V01	Visit 1
04-009	21/03/2019	4	9	V02	Visit 2
04-009	03/04/2019	4	9	V03	Visit 3
04-010	01/02/2019	4	10	V01	Visit 1
04-010	08/02/2019	4	10	V02	Visit 2
04-010	21/02/2019	4	10	V03	Visit 3
04-011	01/02/2019	4	11	V01	Visit 1
04-011	25/02/2019	4	11	V02	Visit 2
04-011	10/03/2019	4	11	V03	Visit 3
04-012	01/02/2019	4	12	V01	Visit 1
04-012	14/02/2019	4	12	V02	Visit 2
04-012	27/02/2019	4	12	V03	Visit 3
04-013	01/02/2019	4	13	V01	Visit 1
04-013	25/03/2019	4	13	V02	Visit 2
04-013	09/04/2019	4	13	V03	Visit 3
04-014	01/02/2019	4	14	V01	Visit 1
04-014	19/03/2019	4	14	V02	Visit 2
04-014	03/04/2019	4	14	V03	Visit 3
04-015	01/02/2019	4	15	V01	Visit 1
04-015	16/03/2019	4	15	V02	Visit 2
04-015	01/04/2019	4	15	V03	Visit 3
04-016	01/02/2019	4	16	V01	Visit 1
04-016	01/03/2019	4	16	V02	Visit 2
04-016	12/03/2019	4	16	V03	Visit 3
04-017	01/02/2019	4	17	V01	Visit 1
04-017	23/03/2019	4	17	V02	Visit 2
04-017	06/04/2019	4	17	V03	Visit 3
04-018	01/02/2019	4	18	V01	Visit 1
04-018	14/02/2019	4	18	V02	Visit 2
04-018	28/02/2019	4	18	V03	Visit 3
04-019	01/02/2019	4	19	V01	Visit 1
04-019	19/03/2019	4	19	V02	Visit 2
04-019	02/04/2019	4	19	V03	Visit 3
04-020	01/02/2019	4	20	V01	Visit 1
04-020	19/04/2019	4	20	V02	Visit 2
04-020	06/05/2019	4	20	V03	Visit 3
04-021	04/02/2019	4	21	V01	Visit 1
04-021	21/03/2019	4	21	V02	Visit 2
04-021	03/04/2019	4	21	V03	Visit 3
04-022	04/02/2019	4	22	V01	Visit 1
04-022	14/02/2019	4	22	V02	Visit 2
04-022	28/02/2019	4	22	V03	Visit 3
04-023	04/02/2019	4	23	V01	Visit 1
04-023	18/03/2019	4	23	V02	Visit 2
04-023	01/04/2019	4	23	V03	Visit 3
04-024	04/02/2019	4	24	V01	Visit 1
04-024	07/02/2019	4	24	V02	Visit 2
04-024	21/02/2019	4	24	V03	Visit 3
04-025	04/02/2019	4	25	V01	Visit 1
04-025	19/02/2019	4	25	V02	Visit 2
04-025	05/03/2019	4	25	V03	Visit 3
04-026	04/02/2019	4	26	V01	Visit 1
04-026	25/03/2019	4	26	V02	Visit 2
04-026	08/04/2019	4	26	V03	Visit 3
04-027	04/02/2019	4	27	V01	Visit 1
04-027	15/02/2019	4	27	V02	Visit 2
04-027	01/03/2019	4	27	V03	Visit 3
04-028	04/02/2019	4	28	V01	Visit 1
04-028	08/05/2019	4	28	V04	Terminal visit
04-029	04/02/2019	4	29	V01	Visit 1
04-029	22/02/2019	4	29	V02	Visit 2
04-029	08/03/2019	4	29	V03	Visit 3
04-030	04/02/2019	4	30	V01	Visit 1
04-030	15/04/2019	4	30	V02	Visit 2
04-030	28/04/2019	4	30	V03	Visit 3
04-031	04/02/2019	4	31	V01	Visit 1
04-031	22/02/2019	4	31	V02	Visit 2
04-031	11/03/2019	4	31	V03	Visit 3
04-032	04/02/2019	4	32	V01	Visit 1
04-032	07/03/2019	4	32	V02	Visit 2
04-032	21/03/2019	4	32	V03	Visit 3
04-033	04/02/2019	4	33	V01	Visit 1
04-033	10/02/2019	4	33	V02	Visit 2
04-033	21/02/2019	4	33	V03	Visit 3
04-034	04/02/2019	4	34	V01	Visit 1
04-034	29/03/2019	4	34	V02	Visit 2
04-034	11/04/2019	4	34	V03	Visit 3
04-035	04/02/2019	4	35	V01	Visit 1
04-035	18/03/2019	4	35	V02	Visit 2
04-035	01/04/2019	4	35	V03	Visit 3
04-036	04/02/2019	4	36	V01	Visit 1
04-036	22/02/2019	4	36	V02	Visit 2
04-036	13/03/2019	4	36	V03	Visit 3
04-037	04/02/2019	4	37	V01	Visit 1
04-037	05/03/2019	4	37	V02	Visit 2
04-037	20/03/2019	4	37	V03	Visit 3
04-038	04/02/2019	4	38	V01	Visit 1
04-038	18/03/2019	4	38	V02	Visit 2
04-038	01/04/2019	4	38	V03	Visit 3
04-039	04/02/2019	4	39	V01	Visit 1
04-039	08/03/2019	4	39	V02	Visit 2
04-039	23/03/2019	4	39	V03	Visit 3
04-040	05/02/2019	4	40	V01	Visit 1
04-040	18/02/2019	4	40	V02	Visit 2
04-040	07/03/2019	4	40	V03	Visit 3
04-041	05/02/2019	4	41	V01	Visit 1
04-041	20/02/2019	4	41	V02	Visit 2
04-041	06/03/2019	4	41	V03	Visit 3
04-042	05/02/2019	4	42	V01	Visit 1
04-042	20/04/2019	4	42	V02	Visit 2
04-042	04/05/2019	4	42	V03	Visit 3
04-043	05/02/2019	4	43	V01	Visit 1
04-043	23/03/2019	4	43	V02	Visit 2
04-043	06/04/2019	4	43	V03	Visit 3
04-044	05/02/2019	4	44	V01	Visit 1
04-044	05/03/2019	4	44	V02	Visit 2
04-044	19/03/2019	4	44	V03	Visit 3
04-045	05/02/2019	4	45	V01	Visit 1
04-045	26/02/2019	4	45	V02	Visit 2
04-045	12/03/2019	4	45	V03	Visit 3
04-046	05/02/2019	4	46	V01	Visit 1
04-046	19/03/2019	4	46	V02	Visit 2
04-046	02/04/2019	4	46	V03	Visit 3
04-047	05/02/2019	4	47	V01	Visit 1
04-047	11/02/2019	4	47	V02	Visit 2
04-047	26/02/2019	4	47	V03	Visit 3
04-048	05/02/2019	4	48	V01	Visit 1
04-048	26/03/2019	4	48	V02	Visit 2
04-048	09/04/2019	4	48	V03	Visit 3
04-049	07/02/2019	4	49	V01	Visit 1
04-049	23/02/2019	4	49	V02	Visit 2
04-049	09/03/2019	4	49	V03	Visit 3
04-050	07/02/2019	4	50	V01	Visit 1
04-050	16/02/2019	4	50	V02	Visit 2
04-050	02/03/2019	4	50	V03	Visit 3
04-051	07/02/2019	4	51	V01	Visit 1
04-051	12/02/2019	4	51	V02	Visit 2
04-051	26/02/2019	4	51	V03	Visit 3
04-052	07/02/2019	4	52	V01	Visit 1
04-052	23/02/2019	4	52	V02	Visit 2
04-052	09/03/2019	4	52	V03	Visit 3
04-053	07/02/2019	4	53	V01	Visit 1
04-053	20/03/2019	4	53	V02	Visit 2
04-053	02/04/2019	4	53	V03	Visit 3
04-054	07/02/2019	4	54	V01	Visit 1
04-054	23/03/2019	4	54	V02	Visit 2
04-054	06/04/2019	4	54	V03	Visit 3
04-055	07/02/2019	4	55	V01	Visit 1
04-055	22/02/2019	4	55	V02	Visit 2
04-055	08/03/2019	4	55	V03	Visit 3
04-056	07/02/2019	4	56	V01	Visit 1
04-056	24/04/2019	4	56	V04	Terminal visit
04-057	07/02/2019	4	57	V01	Visit 1
04-057	09/03/2019	4	57	V02	Visit 2
04-057	23/03/2019	4	57	V03	Visit 3
04-058	07/02/2019	4	58	V01	Visit 1
04-058	19/02/2019	4	58	V02	Visit 2
04-058	04/03/2019	4	58	V03	Visit 3
04-059	07/02/2019	4	59	V01	Visit 1
04-059	17/02/2019	4	59	V02	Visit 2
04-059	02/03/2019	4	59	V03	Visit 3
04-060	07/02/2019	4	60	V01	Visit 1
04-060	15/03/2019	4	60	V02	Visit 2
04-060	29/03/2019	4	60	V03	Visit 3
05-001	29/01/2019	5	1	V01	Visit 1
05-001	07/05/2019	5	1	V04	Terminal visit
05-002	29/01/2019	5	2	V01	Visit 1
05-002	11/02/2019	5	2	V02	Visit 2
05-002	25/02/2019	5	2	V03	Visit 3
05-003	29/01/2019	5	3	V01	Visit 1
05-003	15/02/2019	5	3	V02	Visit 2
05-003	01/03/2019	5	3	V03	Visit 3
05-004	29/01/2019	5	4	V01	Visit 1
05-004	14/02/2019	5	4	V02	Visit 2
05-004	28/02/2019	5	4	V03	Visit 3
05-005	29/01/2019	5	5	V01	Visit 1
05-005	01/04/2019	5	5	V02	Visit 2
05-005	12/04/2019	5	5	V03	Visit 3
05-006	29/01/2019	5	6	V01	Visit 1
05-006	07/05/2019	5	6	V04	Terminal visit
05-007	29/01/2019	5	7	V01	Visit 1
05-007	07/05/2019	5	7	V04	Terminal visit
05-008	29/01/2019	5	8	V01	Visit 1
05-008	04/03/2019	5	8	V02	Visit 2
05-008	27/03/2019	5	8	V03	Visit 3
05-009	29/01/2019	5	9	V01	Visit 1
05-009	25/02/2019	5	9	V02	Visit 2
05-009	07/03/2019	5	9	V03	Visit 3
05-010	29/01/2019	5	10	V01	Visit 1
05-010	04/02/2019	5	10	V02	Visit 2
05-010	18/02/2019	5	10	V03	Visit 3
05-011	30/01/2019	5	11	V01	Visit 1
05-011	08/05/2019	5	11	V04	Terminal visit
05-012	30/01/2019	5	12	V01	Visit 1
05-012	12/02/2019	5	12	V02	Visit 2
05-012	26/02/2019	5	12	V03	Visit 3
05-013	30/01/2019	5	13	V01	Visit 1
05-013	13/02/2019	5	13	V02	Visit 2
05-013	25/02/2019	5	13	V03	Visit 3
05-014	30/01/2019	5	14	V01	Visit 1
05-014	09/05/2019	5	14	V04	Terminal visit
05-015	30/01/2019	5	15	V01	Visit 1
05-015	27/02/2019	5	15	V02	Visit 2
05-015	11/03/2019	5	15	V03	Visit 3
05-016	30/01/2019	5	16	V01	Visit 1
05-016	06/02/2019	5	16	V02	Visit 2
05-016	18/02/2019	5	16	V03	Visit 3
05-017	30/01/2019	5	17	V01	Visit 1
05-017	04/03/2019	5	17	V02	Visit 2
05-017	18/03/2019	5	17	V03	Visit 3
05-018	30/01/2019	5	18	V01	Visit 1
05-018	18/03/2019	5	18	V02	Visit 2
05-018	01/04/2019	5	18	V03	Visit 3
05-019	30/01/2019	5	19	V01	Visit 1
05-019	05/03/2019	5	19	V02	Visit 2
05-019	19/03/2019	5	19	V03	Visit 3
05-020	30/01/2019	5	20	V01	Visit 1
05-020	29/03/2019	5	20	V02	Visit 2
05-020	12/04/2019	5	20	V03	Visit 3
05-021	30/01/2019	5	21	V01	Visit 1
05-021	06/05/2019	5	21	V04	Terminal visit
05-022	30/01/2019	5	22	V01	Visit 1
05-022	06/05/2019	5	22	V04	Terminal visit
05-023	30/01/2019	5	23	V01	Visit 1
05-023	07/02/2019	5	23	V02	Visit 2
05-023	19/02/2019	5	23	V03	Visit 3
05-024	30/01/2019	5	24	V01	Visit 1
05-024	29/03/2019	5	24	V02	Visit 2
05-024	10/04/2019	5	24	V03	Visit 3
05-025	30/01/2019	5	25	V01	Visit 1
05-025	21/02/2019	5	25	V02	Visit 2
05-025	07/03/2019	5	25	V03	Visit 3
05-026	30/01/2019	5	26	V01	Visit 1
05-026	04/02/2019	5	26	V02	Visit 2
05-026	18/02/2019	5	26	V03	Visit 3
05-027	31/01/2019	5	27	V01	Visit 1
05-027	21/02/2019	5	27	V02	Visit 2
05-027	07/03/2019	5	27	V03	Visit 3
05-028	31/01/2019	5	28	V01	Visit 1
05-028	07/03/2019	5	28	V02	Visit 2
05-028	27/03/2019	5	28	V03	Visit 3
05-029	01/02/2019	5	29	V01	Visit 1
05-029	05/02/2019	5	29	V02	Visit 2
05-029	20/02/2019	5	29	V03	Visit 3
05-030	01/02/2019	5	30	V01	Visit 1
05-030	21/02/2019	5	30	V02	Visit 2
05-030	07/03/2019	5	30	V03	Visit 3
05-031	04/02/2019	5	31	V01	Visit 1
05-031	11/03/2019	5	31	V02	Visit 2
05-031	20/03/2019	5	31	V03	Visit 3
05-032	04/02/2019	5	32	V01	Visit 1
05-032	20/03/2019	5	32	V02	Visit 2
05-032	03/04/2019	5	32	V03	Visit 3
05-033	04/02/2019	5	33	V01	Visit 1
05-033	11/03/2019	5	33	V02	Visit 2
05-033	25/03/2019	5	33	V03	Visit 3
05-034	04/02/2019	5	34	V01	Visit 1
05-034	11/03/2019	5	34	V02	Visit 2
05-034	22/03/2019	5	34	V03	Visit 3
05-035	04/02/2019	5	35	V01	Visit 1
05-035	13/02/2019	5	35	V02	Visit 2
05-035	28/02/2019	5	35	V03	Visit 3
05-036	04/02/2019	5	36	V01	Visit 1
05-036	25/02/2019	5	36	V02	Visit 2
05-036	11/03/2019	5	36	V03	Visit 3
05-037	04/02/2019	5	37	V01	Visit 1
05-037	11/02/2019	5	37	V02	Visit 2
05-037	25/02/2019	5	37	V03	Visit 3
05-038	04/02/2019	5	38	V01	Visit 1
05-038	08/02/2019	5	38	V02	Visit 2
05-038	20/02/2019	5	38	V03	Visit 3
05-039	04/02/2019	5	39	V01	Visit 1
05-039	03/04/2019	5	39	V02	Visit 2
05-039	15/04/2019	5	39	V03	Visit 3
05-040	04/02/2019	5	40	V01	Visit 1
05-040	04/03/2019	5	40	V02	Visit 2
05-040	20/03/2019	5	40	V03	Visit 3
05-041	05/02/2019	5	41	V01	Visit 1
05-041	07/03/2019	5	41	V02	Visit 2
05-041	20/03/2019	5	41	V03	Visit 3
05-042	05/02/2019	5	42	V01	Visit 1
05-042	25/02/2019	5	42	V02	Visit 2
05-042	11/03/2019	5	42	V03	Visit 3
05-043	05/02/2019	5	43	V01	Visit 1
05-043	22/02/2019	5	43	V02	Visit 2
05-043	18/03/2019	5	43	V03	Visit 3
05-044	05/02/2019	5	44	V01	Visit 1
05-044	08/05/2019	5	44	V04	Terminal visit
05-045	05/02/2019	5	45	V01	Visit 1
05-045	07/05/2019	5	45	V04	Terminal visit
05-046	05/02/2019	5	46	V01	Visit 1
05-046	03/05/2019	5	46	V04	Terminal visit
05-047	06/02/2019	5	47	V01	Visit 1
05-047	07/05/2019	5	47	V04	Terminal visit
05-048	06/02/2019	5	48	V01	Visit 1
05-048	18/03/2019	5	48	V02	Visit 2
05-048	04/04/2019	5	48	V03	Visit 3
05-049	06/02/2019	5	49	V01	Visit 1
05-049	08/05/2019	5	49	V04	Terminal visit
05-050	06/02/2019	5	50	V01	Visit 1
05-050	19/03/2019	5	50	V02	Visit 2
05-050	03/04/2019	5	50	V03	Visit 3
05-051	06/02/2019	5	51	V01	Visit 1
05-051	07/02/2019	5	51	V02	Visit 2
05-051	26/02/2019	5	51	V03	Visit 3
05-052	06/02/2019	5	52	V01	Visit 1
05-052	11/03/2019	5	52	V02	Visit 2
05-052	25/03/2019	5	52	V03	Visit 3
05-053	06/02/2019	5	53	V01	Visit 1
05-053	06/05/2019	5	53	V04	Terminal visit
05-054	07/02/2019	5	54	V01	Visit 1
05-054	08/05/2019	5	54	V04	Terminal visit
05-055	07/02/2019	5	55	V01	Visit 1
05-055	06/05/2019	5	55	V04	Terminal visit
05-056	07/02/2019	5	56	V01	Visit 1
05-056	20/02/2019	5	56	V02	Visit 2
05-056	06/03/2019	5	56	V03	Visit 3
05-057	07/02/2019	5	57	V01	Visit 1
05-057	11/02/2019	5	57	V02	Visit 2
05-057	22/02/2019	5	57	V03	Visit 3
05-058	08/02/2019	5	58	V01	Visit 1
05-058	08/05/2019	5	58	V04	Terminal visit
05-059	08/02/2019	5	59	V01	Visit 1
05-059	07/05/2019	5	59	V04	Terminal visit
05-060	08/02/2019	5	60	V01	Visit 1
05-060	14/05/2019	5	60	V04	Terminal visit
05-061	05/04/2019	5	61	V01	Visit 1
05-061	12/04/2019	5	61	V02	Visit 2
05-061	29/04/2019	5	61	V03	Visit 3
05-062	05/04/2019	5	62	V01	Visit 1
05-062	23/04/2019	5	62	V02	Visit 2
05-062	30/04/2019	5	62	V03	Visit 3
05-063	08/04/2019	5	63	V01	Visit 1
05-063	24/04/2019	5	63	V02	Visit 2
05-063	08/05/2019	5	63	V03	Visit 3
05-064	08/04/2019	5	64	V01	Visit 1
05-064	12/04/2019	5	64	V02	Visit 2
05-064	25/04/2019	5	64	V03	Visit 3
05-065	08/04/2019	5	65	V01	Visit 1
05-065	12/04/2019	5	65	V02	Visit 2
05-065	26/04/2019	5	65	V03	Visit 3
05-066	08/04/2019	5	66	V01	Visit 1
05-066	07/05/2019	5	66	V04	Terminal visit
05-067	08/04/2019	5	67	V01	Visit 1
05-067	24/04/2019	5	67	V02	Visit 2
05-067	08/05/2019	5	67	V03	Visit 3
05-068	08/04/2019	5	68	V01	Visit 1
05-068	15/04/2019	5	68	V02	Visit 2
05-068	29/04/2019	5	68	V03	Visit 3
05-069	08/04/2019	5	69	V01	Visit 1
05-069	08/05/2019	5	69	V04	Terminal visit
05-070	08/04/2019	5	70	V01	Visit 1
05-070	09/05/2019	5	70	V04	Terminal visit
05-071	08/04/2019	5	71	V01	Visit 1
05-071	15/04/2019	5	71	V02	Visit 2
05-071	29/04/2019	5	71	V03	Visit 3
05-072	08/04/2019	5	72	V01	Visit 1
05-072	06/05/2019	5	72	V04	Terminal visit
05-073	08/04/2019	5	73	V01	Visit 1
05-073	24/04/2019	5	73	V02	Visit 2
05-073	08/05/2019	5	73	V03	Visit 3
05-074	09/04/2019	5	74	V01	Visit 1
05-074	07/05/2019	5	74	V04	Terminal visit
05-075	09/04/2019	5	75	V01	Visit 1
05-075	17/04/2019	5	75	V02	Visit 2
05-075	03/05/2019	5	75	V03	Visit 3
05-076	12/04/2019	5	76	V01	Visit 1
05-076	08/05/2019	5	76	V04	Terminal visit
05-077	10/04/2019	5	77	V01	Visit 1
05-077	23/04/2019	5	77	V02	Visit 2
05-077	13/05/2019	5	77	V03	Visit 3
05-078	12/04/2019	5	78	V01	Visit 1
05-078	09/05/2019	5	78	V04	Terminal visit
05-079	12/04/2019	5	79	V01	Visit 1
05-079	09/05/2019	5	79	V04	Terminal visit
05-080	15/04/2019	5	80	V01	Visit 1
05-080	10/05/2019	5	80	V04	Terminal visit
05-081	15/04/2019	5	81	V01	Visit 1
05-081	24/04/2019	5	81	V02	Visit 2
05-081	07/05/2019	5	81	V03	Visit 3
05-082	15/04/2019	5	82	V01	Visit 1
05-082	24/04/2019	5	82	V02	Visit 2
05-082	07/05/2019	5	82	V03	Visit 3
05-083	15/04/2019	5	83	V01	Visit 1
05-083	24/04/2019	5	83	V02	Visit 2
05-083	13/05/2019	5	83	V03	Visit 3
05-084	16/04/2019	5	84	V01	Visit 1
05-084	07/05/2019	5	84	V04	Terminal visit
05-085	16/04/2019	5	85	V01	Visit 1
05-085	23/04/2019	5	85	V02	Visit 2
05-085	08/05/2019	5	85	V03	Visit 3
05-086	16/04/2019	5	86	V01	Visit 1
05-086	07/05/2019	5	86	V04	Terminal visit
05-087	16/04/2019	5	87	V01	Visit 1
05-087	02/05/2019	5	87	V04	Terminal visit
05-088	16/04/2019	5	88	V01	Visit 1
05-088	23/04/2019	5	88	V02	Visit 2
05-088	07/05/2019	5	88	V03	Visit 3
05-089	16/04/2019	5	89	V01	Visit 1
05-089	07/05/2019	5	89	V04	Terminal visit
05-090	16/04/2019	5	90	V01	Visit 1
05-090	07/05/2019	5	90	V04	Terminal visit
05-091	17/04/2019	5	91	V01	Visit 1
05-091	06/05/2019	5	91	V04	Terminal visit
05-092	17/04/2019	5	92	V01	Visit 1
05-092	06/05/2019	5	92	V04	Terminal visit
06-001	04/02/2019	6	1	V01	Visit 1
06-001	05/03/2019	6	1	V02	Visit 2
06-001	15/03/2019	6	1	V03	Visit 3
06-002	04/02/2019	6	2	V01	Visit 1
06-003	04/02/2019	6	3	V01	Visit 1
06-003	14/02/2019	6	3	V02	Visit 2
06-003	26/02/2019	6	3	V03	Visit 3
06-004	04/02/2019	6	4	V01	Visit 1
06-004	26/02/2019	6	4	V02	Visit 2
06-004	12/03/2019	6	4	V03	Visit 3
06-005	04/02/2019	6	5	V01	Visit 1
06-005	19/02/2019	6	5	V02	Visit 2
06-005	07/03/2019	6	5	V03	Visit 3
06-006	04/02/2019	6	6	V01	Visit 1
06-006	12/03/2019	6	6	V02	Visit 2
06-006	28/03/2019	6	6	V03	Visit 3
06-007	05/02/2019	6	7	V01	Visit 1
06-007	19/02/2019	6	7	V02	Visit 2
06-007	04/03/2019	6	7	V03	Visit 3
06-008	05/02/2019	6	8	V01	Visit 1
06-008	07/02/2019	6	8	V02	Visit 2
06-008	21/02/2019	6	8	V03	Visit 3
06-009	05/02/2019	6	9	V01	Visit 1
06-009	25/02/2019	6	9	V02	Visit 2
06-009	11/03/2019	6	9	V03	Visit 3
06-010	05/02/2019	6	10	V01	Visit 1
06-010	21/02/2019	6	10	V02	Visit 2
06-010	05/03/2019	6	10	V03	Visit 3
06-011	05/02/2019	6	11	V01	Visit 1
06-011	03/05/2019	6	11	V02	Visit 2
06-011	20/05/2019	6	11	V03	Visit 3
06-012	05/02/2019	6	12	V01	Visit 1
06-013	05/02/2019	6	13	V01	Visit 1
06-013	27/05/2019	6	13	V04	Terminal visit
06-014	05/02/2019	6	14	V01	Visit 1
06-014	20/05/2019	6	14	V04	Terminal visit
06-015	05/02/2019	6	15	V01	Visit 1
06-015	22/02/2019	6	15	V02	Visit 2
06-015	11/03/2019	6	15	V03	Visit 3
06-016	05/02/2019	6	16	V01	Visit 1
06-016	19/02/2019	6	16	V02	Visit 2
06-016	07/03/2019	6	16	V03	Visit 3
06-017	05/02/2019	6	17	V01	Visit 1
06-017	13/02/2019	6	17	V02	Visit 2
06-017	26/02/2019	6	17	V03	Visit 3
06-018	05/02/2019	6	18	V01	Visit 1
06-018	26/02/2019	6	18	V02	Visit 2
06-018	18/03/2019	6	18	V03	Visit 3
06-019	05/02/2019	6	19	V01	Visit 1
06-019	11/02/2019	6	19	V02	Visit 2
06-019	26/02/2019	6	19	V03	Visit 3
06-020	05/02/2019	6	20	V01	Visit 1
06-020	04/03/2019	6	20	V02	Visit 2
06-020	18/03/2019	6	20	V03	Visit 3
06-021	05/02/2019	6	21	V01	Visit 1
06-021	12/02/2019	6	21	V02	Visit 2
06-021	04/03/2019	6	21	V03	Visit 3
06-022	05/02/2019	6	22	V01	Visit 1
06-022	11/02/2019	6	22	V02	Visit 2
06-022	26/02/2019	6	22	V03	Visit 3
06-023	05/02/2019	6	23	V01	Visit 1
06-023	11/02/2019	6	23	V02	Visit 2
06-023	21/02/2019	6	23	V03	Visit 3
06-024	06/02/2019	6	24	V01	Visit 1
06-024	21/05/2019	6	24	V02	Visit 2
06-025	06/02/2019	6	25	V01	Visit 1
06-025	18/02/2019	6	25	V02	Visit 2
06-026	06/02/2019	6	26	V01	Visit 1
06-026	18/02/2019	6	26	V02	Visit 2
06-026	04/03/2019	6	26	V03	Visit 3
06-027	06/02/2019	6	27	V01	Visit 1
06-027	26/02/2019	6	27	V02	Visit 2
06-027	11/03/2019	6	27	V03	Visit 3
06-028	06/02/2019	6	28	V01	Visit 1
06-029	08/02/2019	6	29	V01	Visit 1
06-029	17/05/2019	6	29	V04	Terminal visit
06-030	08/02/2019	6	30	V01	Visit 1
06-030	11/03/2019	6	30	V02	Visit 2
06-030	28/03/2019	6	30	V03	Visit 3
06-031	08/02/2019	6	31	V01	Visit 1
06-031	21/02/2019	6	31	V02	Visit 2
06-031	11/03/2019	6	31	V03	Visit 3
06-032	08/02/2019	6	32	V01	Visit 1
06-032	31/05/2019	6	32	V04	Terminal visit
06-033	08/02/2019	6	33	V01	Visit 1
06-033	31/05/2019	6	33	V04	Terminal visit
06-034	08/02/2019	6	34	V01	Visit 1
06-034	11/03/2019	6	34	V02	Visit 2
06-034	28/03/2019	6	34	V03	Visit 3
06-035	08/02/2019	6	35	V01	Visit 1
06-035	22/05/2019	6	35	V04	Terminal visit
06-036	07/02/2019	6	36	V01	Visit 1
06-036	04/04/2019	6	36	V02	Visit 2
06-036	18/04/2019	6	36	V03	Visit 3
06-037	07/02/2019	6	37	V01	Visit 1
06-037	18/02/2019	6	37	V02	Visit 2
06-037	16/05/2019	6	37	V03	Visit 3
06-038	07/02/2019	6	38	V01	Visit 1
06-038	27/05/2019	6	38	V04	Terminal visit
06-039	07/02/2019	6	39	V01	Visit 1
06-039	28/05/2019	6	39	V04	Terminal visit
06-040	07/02/2019	6	40	V01	Visit 1
06-040	05/03/2019	6	40	V02	Visit 2
06-040	19/03/2019	6	40	V03	Visit 3
06-041	07/02/2019	6	41	V01	Visit 1
06-041	05/03/2019	6	41	V02	Visit 2
06-041	19/03/2019	6	41	V03	Visit 3
06-042	07/02/2019	6	42	V01	Visit 1
06-042	20/02/2019	6	42	V02	Visit 2
06-042	06/03/2019	6	42	V03	Visit 3
06-043	07/02/2019	6	43	V01	Visit 1
06-043	21/02/2019	6	43	V02	Visit 2
06-043	04/03/2019	6	43	V03	Visit 3
06-044	11/02/2019	6	44	V01	Visit 1
06-044	18/02/2019	6	44	V02	Visit 2
06-044	04/03/2019	6	44	V03	Visit 3
06-045	11/02/2019	6	45	V01	Visit 1
06-045	04/03/2019	6	45	V02	Visit 2
06-045	18/03/2019	6	45	V03	Visit 3
06-046	11/02/2019	6	46	V01	Visit 1
06-046	20/05/2019	6	46	V04	Terminal visit
06-047	12/02/2019	6	47	V01	Visit 1
06-047	14/02/2019	6	47	V02	Visit 2
06-047	26/02/2019	6	47	V03	Visit 3
07-001	07/02/2019	7	1	V01	Visit 1
07-001	26/02/2019	7	1	V02	Visit 2
07-001	26/03/2019	7	1	V03	Visit 3
07-002	07/02/2019	7	2	V01	Visit 1
07-002	03/05/2019	7	2	V04	Terminal visit
07-003	07/02/2019	7	3	V01	Visit 1
07-003	06/05/2019	7	3	V04	Terminal visit
07-004	07/02/2019	7	4	V01	Visit 1
07-004	02/05/2019	7	4	V04	Terminal visit
07-005	07/02/2019	7	5	V01	Visit 1
07-005	12/02/2019	7	5	V02	Visit 2
07-005	26/02/2019	7	5	V03	Visit 3
07-006	07/02/2019	7	6	V01	Visit 1
07-006	11/02/2019	7	6	V02	Visit 2
07-006	27/02/2019	7	6	V03	Visit 3
07-007	07/02/2019	7	7	V01	Visit 1
07-007	09/04/2019	7	7	V02	Visit 2
07-007	18/04/2019	7	7	V03	Visit 3
07-008	07/02/2019	7	8	V01	Visit 1
07-008	03/05/2019	7	8	V04	Terminal visit
07-009	07/02/2019	7	9	V01	Visit 1
07-009	30/04/2019	7	9	V04	Terminal visit
07-010	07/02/2019	7	10	V01	Visit 1
07-010	26/03/2019	7	10	V02	Visit 2
07-010	09/04/2019	7	10	V03	Visit 3
07-011	07/02/2019	7	11	V01	Visit 1
07-011	12/03/2019	7	11	V02	Visit 2
07-011	26/03/2019	7	11	V03	Visit 3
07-012	07/02/2019	7	12	V01	Visit 1
07-012	08/05/2019	7	12	V04	Terminal visit
07-013	07/02/2019	7	13	V01	Visit 1
07-013	20/05/2019	7	13	V04	Terminal visit
07-014	07/02/2019	7	14	V01	Visit 1
07-014	08/04/2019	7	14	V02	Visit 2
07-014	25/04/2019	7	14	V03	Visit 3
07-015	07/02/2019	7	15	V01	Visit 1
07-015	13/02/2019	7	15	V02	Visit 2
07-015	27/02/2019	7	15	V03	Visit 3
07-016	07/02/2019	7	16	V01	Visit 1
07-016	13/02/2019	7	16	V02	Visit 2
07-016	27/02/2019	7	16	V03	Visit 3
07-017	07/02/2019	7	17	V01	Visit 1
07-017	03/05/2019	7	17	V04	Terminal visit
07-018	07/02/2019	7	18	V01	Visit 1
07-018	02/05/2019	7	18	V04	Terminal visit
07-019	07/02/2019	7	19	V01	Visit 1
07-019	10/05/2019	7	19	V04	Terminal visit
07-020	07/02/2019	7	20	V01	Visit 1
07-020	23/05/2019	7	20	V04	Terminal visit
07-021	07/02/2019	7	21	V01	Visit 1
07-021	22/02/2019	7	21	V02	Visit 2
07-021	08/03/2019	7	21	V03	Visit 3
07-022	07/02/2019	7	22	V01	Visit 1
07-022	06/03/2019	7	22	V02	Visit 2
07-022	27/03/2019	7	22	V03	Visit 3
07-023	12/02/2019	7	23	V01	Visit 1
07-023	27/02/2019	7	23	V02	Visit 2
07-023	13/03/2019	7	23	V03	Visit 3
07-024	12/02/2019	7	24	V01	Visit 1
07-024	15/04/2019	7	24	V02	Visit 2
07-024	29/04/2019	7	24	V03	Visit 3
07-025	12/02/2019	7	25	V01	Visit 1
07-025	03/05/2019	7	25	V04	Terminal visit
07-026	12/02/2019	7	26	V01	Visit 1
07-026	25/02/2019	7	26	V02	Visit 2
07-026	08/03/2019	7	26	V03	Visit 3
07-027	12/02/2019	7	27	V01	Visit 1
07-027	02/05/2019	7	27	V04	Terminal visit
07-028	12/02/2019	7	28	V01	Visit 1
07-028	05/03/2019	7	28	V02	Visit 2
07-028	19/03/2019	7	28	V03	Visit 3
07-029	12/02/2019	7	29	V01	Visit 1
07-029	15/02/2019	7	29	V02	Visit 2
07-029	01/03/2019	7	29	V03	Visit 3
07-030	12/02/2019	7	30	V01	Visit 1
07-030	20/02/2019	7	30	V02	Visit 2
07-030	12/03/2019	7	30	V03	Visit 3
07-031	12/02/2019	7	31	V01	Visit 1
07-031	20/02/2019	7	31	V02	Visit 2
07-031	06/03/2019	7	31	V03	Visit 3
07-032	12/02/2019	7	32	V01	Visit 1
07-032	03/04/2019	7	32	V02	Visit 2
07-032	24/04/2019	7	32	V03	Visit 3
07-033	12/02/2019	7	33	V01	Visit 1
07-033	20/05/2019	7	33	V04	Terminal visit
07-034	12/02/2019	7	34	V01	Visit 1
07-034	18/02/2019	7	34	V02	Visit 2
07-034	05/03/2019	7	34	V03	Visit 3
07-035	12/02/2019	7	35	V01	Visit 1
07-035	27/02/2019	7	35	V02	Visit 2
07-035	13/03/2019	7	35	V03	Visit 3
07-036	12/02/2019	7	36	V01	Visit 1
07-036	27/02/2019	7	36	V02	Visit 2
07-036	13/03/2019	7	36	V03	Visit 3
07-037	12/02/2019	7	37	V01	Visit 1
07-037	18/02/2019	7	37	V02	Visit 2
07-037	04/03/2019	7	37	V03	Visit 3
07-038	12/02/2019	7	38	V01	Visit 1
07-038	04/03/2019	7	38	V02	Visit 2
07-038	18/03/2019	7	38	V03	Visit 3
07-039	12/02/2019	7	39	V01	Visit 1
07-039	03/05/2019	7	39	V04	Terminal visit
07-040	12/02/2019	7	40	V01	Visit 1
07-040	02/05/2019	7	40	V04	Terminal visit
07-041	12/02/2019	7	41	V01	Visit 1
07-041	13/03/2019	7	41	V02	Visit 2
07-041	22/03/2019	7	41	V03	Visit 3
07-042	15/02/2019	7	42	V01	Visit 1
07-042	22/02/2019	7	42	V02	Visit 2
07-042	08/03/2019	7	42	V03	Visit 3
07-043	15/02/2019	7	43	V01	Visit 1
07-043	25/02/2019	7	43	V02	Visit 2
07-043	11/03/2019	7	43	V03	Visit 3
07-044	15/02/2019	7	44	V01	Visit 1
07-044	10/05/2019	7	44	V04	Terminal visit
07-045	15/02/2019	7	45	V01	Visit 1
07-045	18/02/2019	7	45	V02	Visit 2
07-045	04/03/2019	7	45	V03	Visit 3
07-046	15/02/2019	7	46	V01	Visit 1
07-046	12/03/2019	7	46	V02	Visit 2
07-046	26/03/2019	7	46	V03	Visit 3
07-047	15/02/2019	7	47	V01	Visit 1
07-047	26/02/2019	7	47	V02	Visit 2
07-047	12/03/2019	7	47	V03	Visit 3
07-048	15/02/2019	7	48	V01	Visit 1
07-048	25/02/2019	7	48	V02	Visit 2
07-048	11/03/2019	7	48	V03	Visit 3
07-049	15/02/2019	7	49	V01	Visit 1
07-049	27/02/2019	7	49	V02	Visit 2
07-049	13/03/2019	7	49	V03	Visit 3
07-050	15/02/2019	7	50	V01	Visit 1
07-050	25/02/2019	7	50	V02	Visit 2
07-050	18/03/2019	7	50	V03	Visit 3
07-051	15/02/2019	7	51	V01	Visit 1
07-051	29/03/2019	7	51	V02	Visit 2
07-051	18/04/2019	7	51	V03	Visit 3
07-052	15/02/2019	7	52	V01	Visit 1
07-052	16/05/2019	7	52	V04	Terminal visit
07-053	15/02/2019	7	53	V01	Visit 1
07-053	15/04/2019	7	53	V02	Visit 2
07-053	29/04/2019	7	53	V03	Visit 3
07-054	15/02/2019	7	54	V01	Visit 1
07-054	12/04/2019	7	54	V02	Visit 2
07-054	30/04/2019	7	54	V03	Visit 3
07-055	15/02/2019	7	55	V01	Visit 1
07-055	07/05/2019	7	55	V04	Terminal visit
07-056	15/02/2019	7	56	V01	Visit 1
07-056	17/04/2019	7	56	V02	Visit 2
07-056	02/05/2019	7	56	V03	Visit 3
07-057	15/02/2019	7	57	V01	Visit 1
07-057	04/03/2019	7	57	V02	Visit 2
07-057	14/03/2019	7	57	V03	Visit 3
07-058	15/02/2019	7	58	V01	Visit 1
07-058	06/05/2019	7	58	V04	Terminal visit
07-059	18/02/2019	7	59	V01	Visit 1
07-059	27/02/2019	7	59	V02	Visit 2
07-059	12/03/2019	7	59	V03	Visit 3
07-060	21/02/2019	7	60	V01	Visit 1
07-060	09/05/2019	7	60	V04	Terminal visit
07-061	08/03/2019	7	61	V01	Visit 1
07-061	28/03/2019	7	61	V02	Visit 2
07-061	11/04/2019	7	61	V03	Visit 3
07-062	08/03/2019	7	62	V01	Visit 1
07-062	22/05/2019	7	62	V04	Terminal visit
07-063	08/03/2019	7	63	V01	Visit 1
07-063	29/03/2019	7	63	V02	Visit 2
07-063	15/04/2019	7	63	V03	Visit 3
07-064	08/03/2019	7	64	V01	Visit 1
07-064	20/03/2019	7	64	V02	Visit 2
07-064	03/04/2019	7	64	V03	Visit 3
07-065	08/03/2019	7	65	V01	Visit 1
07-065	14/05/2019	7	65	V04	Terminal visit
07-066	08/03/2019	7	66	V01	Visit 1
07-066	13/05/2019	7	66	V04	Terminal visit
07-067	08/03/2019	7	67	V01	Visit 1
07-067	09/05/2019	7	67	V04	Terminal visit
07-068	08/03/2019	7	68	V01	Visit 1
07-068	03/05/2019	7	68	V04	Terminal visit
07-069	08/03/2019	7	69	V01	Visit 1
07-069	08/04/2019	7	69	V02	Visit 2
07-069	03/05/2019	7	69	V03	Visit 3
07-070	08/03/2019	7	70	V01	Visit 1
07-070	25/03/2019	7	70	V02	Visit 2
07-070	08/04/2019	7	70	V03	Visit 3
07-071	08/03/2019	7	71	V01	Visit 1
07-071	08/05/2019	7	71	V04	Terminal visit
07-072	08/03/2019	7	72	V01	Visit 1
07-072	10/05/2019	7	72	V04	Terminal visit
07-073	08/04/2019	7	73	V01	Visit 1
07-073	09/05/2019	7	73	V04	Terminal visit
07-074	08/04/2019	7	74	V01	Visit 1
07-074	02/05/2019	7	74	V04	Terminal visit
07-075	08/04/2019	7	75	V01	Visit 1
07-075	06/05/2019	7	75	V04	Terminal visit
07-076	08/04/2019	7	76	V01	Visit 1
07-076	02/05/2019	7	76	V04	Terminal visit
07-077	08/04/2019	7	77	V01	Visit 1
07-077	18/04/2019	7	77	V02	Visit 2
07-077	02/05/2019	7	77	V03	Visit 3
07-078	08/04/2019	7	78	V01	Visit 1
07-078	16/04/2019	7	78	V02	Visit 2
07-078	02/05/2019	7	78	V03	Visit 3
07-079	11/04/2019	7	79	V01	Visit 1
07-079	06/05/2019	7	79	V04	Terminal visit
07-080	11/04/2019	7	80	V01	Visit 1
07-080	06/05/2019	7	80	V04	Terminal visit
07-081	11/04/2019	7	81	V01	Visit 1
07-081	23/04/2019	7	81	V02	Visit 2
07-081	10/05/2019	7	81	V03	Visit 3
07-082	11/04/2019	7	82	V01	Visit 1
07-082	20/05/2019	7	82	V04	Terminal visit
07-083	11/04/2019	7	83	V01	Visit 1
07-083	10/05/2019	7	83	V04	Terminal visit
07-084	11/04/2019	7	84	V01	Visit 1
07-084	02/05/2019	7	84	V04	Terminal visit
07-085	11/04/2019	7	85	V01	Visit 1
07-085	22/05/2019	7	85	V04	Terminal visit
07-086	11/04/2019	7	86	V01	Visit 1
07-086	07/05/2019	7	86	V04	Terminal visit
07-087	11/04/2019	7	87	V01	Visit 1
07-087	03/05/2019	7	87	V04	Terminal visit
07-088	11/04/2019	7	88	V01	Visit 1
07-088	13/05/2019	7	88	V04	Terminal visit
07-089	11/04/2019	7	89	V01	Visit 1
07-089	16/05/2019	7	89	V04	Terminal visit
07-090	15/04/2019	7	90	V01	Visit 1
07-090	06/05/2019	7	90	V04	Terminal visit
07-091	15/04/2019	7	91	V01	Visit 1
07-091	20/05/2019	7	91	V04	Terminal visit
07-092	15/04/2019	7	92	V01	Visit 1
07-093	15/04/2019	7	93	V01	Visit 1
07-093	03/05/2019	7	93	V04	Terminal visit
07-094	15/04/2019	7	94	V01	Visit 1
07-094	08/05/2019	7	94	V04	Terminal visit
07-095	15/04/2019	7	95	V01	Visit 1
07-095	02/05/2019	7	95	V04	Terminal visit
07-096	15/04/2019	7	96	V01	Visit 1
07-096	20/04/2019	7	96	V02	Visit 2
07-096	06/05/2019	7	96	V03	Visit 3
07-097	15/04/2019	7	97	V01	Visit 1
07-097	20/04/2019	7	97	V02	Visit 2
07-097	06/05/2019	7	97	V03	Visit 3
07-098	15/04/2019	7	98	V01	Visit 1
07-098	20/04/2019	7	98	V02	Visit 2
07-098	06/05/2019	7	98	V03	Visit 3
07-099	16/04/2019	7	99	V01	Visit 1
07-099	03/05/2019	7	99	V04	Terminal visit
07-100	16/04/2019	7	100	V01	Visit 1
07-100	09/05/2019	7	100	V04	Terminal visit
07-101	16/04/2019	7	101	V01	Visit 1
07-101	03/05/2019	7	101	V04	Terminal visit
07-102	16/04/2019	7	102	V01	Visit 1
07-102	03/05/2019	7	102	V04	Terminal visit
07-103	16/04/2019	7	103	V01	Visit 1
07-103	18/04/2019	7	103	V02	Visit 2
07-103	02/05/2019	7	103	V03	Visit 3
07-104	16/04/2019	7	104	V01	Visit 1
07-104	06/05/2019	7	104	V04	Terminal visit
08-001	06/02/2019	8	1	V01	Visit 1
08-001	25/02/2019	8	1	V02	Visit 2
08-001	13/03/2019	8	1	V03	Visit 3
08-002	06/02/2019	8	2	V01	Visit 1
08-002	24/04/2019	8	2	V02	Visit 2
08-002	06/05/2019	8	2	V03	Visit 3
08-003	06/02/2019	8	3	V01	Visit 1
08-003	20/02/2019	8	3	V02	Visit 2
08-003	07/03/2019	8	3	V03	Visit 3
08-004	06/02/2019	8	4	V01	Visit 1
08-004	11/03/2019	8	4	V02	Visit 2
08-004	27/03/2019	8	4	V03	Visit 3
08-005	07/02/2019	8	5	V01	Visit 1
08-005	14/02/2019	8	5	V02	Visit 2
08-005	04/03/2019	8	5	V03	Visit 3
08-006	07/02/2019	8	6	V01	Visit 1
08-006	18/02/2019	8	6	V02	Visit 2
08-006	11/03/2019	8	6	V03	Visit 3
08-007	11/02/2019	8	7	V01	Visit 1
08-007	14/03/2019	8	7	V02	Visit 2
08-007	03/04/2019	8	7	V03	Visit 3
08-008	11/02/2019	8	8	V01	Visit 1
08-008	15/05/2019	8	8	V04	Terminal visit
08-009	11/02/2019	8	9	V01	Visit 1
08-009	10/05/2019	8	9	V04	Terminal visit
08-010	11/02/2019	8	10	V01	Visit 1
08-010	24/04/2019	8	10	V02	Visit 2
08-010	07/05/2019	8	10	V03	Visit 3
08-011	11/02/2019	8	11	V01	Visit 1
08-011	15/02/2019	8	11	V02	Visit 2
08-011	28/02/2019	8	11	V03	Visit 3
08-012	11/02/2019	8	12	V01	Visit 1
08-012	26/02/2019	8	12	V02	Visit 2
08-012	13/03/2019	8	12	V03	Visit 3
08-013	11/02/2019	8	13	V01	Visit 1
08-013	20/02/2019	8	13	V02	Visit 2
08-013	11/03/2019	8	13	V03	Visit 3
08-014	11/02/2019	8	14	V01	Visit 1
08-014	13/05/2019	8	14	V04	Terminal visit
08-015	11/02/2019	8	15	V01	Visit 1
08-015	22/02/2019	8	15	V02	Visit 2
08-015	11/03/2019	8	15	V03	Visit 3
08-016	11/02/2019	8	16	V01	Visit 1
08-016	04/03/2019	8	16	V02	Visit 2
08-016	02/04/2019	8	16	V03	Visit 3
08-017	11/02/2019	8	17	V01	Visit 1
08-017	26/03/2019	8	17	V02	Visit 2
08-017	09/04/2019	8	17	V03	Visit 3
08-018	11/02/2019	8	18	V01	Visit 1
08-018	04/03/2019	8	18	V02	Visit 2
08-018	18/03/2019	8	18	V03	Visit 3
08-019	11/02/2019	8	19	V01	Visit 1
08-019	13/05/2019	8	19	V04	Terminal visit
08-020	11/02/2019	8	20	V01	Visit 1
08-020	20/05/2019	8	20	V04	Terminal visit
08-021	11/02/2019	8	21	V01	Visit 1
08-021	28/02/2019	8	21	V02	Visit 2
08-021	19/03/2019	8	21	V03	Visit 3
08-022	11/02/2019	8	22	V01	Visit 1
08-022	28/03/2019	8	22	V02	Visit 2
08-022	12/04/2019	8	22	V03	Visit 3
08-023	12/02/2019	8	23	V01	Visit 1
08-023	20/05/2019	8	23	V04	Terminal visit
08-024	12/02/2019	8	24	V01	Visit 1
08-024	10/04/2019	8	24	V02	Visit 2
08-024	30/04/2019	8	24	V03	Visit 3
08-025	12/02/2019	8	25	V01	Visit 1
08-025	26/02/2019	8	25	V02	Visit 2
08-025	13/03/2019	8	25	V03	Visit 3
08-026	12/02/2019	8	26	V01	Visit 1
08-026	03/04/2019	8	26	V02	Visit 2
08-026	18/04/2019	8	26	V03	Visit 3
08-027	12/02/2019	8	27	V01	Visit 1
08-027	20/02/2019	8	27	V02	Visit 2
08-027	08/03/2019	8	27	V03	Visit 3
08-028	12/02/2019	8	28	V01	Visit 1
08-028	16/05/2019	8	28	V04	Terminal visit
08-029	19/02/2019	8	29	V01	Visit 1
08-029	13/05/2019	8	29	V04	Terminal visit
08-030	19/02/2019	8	30	V01	Visit 1
08-030	27/03/2019	8	30	V02	Visit 2
08-030	11/04/2019	8	30	V03	Visit 3
08-031	19/02/2019	8	31	V01	Visit 1
08-031	06/05/2019	8	31	V04	Terminal visit
08-032	20/02/2019	8	32	V01	Visit 1
08-032	25/02/2019	8	32	V02	Visit 2
08-032	12/03/2019	8	32	V03	Visit 3
08-033	20/02/2019	8	33	V01	Visit 1
08-033	15/05/2019	8	33	V04	Terminal visit
08-034	20/02/2019	8	34	V01	Visit 1
08-034	08/03/2019	8	34	V02	Visit 2
08-034	21/03/2019	8	34	V03	Visit 3
08-035	20/02/2019	8	35	V01	Visit 1
08-035	25/02/2019	8	35	V02	Visit 2
08-035	11/03/2019	8	35	V03	Visit 3
08-036	20/02/2019	8	36	V01	Visit 1
08-036	25/02/2019	8	36	V02	Visit 2
08-036	11/03/2019	8	36	V03	Visit 3
08-037	20/02/2019	8	37	V01	Visit 1
08-037	22/05/2019	8	37	V04	Terminal visit
08-038	20/02/2019	8	38	V01	Visit 1
08-038	01/04/2019	8	38	V02	Visit 2
08-038	18/04/2019	8	38	V03	Visit 3
08-039	20/02/2019	8	39	V01	Visit 1
08-039	01/04/2019	8	39	V02	Visit 2
08-039	18/04/2019	8	39	V03	Visit 3
08-040	20/02/2019	8	40	V01	Visit 1
08-040	22/05/2019	8	40	V04	Terminal visit
08-041	20/02/2019	8	41	V01	Visit 1
08-041	16/05/2019	8	41	V04	Terminal visit
08-042	21/02/2019	8	42	V01	Visit 1
08-042	01/03/2019	8	42	V02	Visit 2
08-042	18/03/2019	8	42	V03	Visit 3
08-043	21/02/2019	8	43	V01	Visit 1
08-043	15/05/2019	8	43	V04	Terminal visit
08-044	21/02/2019	8	44	V01	Visit 1
08-044	01/04/2019	8	44	V02	Visit 2
08-044	18/04/2019	8	44	V03	Visit 3
08-045	21/02/2019	8	45	V01	Visit 1
08-045	08/05/2019	8	45	V04	Terminal visit
08-046	21/02/2019	8	46	V01	Visit 1
08-046	25/02/2019	8	46	V02	Visit 2
08-046	12/03/2019	8	46	V03	Visit 3
08-047	21/02/2019	8	47	V01	Visit 1
08-047	06/05/2019	8	47	V04	Terminal visit
08-048	21/02/2019	8	48	V01	Visit 1
08-048	12/03/2019	8	48	V02	Visit 2
08-048	28/03/2019	8	48	V03	Visit 3
08-049	21/02/2019	8	49	V01	Visit 1
08-049	06/05/2019	8	49	V04	Terminal visit
08-050	21/02/2019	8	50	V01	Visit 1
08-050	27/02/2019	8	50	V02	Visit 2
08-050	12/03/2019	8	50	V03	Visit 3
08-051	21/02/2019	8	51	V01	Visit 1
08-051	18/03/2019	8	51	V02	Visit 2
08-051	01/04/2019	8	51	V03	Visit 3
08-052	21/02/2019	8	52	V01	Visit 1
08-052	26/02/2019	8	52	V02	Visit 2
08-052	18/03/2019	8	52	V03	Visit 3
08-053	21/02/2019	8	53	V01	Visit 1
08-053	16/04/2019	8	53	V02	Visit 2
08-053	03/05/2019	8	53	V03	Visit 3
08-054	21/02/2019	8	54	V01	Visit 1
08-054	21/03/2019	8	54	V02	Visit 2
08-054	02/04/2019	8	54	V03	Visit 3
08-055	21/02/2019	8	55	V01	Visit 1
08-055	01/03/2019	8	55	V02	Visit 2
08-055	13/03/2019	8	55	V03	Visit 3
08-056	22/02/2019	8	56	V01	Visit 1
08-056	19/03/2019	8	56	V02	Visit 2
08-056	05/04/2019	8	56	V03	Visit 3
08-057	22/02/2019	8	57	V01	Visit 1
08-057	11/04/2019	8	57	V02	Visit 2
08-057	26/04/2019	8	57	V03	Visit 3
08-058	22/02/2019	8	58	V01	Visit 1
08-058	26/03/2019	8	58	V02	Visit 2
08-058	08/04/2019	8	58	V03	Visit 3
08-059	22/02/2019	8	59	V01	Visit 1
08-059	22/03/2019	8	59	V02	Visit 2
08-059	05/04/2019	8	59	V03	Visit 3
08-060	22/02/2019	8	60	V01	Visit 1
08-060	25/03/2019	8	60	V02	Visit 2
08-060	11/04/2019	8	60	V03	Visit 3
09-001	14/02/2019	9	1	V01	Visit 1
09-001	13/03/2019	9	1	V02	Visit 2
09-001	29/03/2019	9	1	V03	Visit 3
09-002	14/02/2019	9	2	V01	Visit 1
09-002	13/05/2019	9	2	V04	Terminal visit
09-003	15/02/2019	9	3	V01	Visit 1
09-003	25/04/2019	9	3	V02	Visit 2
09-003	09/05/2019	9	3	V03	Visit 3
09-004	15/02/2019	9	4	V01	Visit 1
09-004	20/03/2019	9	4	V02	Visit 2
09-004	04/04/2019	9	4	V03	Visit 3
09-005	15/02/2019	9	5	V01	Visit 1
09-005	02/05/2019	9	5	V04	Terminal visit
09-006	15/02/2019	9	6	V01	Visit 1
09-006	10/04/2019	9	6	V02	Visit 2
09-006	23/04/2019	9	6	V03	Visit 3
09-007	18/02/2019	9	7	V01	Visit 1
09-007	05/03/2019	9	7	V02	Visit 2
09-007	20/03/2019	9	7	V03	Visit 3
09-008	19/02/2019	9	8	V01	Visit 1
09-008	25/04/2019	9	8	V02	Visit 2
09-008	13/05/2019	9	8	V03	Visit 3
09-009	20/02/2019	9	9	V01	Visit 1
09-009	27/03/2019	9	9	V02	Visit 2
09-009	12/04/2019	9	9	V03	Visit 3
09-010	20/02/2019	9	10	V01	Visit 1
09-010	05/04/2019	9	10	V02	Visit 2
09-010	26/04/2019	9	10	V03	Visit 3
09-011	21/02/2019	9	11	V01	Visit 1
09-011	01/03/2019	9	11	V02	Visit 2
09-011	15/03/2019	9	11	V03	Visit 3
09-012	21/02/2019	9	12	V01	Visit 1
09-012	01/03/2019	9	12	V02	Visit 2
09-012	15/03/2019	9	12	V03	Visit 3
09-013	21/02/2019	9	13	V01	Visit 1
09-013	01/03/2019	9	13	V02	Visit 2
09-013	15/03/2019	9	13	V03	Visit 3
09-014	21/02/2019	9	14	V01	Visit 1
09-014	12/03/2019	9	14	V02	Visit 2
09-014	28/03/2019	9	14	V03	Visit 3
09-015	21/02/2019	9	15	V01	Visit 1
09-015	15/03/2019	9	15	V02	Visit 2
09-015	02/04/2019	9	15	V03	Visit 3
09-016	21/02/2019	9	16	V01	Visit 1
09-016	25/02/2019	9	16	V02	Visit 2
09-016	15/03/2019	9	16	V03	Visit 3
09-017	21/02/2019	9	17	V01	Visit 1
09-017	25/03/2019	9	17	V02	Visit 2
09-017	09/04/2019	9	17	V03	Visit 3
09-018	21/02/2019	9	18	V01	Visit 1
09-018	02/04/2019	9	18	V02	Visit 2
09-018	24/04/2019	9	18	V03	Visit 3
09-019	21/02/2019	9	19	V01	Visit 1
09-019	03/06/2019	9	19	V04	Terminal visit
09-020	22/02/2019	9	20	V01	Visit 1
09-020	17/05/2019	9	20	V04	Terminal visit
09-021	22/02/2019	9	21	V01	Visit 1
09-021	10/05/2019	9	21	V04	Terminal visit
09-022	22/02/2019	9	22	V01	Visit 1
09-022	08/05/2019	9	22	V04	Terminal visit
09-023	22/02/2019	9	23	V01	Visit 1
09-023	03/06/2019	9	23	V04	Terminal visit
09-024	25/02/2019	9	24	V01	Visit 1
09-024	11/03/2019	9	24	V02	Visit 2
09-024	25/03/2019	9	24	V03	Visit 3
09-025	25/02/2019	9	25	V01	Visit 1
09-025	05/03/2019	9	25	V02	Visit 2
09-025	22/03/2019	9	25	V03	Visit 3
09-026	25/02/2019	9	26	V01	Visit 1
09-026	05/04/2019	9	26	V02	Visit 2
09-026	17/04/2019	9	26	V03	Visit 3
09-027	25/02/2019	9	27	V01	Visit 1
09-027	07/05/2019	9	27	V04	Terminal visit
09-028	25/02/2019	9	28	V01	Visit 1
09-028	04/03/2019	9	28	V02	Visit 2
09-028	14/03/2019	9	28	V03	Visit 3
09-029	25/02/2019	9	29	V01	Visit 1
09-029	03/06/2019	9	29	V04	Terminal visit
09-030	25/02/2019	9	30	V01	Visit 1
09-030	10/05/2019	9	30	V04	Terminal visit
09-031	25/02/2019	9	31	V01	Visit 1
09-031	10/04/2019	9	31	V02	Visit 2
09-031	24/04/2019	9	31	V03	Visit 3
09-032	25/02/2019	9	32	V01	Visit 1
09-032	25/04/2019	9	32	V02	Visit 2
09-032	13/05/2019	9	32	V03	Visit 3
09-033	25/02/2019	9	33	V01	Visit 1
09-033	03/05/2019	9	33	V04	Terminal visit
09-034	25/02/2019	9	34	V01	Visit 1
09-034	06/05/2019	9	34	V04	Terminal visit
09-035	26/02/2019	9	35	V01	Visit 1
09-035	16/05/2019	9	35	V04	Terminal visit
09-036	26/02/2019	9	36	V01	Visit 1
09-036	26/03/2019	9	36	V02	Visit 2
09-036	11/04/2019	9	36	V03	Visit 3
09-037	26/02/2019	9	37	V01	Visit 1
09-037	12/03/2019	9	37	V02	Visit 2
09-037	26/03/2019	9	37	V03	Visit 3
09-038	26/02/2019	9	38	V01	Visit 1
09-038	20/05/2019	9	38	V04	Terminal visit
09-039	27/02/2019	9	39	V01	Visit 1
09-039	06/05/2019	9	39	V04	Terminal visit
09-040	01/03/2019	9	40	V01	Visit 1
09-040	26/03/2019	9	40	V02	Visit 2
09-040	09/04/2019	9	40	V03	Visit 3
09-041	04/03/2019	9	41	V01	Visit 1
09-041	06/05/2019	9	41	V04	Terminal visit
09-042	04/03/2019	9	42	V01	Visit 1
09-042	09/05/2019	9	42	V04	Terminal visit
09-043	05/03/2019	9	43	V01	Visit 1
09-043	11/03/2019	9	43	V02	Visit 2
09-043	27/03/2019	9	43	V03	Visit 3
09-044	05/03/2019	9	44	V01	Visit 1
09-044	18/03/2019	9	44	V02	Visit 2
09-044	03/04/2019	9	44	V03	Visit 3
09-045	07/03/2019	9	45	V01	Visit 1
09-045	09/05/2019	9	45	V04	Terminal visit
09-046	07/03/2019	9	46	V01	Visit 1
09-046	07/05/2019	9	46	V04	Terminal visit
09-047	07/03/2019	9	47	V01	Visit 1
09-047	06/05/2019	9	47	V04	Terminal visit
09-048	11/03/2019	9	48	V01	Visit 1
09-048	06/05/2019	9	48	V04	Terminal visit
09-049	11/03/2019	9	49	V01	Visit 1
09-049	06/05/2019	9	49	V04	Terminal visit
09-050	11/03/2019	9	50	V01	Visit 1
09-050	15/03/2019	9	50	V02	Visit 2
09-050	29/03/2019	9	50	V03	Visit 3
09-051	12/03/2019	9	51	V01	Visit 1
09-051	03/06/2019	9	51	V04	Terminal visit
09-052	12/03/2019	9	52	V01	Visit 1
09-052	13/05/2019	9	52	V04	Terminal visit
09-053	12/03/2019	9	53	V01	Visit 1
09-053	18/03/2019	9	53	V02	Visit 2
09-053	02/04/2019	9	53	V03	Visit 3
09-054	13/03/2019	9	54	V01	Visit 1
09-054	03/06/2019	9	54	V04	Terminal visit
09-055	13/03/2019	9	55	V01	Visit 1
09-055	08/05/2019	9	55	V04	Terminal visit
09-056	14/03/2019	9	56	V01	Visit 1
09-056	18/03/2019	9	56	V02	Visit 2
09-056	02/04/2019	9	56	V03	Visit 3
09-057	14/03/2019	9	57	V01	Visit 1
09-057	07/05/2019	9	57	V04	Terminal visit
09-058	15/03/2019	9	58	V01	Visit 1
09-058	07/05/2019	9	58	V04	Terminal visit
09-059	15/03/2019	9	59	V01	Visit 1
09-059	10/05/2019	9	59	V04	Terminal visit
09-060	15/03/2019	9	60	V01	Visit 1
09-060	27/03/2019	9	60	V02	Visit 2
09-060	16/04/2019	9	60	V03	Visit 3
10-001	28/01/2019	10	1	V01	Visit 1
10-001	21/02/2019	10	1	V02	Visit 2
10-002	28/01/2019	10	2	V01	Visit 1
10-002	06/05/2019	10	2	V04	Terminal visit
10-003	28/01/2019	10	3	V01	Visit 1
10-003	02/05/2019	10	3	V04	Terminal visit
10-004	28/01/2019	10	4	V01	Visit 1
10-004	13/05/2019	10	4	V04	Terminal visit
10-005	28/01/2019	10	5	V01	Visit 1
10-005	26/02/2019	10	5	V02	Visit 2
10-005	15/03/2019	10	5	V03	Visit 3
10-006	28/01/2019	10	6	V01	Visit 1
10-006	19/02/2019	10	6	V04	Terminal visit
10-007	28/01/2019	10	7	V01	Visit 1
10-007	06/03/2019	10	7	V02	Visit 2
10-007	19/03/2019	10	7	V03	Visit 3
10-008	28/01/2019	10	8	V01	Visit 1
10-008	07/05/2019	10	8	V04	Terminal visit
10-009	29/01/2019	10	9	V01	Visit 1
10-009	20/02/2019	10	9	V02	Visit 2
10-009	04/03/2019	10	9	V03	Visit 3
10-010	29/01/2019	10	10	V01	Visit 1
10-010	02/04/2019	10	10	V02	Visit 2
10-010	16/04/2019	10	10	V03	Visit 3
10-011	29/01/2019	10	11	V01	Visit 1
10-011	27/03/2019	10	11	V02	Visit 2
10-011	16/04/2019	10	11	V03	Visit 3
10-012	29/01/2019	10	12	V01	Visit 1
10-012	19/02/2019	10	12	V02	Visit 2
10-012	11/03/2019	10	12	V03	Visit 3
10-013	29/01/2019	10	13	V01	Visit 1
10-013	02/05/2019	10	13	V04	Terminal visit
10-014	29/01/2019	10	14	V01	Visit 1
10-014	01/02/2019	10	14	V02	Visit 2
10-014	07/03/2019	10	14	V03	Visit 3
10-015	29/01/2019	10	15	V01	Visit 1
10-015	05/02/2019	10	15	V02	Visit 2
10-015	19/02/2019	10	15	V03	Visit 3
10-016	29/01/2019	10	16	V01	Visit 1
10-016	31/01/2019	10	16	V02	Visit 2
10-016	14/02/2019	10	16	V03	Visit 3
10-017	29/01/2019	10	17	V01	Visit 1
10-017	03/05/2019	10	17	V04	Terminal visit
10-018	29/01/2019	10	18	V01	Visit 1
10-018	09/05/2019	10	18	V04	Terminal visit
10-019	30/01/2019	10	19	V01	Visit 1
10-019	06/05/2019	10	19	V04	Terminal visit
10-020	30/01/2019	10	20	V01	Visit 1
10-020	12/02/2019	10	20	V02	Visit 2
10-020	28/02/2019	10	20	V03	Visit 3
10-021	30/01/2019	10	21	V01	Visit 1
10-021	05/02/2019	10	21	V02	Visit 2
10-021	21/02/2019	10	21	V03	Visit 3
10-023	30/01/2019	10	23	V01	Visit 1
10-023	05/02/2019	10	23	V02	Visit 2
10-023	15/02/2019	10	23	V03	Visit 3
10-024	30/01/2019	10	24	V01	Visit 1
10-024	05/03/2019	10	24	V02	Visit 2
10-024	19/03/2019	10	24	V03	Visit 3
10-025	31/01/2019	10	25	V01	Visit 1
10-025	04/03/2019	10	25	V02	Visit 2
10-025	19/03/2019	10	25	V03	Visit 3
10-026	31/01/2019	10	26	V01	Visit 1
10-026	02/05/2019	10	26	V04	Terminal visit
10-027	31/01/2019	10	27	V01	Visit 1
10-027	27/03/2019	10	27	V02	Visit 2
10-027	08/04/2019	10	27	V03	Visit 3
10-028	31/01/2019	10	28	V01	Visit 1
10-028	05/03/2019	10	28	V02	Visit 2
10-028	21/03/2019	10	28	V03	Visit 3
10-029	31/01/2019	10	29	V01	Visit 1
10-029	20/03/2019	10	29	V02	Visit 2
10-029	01/04/2019	10	29	V03	Visit 3
10-030	01/02/2019	10	30	V01	Visit 1
10-030	15/04/2019	10	30	V02	Visit 2
10-030	29/04/2019	10	30	V03	Visit 3
10-031	04/02/2019	10	31	V01	Visit 1
10-031	06/05/2019	10	31	V04	Terminal visit
10-032	04/02/2019	10	32	V01	Visit 1
10-032	03/05/2019	10	32	V04	Terminal visit
10-033	05/02/2019	10	33	V01	Visit 1
10-033	25/02/2019	10	33	V02	Visit 2
10-033	11/03/2019	10	33	V03	Visit 3
10-034	05/02/2019	10	34	V01	Visit 1
10-034	22/02/2019	10	34	V02	Visit 2
10-034	11/03/2019	10	34	V03	Visit 3
10-035	05/02/2019	10	35	V01	Visit 1
10-035	18/02/2019	10	35	V02	Visit 2
10-035	04/03/2019	10	35	V03	Visit 3
10-036	05/02/2019	10	36	V01	Visit 1
10-036	07/05/2019	10	36	V04	Terminal visit
10-037	06/02/2019	10	37	V01	Visit 1
10-037	04/04/2019	10	37	V02	Visit 2
10-037	23/04/2019	10	37	V03	Visit 3
10-038	07/02/2019	10	38	V01	Visit 1
10-038	26/02/2019	10	38	V02	Visit 2
10-038	11/03/2019	10	38	V03	Visit 3
10-039	07/02/2019	10	39	V01	Visit 1
10-039	07/05/2019	10	39	V04	Terminal visit
10-040	07/02/2019	10	40	V01	Visit 1
10-040	14/02/2019	10	40	V02	Visit 2
10-040	28/02/2019	10	40	V03	Visit 3
10-041	07/02/2019	10	41	V01	Visit 1
10-042	07/02/2019	10	42	V01	Visit 1
10-042	14/05/2019	10	42	V04	Terminal visit
10-043	08/02/2019	10	43	V01	Visit 1
10-043	12/02/2019	10	43	V02	Visit 2
10-043	28/02/2019	10	43	V03	Visit 3
10-044	08/02/2019	10	44	V01	Visit 1
10-044	12/03/2019	10	44	V02	Visit 2
10-044	27/03/2019	10	44	V03	Visit 3
10-045	08/02/2019	10	45	V01	Visit 1
10-045	13/05/2019	10	45	V04	Terminal visit
10-046	08/02/2019	10	46	V01	Visit 1
10-047	08/02/2019	10	47	V01	Visit 1
10-047	14/05/2019	10	47	V04	Terminal visit
10-048	08/02/2019	10	48	V01	Visit 1
10-048	11/02/2019	10	48	V02	Visit 2
10-048	27/02/2019	10	48	V03	Visit 3
10-049	08/02/2019	10	49	V01	Visit 1
10-049	03/05/2019	10	49	V04	Terminal visit
10-050	11/02/2019	10	50	V01	Visit 1
10-050	14/02/2019	10	50	V02	Visit 2
10-050	05/03/2019	10	50	V03	Visit 3
10-051	11/02/2019	10	51	V01	Visit 1
10-051	27/03/2019	10	51	V02	Visit 2
10-051	12/04/2019	10	51	V03	Visit 3
10-052	11/02/2019	10	52	V01	Visit 1
10-052	23/05/2019	10	52	V04	Terminal visit
10-053	11/02/2019	10	53	V01	Visit 1
10-053	07/05/2019	10	53	V04	Terminal visit
10-054	11/02/2019	10	54	V01	Visit 1
10-054	27/03/2019	10	54	V02	Visit 2
10-054	12/04/2019	10	54	V03	Visit 3
10-055	11/02/2019	10	55	V01	Visit 1
10-055	26/02/2019	10	55	V02	Visit 2
10-055	07/03/2019	10	55	V03	Visit 3
10-056	11/02/2019	10	56	V01	Visit 1
10-056	27/03/2019	10	56	V02	Visit 2
10-056	08/04/2019	10	56	V03	Visit 3
10-057	11/02/2019	10	57	V01	Visit 1
10-057	11/03/2019	10	57	V02	Visit 2
10-058	11/02/2019	10	58	V01	Visit 1
10-058	06/05/2019	10	58	V04	Terminal visit
10-059	12/02/2019	10	59	V01	Visit 1
10-059	15/02/2019	10	59	V02	Visit 2
10-059	01/03/2019	10	59	V03	Visit 3
10-060	12/02/2019	10	60	V01	Visit 1
10-060	15/02/2019	10	60	V02	Visit 2
10-060	07/03/2019	10	60	V03	Visit 3
10-061	12/02/2019	10	61	V01	Visit 1
10-061	03/05/2019	10	61	V04	Terminal visit
10-062	12/02/2019	10	62	V01	Visit 1
10-063	12/02/2019	10	63	V01	Visit 1
10-063	07/03/2019	10	63	V02	Visit 2
10-063	21/03/2019	10	63	V03	Visit 3
10-064	12/02/2019	10	64	V01	Visit 1
10-064	06/05/2019	10	64	V04	Terminal visit
10-065	12/02/2019	10	65	V01	Visit 1
10-065	03/05/2019	10	65	V04	Terminal visit
10-066	12/02/2019	10	66	V01	Visit 1
10-066	02/05/2019	10	66	V04	Terminal visit
10-067	12/02/2019	10	67	V01	Visit 1
10-067	27/02/2019	10	67	V02	Visit 2
10-067	18/03/2019	10	67	V03	Visit 3
10-068	12/02/2019	10	68	V01	Visit 1
10-068	26/02/2019	10	68	V02	Visit 2
10-068	14/03/2019	10	68	V03	Visit 3
10-069	12/02/2019	10	69	V01	Visit 1
10-069	22/02/2019	10	69	V02	Visit 2
10-069	12/03/2019	10	69	V03	Visit 3
10-070	12/02/2019	10	70	V01	Visit 1
10-070	06/05/2019	10	70	V04	Terminal visit
10-071	12/02/2019	10	71	V01	Visit 1
10-071	19/02/2019	10	71	V02	Visit 2
10-071	07/03/2019	10	71	V03	Visit 3
10-072	13/02/2019	10	72	V01	Visit 1
10-072	09/05/2019	10	72	V04	Terminal visit
10-073	14/02/2019	10	73	V01	Visit 1
10-073	07/05/2019	10	73	V04	Terminal visit
10-074	04/04/2019	10	74	V01	Visit 1
10-074	07/05/2019	10	74	V04	Terminal visit
10-075	06/04/2019	10	75	V01	Visit 1
10-075	10/05/2019	10	75	V04	Terminal visit
10-076	06/04/2019	10	76	V01	Visit 1
10-076	09/05/2019	10	76	V04	Terminal visit
10-077	08/04/2019	10	77	V01	Visit 1
10-077	09/05/2019	10	77	V04	Terminal visit
10-078	08/04/2019	10	78	V01	Visit 1
10-078	06/05/2019	10	78	V04	Terminal visit
10-079	08/04/2019	10	79	V01	Visit 1
10-079	12/04/2019	10	79	V02	Visit 2
10-079	30/04/2019	10	79	V03	Visit 3
10-080	08/04/2019	10	80	V01	Visit 1
10-080	15/04/2019	10	80	V02	Visit 2
10-080	30/04/2019	10	80	V03	Visit 3
10-081	09/04/2019	10	81	V01	Visit 1
10-081	08/05/2019	10	81	V04	Terminal visit
10-082	09/04/2019	10	82	V01	Visit 1
10-082	07/05/2019	10	82	V04	Terminal visit
10-083	11/04/2019	10	83	V01	Visit 1
10-083	07/05/2019	10	83	V04	Terminal visit
10-084	12/04/2019	10	84	V01	Visit 1
10-084	03/05/2019	10	84	V04	Terminal visit
10-085	12/04/2019	10	85	V01	Visit 1
10-085	06/05/2019	10	85	V04	Terminal visit
10-086	15/04/2019	10	86	V01	Visit 1
10-086	08/05/2019	10	86	V04	Terminal visit
10-087	16/04/2019	10	87	V01	Visit 1
10-087	07/05/2019	10	87	V04	Terminal visit
10-088	16/04/2019	10	88	V01	Visit 1
10-088	14/05/2019	10	88	V04	Terminal visit
10-089	16/04/2019	10	89	V01	Visit 1
10-089	25/05/2019	10	89	V04	Terminal visit
10-090	17/04/2019	10	90	V01	Visit 1
10-090	09/05/2019	10	90	V04	Terminal visit
10-091	18/04/2019	10	91	V01	Visit 1
10-091	06/05/2019	10	91	V04	Terminal visit

## Sheet: VD (V2)
S_ID	VDDT1	SITEID	SUBJID	VISITCODE	VISITNAME
01-003	08/02/2019	1	3	V02	Visit 2
01-004	14/03/2019	1	4	V02	Visit 2
01-005	26/02/2019	1	5	V02	Visit 2
01-006	04/03/2019	1	6	V02	Visit 2
01-007	04/04/2019	1	7	V02	Visit 2
01-008	26/02/2019	1	8	V02	Visit 2
01-009	11/02/2019	1	9	V02	Visit 2
01-010	14/02/2019	1	10	V02	Visit 2
01-011	18/02/2019	1	11	V02	Visit 2
01-015	11/03/2019	1	15	V02	Visit 2
01-016	21/02/2019	1	16	V02	Visit 2
01-019	01/03/2019	1	19	V02	Visit 2
01-021	20/02/2019	1	21	V02	Visit 2
01-024	18/03/2019	1	24	V02	Visit 2
01-026	09/04/2019	1	26	V02	Visit 2
01-027	18/03/2019	1	27	V02	Visit 2
01-028	11/04/2019	1	28	V02	Visit 2
01-029	25/02/2019	1	29	V02	Visit 2
01-033	21/02/2019	1	33	V02	Visit 2
01-034	21/02/2019	1	34	V02	Visit 2
01-035	21/02/2019	1	35	V02	Visit 2
01-038	05/03/2019	1	38	V02	Visit 2
01-040	07/03/2019	1	40	V02	Visit 2
01-045	07/03/2019	1	45	V02	Visit 2
01-046	15/03/2019	1	46	V02	Visit 2
01-048	25/03/2019	1	48	V02	Visit 2
01-049	27/02/2019	1	49	V02	Visit 2
01-050	14/03/2019	1	50	V02	Visit 2
01-052	03/04/2019	1	52	V02	Visit 2
01-053	14/03/2019	1	53	V02	Visit 2
01-055	26/03/2019	1	55	V02	Visit 2
01-056	26/03/2019	1	56	V02	Visit 2
01-057	19/03/2019	1	57	V02	Visit 2
01-058	18/04/2019	1	58	V02	Visit 2
01-059	14/03/2019	1	59	V02	Visit 2
01-062	06/03/2019	1	62	V02	Visit 2
01-064	19/03/2019	1	64	V02	Visit 2
01-067	13/03/2019	1	67	V02	Visit 2
01-068	05/04/2019	1	68	V02	Visit 2
01-069	11/04/2019	1	69	V02	Visit 2
01-070	29/03/2019	1	70	V02	Visit 2
01-074	28/03/2019	1	74	V02	Visit 2
01-075	11/04/2019	1	75	V02	Visit 2
01-078	18/03/2019	1	78	V02	Visit 2
01-081	14/03/2019	1	81	V02	Visit 2
01-083	15/04/2019	1	83	V02	Visit 2
01-085	25/03/2019	1	85	V02	Visit 2
01-090	16/04/2019	1	90	V02	Visit 2
01-091	17/04/2019	1	91	V02	Visit 2
01-093	04/04/2019	1	93	V02	Visit 2
01-094	09/04/2019	1	94	V02	Visit 2
01-095	26/03/2019	1	95	V02	Visit 2
01-100	25/03/2019	1	100	V02	Visit 2
01-104	28/03/2019	1	104	V02	Visit 2
01-106	23/04/2019	1	106	V02	Visit 2
01-108	15/04/2019	1	108	V02	Visit 2
01-111	25/04/2019	1	111	V02	Visit 2
02-002	19/02/2019	2	2	V02	Visit 2
02-003	28/02/2019	2	3	V02	Visit 2
02-004	28/03/2019	2	4	V02	Visit 2
02-005	15/04/2019	2	5	V02	Visit 2
02-006	25/02/2019	2	6	V02	Visit 2
02-008	08/04/2019	2	8	V02	Visit 2
02-009	11/03/2019	2	9	V02	Visit 2
02-010	11/03/2019	2	10	V02	Visit 2
02-011	03/04/2019	2	11	V02	Visit 2
02-013	04/03/2019	2	13	V02	Visit 2
02-014	08/04/2019	2	14	V02	Visit 2
02-015	09/04/2019	2	15	V02	Visit 2
02-016	13/03/2019	2	16	V02	Visit 2
02-017	28/02/2019	2	17	V02	Visit 2
02-018	13/03/2019	2	18	V02	Visit 2
02-019	11/04/2019	2	19	V02	Visit 2
02-020	18/03/2019	2	20	V02	Visit 2
02-021	17/04/2019	2	21	V02	Visit 2
02-023	19/03/2019	2	23	V02	Visit 2
02-024	06/03/2019	2	24	V02	Visit 2
02-025	04/04/2019	2	25	V02	Visit 2
02-026	04/04/2019	2	26	V02	Visit 2
02-028	28/03/2019	2	28	V02	Visit 2
02-029	19/03/2019	2	29	V02	Visit 2
02-030	04/04/2019	2	30	V02	Visit 2
02-031	18/03/2019	2	31	V02	Visit 2
02-032	09/04/2019	2	32	V02	Visit 2
02-033	29/03/2019	2	33	V02	Visit 2
02-035	01/04/2019	2	35	V02	Visit 2
02-036	28/03/2019	2	36	V02	Visit 2
02-038	08/04/2019	2	38	V02	Visit 2
02-041	11/04/2019	2	41	V02	Visit 2
02-044	15/04/2019	2	44	V02	Visit 2
02-045	16/04/2019	2	45	V02	Visit 2
02-046	23/04/2019	2	46	V02	Visit 2
03-001	18/02/2019	3	1	V02	Visit 2
03-002	15/02/2019	3	2	V02	Visit 2
03-003	15/02/2019	3	3	V02	Visit 2
03-004	18/02/2019	3	4	V02	Visit 2
03-005	27/02/2019	3	5	V02	Visit 2
03-006	23/02/2019	3	6	V02	Visit 2
03-007	12/02/2019	3	7	V02	Visit 2
03-008	05/04/2019	3	8	V02	Visit 2
03-009	27/03/2019	3	9	V02	Visit 2
03-010	25/02/2019	3	10	V02	Visit 2
03-011	19/02/2019	3	11	V02	Visit 2
03-012	19/02/2019	3	12	V02	Visit 2
03-013	28/02/2019	3	13	V02	Visit 2
03-014	05/04/2019	3	14	V02	Visit 2
03-015	08/04/2019	3	15	V02	Visit 2
03-016	03/05/2019	3	16	V02	Visit 2
03-018	04/03/2019	3	18	V02	Visit 2
03-019	15/03/2019	3	19	V02	Visit 2
03-020	21/02/2019	3	20	V02	Visit 2
03-021	22/02/2019	3	21	V02	Visit 2
03-022	26/02/2019	3	22	V02	Visit 2
03-023	25/02/2019	3	23	V02	Visit 2
03-024	07/03/2019	3	24	V02	Visit 2
03-025	20/02/2019	3	25	V02	Visit 2
03-026	22/02/2019	3	26	V02	Visit 2
03-027	20/02/2019	3	27	V02	Visit 2
03-028	25/02/2019	3	28	V02	Visit 2
04-001	25/02/2019	4	1	V02	Visit 2
04-002	18/02/2019	4	2	V02	Visit 2
04-003	18/02/2019	4	3	V02	Visit 2
04-004	07/02/2019	4	4	V02	Visit 2
04-005	05/02/2019	4	5	V02	Visit 2
04-006	05/02/2019	4	6	V02	Visit 2
04-007	30/03/2019	4	7	V02	Visit 2
04-008	28/02/2019	4	8	V02	Visit 2
04-009	21/03/2019	4	9	V02	Visit 2
04-010	08/02/2019	4	10	V02	Visit 2
04-011	25/02/2019	4	11	V02	Visit 2
04-012	14/02/2019	4	12	V02	Visit 2
04-013	25/03/2019	4	13	V02	Visit 2
04-014	19/03/2019	4	14	V02	Visit 2
04-015	16/03/2019	4	15	V02	Visit 2
04-016	01/03/2019	4	16	V02	Visit 2
04-017	23/03/2019	4	17	V02	Visit 2
04-018	14/02/2019	4	18	V02	Visit 2
04-019	19/03/2019	4	19	V02	Visit 2
04-020	19/04/2019	4	20	V02	Visit 2
04-021	21/03/2019	4	21	V02	Visit 2
04-022	14/02/2019	4	22	V02	Visit 2
04-023	18/03/2019	4	23	V02	Visit 2
04-024	07/02/2019	4	24	V02	Visit 2
04-025	19/02/2019	4	25	V02	Visit 2
04-026	25/03/2019	4	26	V02	Visit 2
04-027	15/02/2019	4	27	V02	Visit 2
04-029	22/02/2019	4	29	V02	Visit 2
04-030	15/04/2019	4	30	V02	Visit 2
04-031	22/02/2019	4	31	V02	Visit 2
04-032	07/03/2019	4	32	V02	Visit 2
04-033	10/02/2019	4	33	V02	Visit 2
04-034	29/03/2019	4	34	V02	Visit 2
04-035	18/03/2019	4	35	V02	Visit 2
04-036	22/02/2019	4	36	V02	Visit 2
04-037	05/03/2019	4	37	V02	Visit 2
04-038	18/03/2019	4	38	V02	Visit 2
04-039	08/03/2019	4	39	V02	Visit 2
04-040	18/02/2019	4	40	V02	Visit 2
04-041	20/02/2019	4	41	V02	Visit 2
04-042	20/04/2019	4	42	V02	Visit 2
04-043	23/03/2019	4	43	V02	Visit 2
04-044	05/03/2019	4	44	V02	Visit 2
04-045	26/02/2019	4	45	V02	Visit 2
04-046	19/03/2019	4	46	V02	Visit 2
04-047	11/02/2019	4	47	V02	Visit 2
04-048	26/03/2019	4	48	V02	Visit 2
04-049	23/02/2019	4	49	V02	Visit 2
04-050	16/02/2019	4	50	V02	Visit 2
04-051	12/02/2019	4	51	V02	Visit 2
04-052	23/02/2019	4	52	V02	Visit 2
04-053	20/03/2019	4	53	V02	Visit 2
04-054	23/03/2019	4	54	V02	Visit 2
04-055	22/02/2019	4	55	V02	Visit 2
04-057	09/03/2019	4	57	V02	Visit 2
04-058	19/02/2019	4	58	V02	Visit 2
04-059	17/02/2019	4	59	V02	Visit 2
04-060	15/03/2019	4	60	V02	Visit 2
05-002	11/02/2019	5	2	V02	Visit 2
05-003	15/02/2019	5	3	V02	Visit 2
05-004	14/02/2019	5	4	V02	Visit 2
05-005	01/04/2019	5	5	V02	Visit 2
05-008	04/03/2019	5	8	V02	Visit 2
05-009	25/02/2019	5	9	V02	Visit 2
05-010	04/02/2019	5	10	V02	Visit 2
05-012	12/02/2019	5	12	V02	Visit 2
05-013	13/02/2019	5	13	V02	Visit 2
05-015	27/02/2019	5	15	V02	Visit 2
05-016	06/02/2019	5	16	V02	Visit 2
05-017	04/03/2019	5	17	V02	Visit 2
05-018	18/03/2019	5	18	V02	Visit 2
05-019	05/03/2019	5	19	V02	Visit 2
05-020	29/03/2019	5	20	V02	Visit 2
05-023	07/02/2019	5	23	V02	Visit 2
05-024	29/03/2019	5	24	V02	Visit 2
05-025	21/02/2019	5	25	V02	Visit 2
05-026	04/02/2019	5	26	V02	Visit 2
05-027	21/02/2019	5	27	V02	Visit 2
05-028	07/03/2019	5	28	V02	Visit 2
05-029	05/02/2019	5	29	V02	Visit 2
05-030	21/02/2019	5	30	V02	Visit 2
05-031	11/03/2019	5	31	V02	Visit 2
05-032	20/03/2019	5	32	V02	Visit 2
05-033	11/03/2019	5	33	V02	Visit 2
05-034	11/03/2019	5	34	V02	Visit 2
05-035	13/02/2019	5	35	V02	Visit 2
05-036	25/02/2019	5	36	V02	Visit 2
05-037	11/02/2019	5	37	V02	Visit 2
05-038	08/02/2019	5	38	V02	Visit 2
05-039	03/04/2019	5	39	V02	Visit 2
05-040	04/03/2019	5	40	V02	Visit 2
05-041	07/03/2019	5	41	V02	Visit 2
05-042	25/02/2019	5	42	V02	Visit 2
05-043	22/02/2019	5	43	V02	Visit 2
05-048	18/03/2019	5	48	V02	Visit 2
05-050	19/03/2019	5	50	V02	Visit 2
05-051	07/02/2019	5	51	V02	Visit 2
05-052	11/03/2019	5	52	V02	Visit 2
05-056	20/02/2019	5	56	V02	Visit 2
05-057	11/02/2019	5	57	V02	Visit 2
05-061	12/04/2019	5	61	V02	Visit 2
05-062	23/04/2019	5	62	V02	Visit 2
05-063	24/04/2019	5	63	V02	Visit 2
05-064	12/04/2019	5	64	V02	Visit 2
05-065	12/04/2019	5	65	V02	Visit 2
05-067	24/04/2019	5	67	V02	Visit 2
05-068	15/04/2019	5	68	V02	Visit 2
05-071	15/04/2019	5	71	V02	Visit 2
05-073	24/04/2019	5	73	V02	Visit 2
05-075	17/04/2019	5	75	V02	Visit 2
05-077	23/04/2019	5	77	V02	Visit 2
05-081	24/04/2019	5	81	V02	Visit 2
05-082	24/04/2019	5	82	V02	Visit 2
05-083	24/04/2019	5	83	V02	Visit 2
05-085	23/04/2019	5	85	V02	Visit 2
05-088	23/04/2019	5	88	V02	Visit 2
06-001	05/03/2019	6	1	V02	Visit 2
06-003	14/02/2019	6	3	V02	Visit 2
06-004	26/02/2019	6	4	V02	Visit 2
06-005	19/02/2019	6	5	V02	Visit 2
06-006	12/03/2019	6	6	V02	Visit 2
06-007	19/02/2019	6	7	V02	Visit 2
06-008	07/02/2019	6	8	V02	Visit 2
06-009	25/02/2019	6	9	V02	Visit 2
06-010	21/02/2019	6	10	V02	Visit 2
06-011	03/05/2019	6	11	V02	Visit 2
06-015	22/02/2019	6	15	V02	Visit 2
06-016	19/02/2019	6	16	V02	Visit 2
06-017	13/02/2019	6	17	V02	Visit 2
06-018	26/02/2019	6	18	V02	Visit 2
06-019	11/02/2019	6	19	V02	Visit 2
06-020	04/03/2019	6	20	V02	Visit 2
06-021	12/02/2019	6	21	V02	Visit 2
06-022	11/02/2019	6	22	V02	Visit 2
06-023	11/02/2019	6	23	V02	Visit 2
06-024	21/05/2019	6	24	V02	Visit 2
06-025	18/02/2019	6	25	V02	Visit 2
06-026	18/02/2019	6	26	V02	Visit 2
06-027	26/02/2019	6	27	V02	Visit 2
06-030	11/03/2019	6	30	V02	Visit 2
06-031	21/02/2019	6	31	V02	Visit 2
06-034	11/03/2019	6	34	V02	Visit 2
06-036	04/04/2019	6	36	V02	Visit 2
06-037	18/02/2019	6	37	V02	Visit 2
06-040	05/03/2019	6	40	V02	Visit 2
06-041	05/03/2019	6	41	V02	Visit 2
06-042	20/02/2019	6	42	V02	Visit 2
06-043	21/02/2019	6	43	V02	Visit 2
06-044	18/02/2019	6	44	V02	Visit 2
06-045	04/03/2019	6	45	V02	Visit 2
06-047	14/02/2019	6	47	V02	Visit 2
07-001	26/02/2019	7	1	V02	Visit 2
07-005	12/02/2019	7	5	V02	Visit 2
07-006	11/02/2019	7	6	V02	Visit 2
07-007	09/04/2019	7	7	V02	Visit 2
07-010	26/03/2019	7	10	V02	Visit 2
07-011	12/03/2019	7	11	V02	Visit 2
07-014	08/04/2019	7	14	V02	Visit 2
07-015	13/02/2019	7	15	V02	Visit 2
07-016	13/02/2019	7	16	V02	Visit 2
07-021	22/02/2019	7	21	V02	Visit 2
07-022	06/03/2019	7	22	V02	Visit 2
07-023	27/02/2019	7	23	V02	Visit 2
07-024	15/04/2019	7	24	V02	Visit 2
07-026	25/02/2019	7	26	V02	Visit 2
07-028	05/03/2019	7	28	V02	Visit 2
07-029	15/02/2019	7	29	V02	Visit 2
07-030	20/02/2019	7	30	V02	Visit 2
07-031	20/02/2019	7	31	V02	Visit 2
07-032	03/04/2019	7	32	V02	Visit 2
07-034	18/02/2019	7	34	V02	Visit 2
07-035	27/02/2019	7	35	V02	Visit 2
07-036	27/02/2019	7	36	V02	Visit 2
07-037	18/02/2019	7	37	V02	Visit 2
07-038	04/03/2019	7	38	V02	Visit 2
07-041	13/03/2019	7	41	V02	Visit 2
07-042	22/02/2019	7	42	V02	Visit 2
07-043	25/02/2019	7	43	V02	Visit 2
07-045	18/02/2019	7	45	V02	Visit 2
07-046	12/03/2019	7	46	V02	Visit 2
07-047	26/02/2019	7	47	V02	Visit 2
07-048	25/02/2019	7	48	V02	Visit 2
07-049	27/02/2019	7	49	V02	Visit 2
07-050	25/02/2019	7	50	V02	Visit 2
07-051	29/03/2019	7	51	V02	Visit 2
07-053	15/04/2019	7	53	V02	Visit 2
07-054	12/04/2019	7	54	V02	Visit 2
07-056	17/04/2019	7	56	V02	Visit 2
07-057	04/03/2019	7	57	V02	Visit 2
07-059	27/02/2019	7	59	V02	Visit 2
07-061	28/03/2019	7	61	V02	Visit 2
07-063	29/03/2019	7	63	V02	Visit 2
07-064	20/03/2019	7	64	V02	Visit 2
07-069	08/04/2019	7	69	V02	Visit 2
07-070	25/03/2019	7	70	V02	Visit 2
07-077	18/04/2019	7	77	V02	Visit 2
07-078	16/04/2019	7	78	V02	Visit 2
07-081	23/04/2019	7	81	V02	Visit 2
07-096	20/04/2019	7	96	V02	Visit 2
07-097	20/04/2019	7	97	V02	Visit 2
07-098	20/04/2019	7	98	V02	Visit 2
07-103	18/04/2019	7	103	V02	Visit 2
08-001	25/02/2019	8	1	V02	Visit 2
08-002	24/04/2019	8	2	V02	Visit 2
08-003	20/02/2019	8	3	V02	Visit 2
08-004	11/03/2019	8	4	V02	Visit 2
08-005	14/02/2019	8	5	V02	Visit 2
08-006	18/02/2019	8	6	V02	Visit 2
08-007	14/03/2019	8	7	V02	Visit 2
08-010	24/04/2019	8	10	V02	Visit 2
08-011	15/02/2019	8	11	V02	Visit 2
08-012	26/02/2019	8	12	V02	Visit 2
08-013	20/02/2019	8	13	V02	Visit 2
08-015	22/02/2019	8	15	V02	Visit 2
08-016	04/03/2019	8	16	V02	Visit 2
08-017	26/03/2019	8	17	V02	Visit 2
08-018	04/03/2019	8	18	V02	Visit 2
08-021	28/02/2019	8	21	V02	Visit 2
08-022	28/03/2019	8	22	V02	Visit 2
08-024	10/04/2019	8	24	V02	Visit 2
08-025	26/02/2019	8	25	V02	Visit 2
08-026	03/04/2019	8	26	V02	Visit 2
08-027	20/02/2019	8	27	V02	Visit 2
08-030	27/03/2019	8	30	V02	Visit 2
08-032	25/02/2019	8	32	V02	Visit 2
08-034	08/03/2019	8	34	V02	Visit 2
08-035	25/02/2019	8	35	V02	Visit 2
08-036	25/02/2019	8	36	V02	Visit 2
08-038	01/04/2019	8	38	V02	Visit 2
08-039	01/04/2019	8	39	V02	Visit 2
08-042	01/03/2019	8	42	V02	Visit 2
08-044	01/04/2019	8	44	V02	Visit 2
08-046	25/02/2019	8	46	V02	Visit 2
08-048	12/03/2019	8	48	V02	Visit 2
08-050	27/02/2019	8	50	V02	Visit 2
08-051	18/03/2019	8	51	V02	Visit 2
08-052	26/02/2019	8	52	V02	Visit 2
08-053	16/04/2019	8	53	V02	Visit 2
08-054	21/03/2019	8	54	V02	Visit 2
08-055	01/03/2019	8	55	V02	Visit 2
08-056	19/03/2019	8	56	V02	Visit 2
08-057	11/04/2019	8	57	V02	Visit 2
08-058	26/03/2019	8	58	V02	Visit 2
08-059	22/03/2019	8	59	V02	Visit 2
08-060	25/03/2019	8	60	V02	Visit 2
09-001	13/03/2019	9	1	V02	Visit 2
09-003	25/04/2019	9	3	V02	Visit 2
09-004	20/03/2019	9	4	V02	Visit 2
09-006	10/04/2019	9	6	V02	Visit 2
09-007	05/03/2019	9	7	V02	Visit 2
09-008	25/04/2019	9	8	V02	Visit 2
09-009	27/03/2019	9	9	V02	Visit 2
09-010	05/04/2019	9	10	V02	Visit 2
09-011	01/03/2019	9	11	V02	Visit 2
09-012	01/03/2019	9	12	V02	Visit 2
09-013	01/03/2019	9	13	V02	Visit 2
09-014	12/03/2019	9	14	V02	Visit 2
09-015	15/03/2019	9	15	V02	Visit 2
09-016	25/02/2019	9	16	V02	Visit 2
09-017	25/03/2019	9	17	V02	Visit 2
09-018	02/04/2019	9	18	V02	Visit 2
09-024	11/03/2019	9	24	V02	Visit 2
09-025	05/03/2019	9	25	V02	Visit 2
09-026	05/04/2019	9	26	V02	Visit 2
09-028	04/03/2019	9	28	V02	Visit 2
09-031	10/04/2019	9	31	V02	Visit 2
09-032	25/04/2019	9	32	V02	Visit 2
09-036	26/03/2019	9	36	V02	Visit 2
09-037	12/03/2019	9	37	V02	Visit 2
09-040	26/03/2019	9	40	V02	Visit 2
09-043	11/03/2019	9	43	V02	Visit 2
09-044	18/03/2019	9	44	V02	Visit 2
09-050	15/03/2019	9	50	V02	Visit 2
09-053	18/03/2019	9	53	V02	Visit 2
09-056	18/03/2019	9	56	V02	Visit 2
09-060	27/03/2019	9	60	V02	Visit 2
10-001	21/02/2019	10	1	V02	Visit 2
10-005	26/02/2019	10	5	V02	Visit 2
10-007	06/03/2019	10	7	V02	Visit 2
10-009	20/02/2019	10	9	V02	Visit 2
10-010	02/04/2019	10	10	V02	Visit 2
10-011	27/03/2019	10	11	V02	Visit 2
10-012	19/02/2019	10	12	V02	Visit 2
10-014	01/02/2019	10	14	V02	Visit 2
10-015	05/02/2019	10	15	V02	Visit 2
10-016	31/01/2019	10	16	V02	Visit 2
10-020	12/02/2019	10	20	V02	Visit 2
10-021	05/02/2019	10	21	V02	Visit 2
10-023	05/02/2019	10	23	V02	Visit 2
10-024	05/03/2019	10	24	V02	Visit 2
10-025	04/03/2019	10	25	V02	Visit 2
10-027	27/03/2019	10	27	V02	Visit 2
10-028	05/03/2019	10	28	V02	Visit 2
10-029	20/03/2019	10	29	V02	Visit 2
10-030	15/04/2019	10	30	V02	Visit 2
10-033	25/02/2019	10	33	V02	Visit 2
10-034	22/02/2019	10	34	V02	Visit 2
10-035	18/02/2019	10	35	V02	Visit 2
10-037	04/04/2019	10	37	V02	Visit 2
10-038	26/02/2019	10	38	V02	Visit 2
10-040	14/02/2019	10	40	V02	Visit 2
10-043	12/02/2019	10	43	V02	Visit 2
10-044	12/03/2019	10	44	V02	Visit 2
10-048	11/02/2019	10	48	V02	Visit 2
10-050	14/02/2019	10	50	V02	Visit 2
10-051	27/03/2019	10	51	V02	Visit 2
10-054	27/03/2019	10	54	V02	Visit 2
10-055	26/02/2019	10	55	V02	Visit 2
10-056	27/03/2019	10	56	V02	Visit 2
10-057	11/03/2019	10	57	V02	Visit 2
10-059	15/02/2019	10	59	V02	Visit 2
10-060	15/02/2019	10	60	V02	Visit 2
10-063	07/03/2019	10	63	V02	Visit 2
10-067	27/02/2019	10	67	V02	Visit 2
10-068	26/02/2019	10	68	V02	Visit 2
10-069	22/02/2019	10	69	V02	Visit 2
10-071	19/02/2019	10	71	V02	Visit 2
10-079	12/04/2019	10	79	V02	Visit 2
10-080	15/04/2019	10	80	V02	Visit 2

## Sheet: Comments
Table	Source
A.2.2	Jackson Scale
C.4.1	WURSS-21
C.4.3	Jackson Scale
C.4.5.1	Concomittant treatment (Diary)
C.4.9	WURSS-21
C.4.20	Jackson Scale
C.4.19	Jackson Scale
C.4.12	WURSS-21
C.4.39	source not clear	Diary was not subject to assessment, Common cold had to be confirmed by investigator
C.4.34	Sore Throat Scale
C.4.40	Global evaluation efficacy
B.5.2.1.1.1	AE
B.5.7	Global evaluation tolerability
19.1.1.1	CIR (eCRF)
19.2.1.1	CIR, Blood pressure (eCRF)

## Sheet: Tables A.2.2, C.4.3
		Verum	Verum	Verum	Verum	Verum	Verum	Verum	Verum	Verum	Verum	Verum	Verum	Verum	Verum	Verum	Verum	Placebo	Placebo	Placebo	Placebo	Placebo	Placebo	Placebo	Placebo	Placebo	Placebo	Placebo	Placebo	Placebo	Placebo	Placebo	Placebo
		Morning	Morning	Morning	Morning	Morning	Morning	Morning	Morning	Evening	Evening	Evening	Evening	Evening	Evening	Evening	Evening	Morning	Morning	Morning	Morning	Morning	Morning	Morning	Morning	Evening	Evening	Evening	Evening	Evening	Evening	Evening	Evening
S_ID	VISITNAME	QS2_F1	QS2_F2	QS2_F3	QS2_F4	QS2_F5	QS2_F6	QS2_F7	QS2_F8	QS2_F1	QS2_F2	QS2_F3	QS2_F4	QS2_F5	QS2_F6	QS2_F7	QS2_F8	QS2_F1	QS2_F2	QS2_F3	QS2_F4	QS2_F5	QS2_F6	QS2_F7	QS2_F8	QS2_F1	QS2_F2	QS2_F3	QS2_F4	QS2_F5	QS2_F6	QS2_F7	QS2_F8
01-003	Day 1	NA	NA	NA	NA	NA	NA	NA	NA	NA	NA	NA	NA	NA	NA	NA	NA	3	0	2	2	3	2	2	0	3	0	2	2	3	1	1	0
01-003	Day 2	NA	NA	NA	NA	NA	NA	NA	NA	NA	NA	NA	NA	NA	NA	NA	NA	2	0	2	2	3	1	2	0	1	0	2	2	2	1	1	0
01-003	Day 3	NA	NA	NA	NA	NA	NA	NA	NA	NA	NA	NA	NA	NA	NA	NA	NA	1	0	2	2	2	1	1	0	1	0	1	2	2	0	0	0
01-003	Day 4	NA	NA	NA	NA	NA	NA	NA	NA	NA	NA	NA	NA	NA	NA	NA	NA	1	0	1	1	1	0	0	0	1	0	1	0	1	0	0	0
01-003	Day 5	NA	NA	NA	NA	NA	NA	NA	NA	NA	NA	NA	NA	NA	NA	NA	NA	0	0	1	1	1	0	0	0	0	0	1	0	1	0	0	0
01-003	Day 6	NA	NA	NA	NA	NA	NA	NA	NA	NA	NA	NA	NA	NA	NA	NA	NA	0	0	0	0	0	0	0	0	0	0	0	0	0	0	0	0
01-003	Day 7	NA	NA	NA	NA	NA	NA	NA	NA	NA	NA	NA	NA	NA	NA	NA	NA	0	0	0	0	0	0	0	0	0	0	0	0	0	0	0	0
01-003	Day 8	NA	NA	NA	NA	NA	NA	NA	NA	NA	NA	NA	NA	NA	NA	NA	NA	0	0	0	0	0	0	0	0	0	0	0	0	0	0	0	0
01-003	Day 9	NA	NA	NA	NA	NA	NA	NA	NA	NA	NA	NA	NA	NA	NA	NA	NA	0	0	0	0	0	0	0	0	0	0	0	0	0	0	0	0
01-003	Day 10	NA	NA	NA	NA	NA	NA	NA	NA	NA	NA	NA	NA	NA	NA	NA	NA	0	0	0	0	0	0	0	0	0	0	0	0	0	0	0	0
01-003	Day 11	NA	NA	NA	NA	NA	NA	NA	NA	NA	NA	NA	NA	NA	NA	NA	NA	NA	NA	NA	NA	NA	NA	NA	NA	NA	NA	NA	NA	NA	NA	NA	NA
01-004	Day 1	NA	NA	NA	NA	NA	NA	NA	NA	NA	NA	NA	NA	NA	NA	NA	NA	2	0	1	1	0	2	1	1	2	0	2	2	0	2	2	1
01-004	Day 2	NA	NA	NA	NA	NA	NA	NA	NA	NA	NA	NA	NA	NA	NA	NA	NA	2	0	2	1	0	3	3	1	2	0	2	1	0	3	3	2
01-004	Day 3	NA	NA	NA	NA	NA	NA	NA	NA	NA	NA	NA	NA	NA	NA	NA	NA	2	1	0	1	0	2	2	0	1	1	0	0	0	1	1	0
01-004	Day 4	NA	NA	NA	NA	NA	NA	NA	NA	NA	NA	NA	NA	NA	NA	NA	NA	1	1	0	0	0	0	0	0	0	0	0	0	0	0	0	0
01-004	Day 5	NA	NA	NA	NA	NA	NA	NA	NA	NA	NA	NA	NA	NA	NA	NA	NA	0	0	0	0	0	0	0	0	0	0	0	0	0	0	0	0
01-004	Day 6	NA	NA	NA	NA	NA	NA	NA	NA	NA	NA	NA	NA	NA	NA	NA	NA	0	0	0	0	0	0	0	0	0	0	0	0	0	0	0	0
01-004	Day 7	NA	NA	NA	NA	NA	NA	NA	NA	NA	NA	NA	NA	NA	NA	NA	NA	NA	NA	NA	NA	NA	NA	NA	NA	NA	NA	NA	NA	NA	NA	NA	NA
01-004	Day 8	NA	NA	NA	NA	NA	NA	NA	NA	NA	NA	NA	NA	NA	NA	NA	NA	NA	NA	NA	NA	NA	NA	NA	NA	NA	NA	NA	NA	NA	NA	NA	NA
01-004	Day 9	NA	NA	NA	NA	NA	NA	NA	NA	NA	NA	NA	NA	NA	NA	NA	NA	NA	NA	NA	NA	NA	NA	NA	NA	NA	NA	NA	NA	NA	NA	NA	NA
01-004	Day 10	NA	NA	NA	NA	NA	NA	NA	NA	NA	NA	NA	NA	NA	NA	NA	NA	NA	NA	NA	NA	NA	NA	NA	NA	NA	NA	NA	NA	NA	NA	NA	NA
01-004	Day 11	NA	NA	NA	NA	NA	NA	NA	NA	NA	NA	NA	NA	NA	NA	NA	NA	NA	NA	NA	NA	NA	NA	NA	NA	NA	NA	NA	NA	NA	NA	NA	NA
01-005	Day 1	NA	NA	NA	NA	NA	NA	NA	NA	NA	NA	NA	NA	NA	NA	NA	NA	1	3	2	2	2	0	1	1	1	2	1	1	1	1	0	1
01-005	Day 2	NA	NA	NA	NA	NA	NA	NA	NA	NA	NA	NA	NA	NA	NA	NA	NA	1	3	2	1	2	0	1	1	2	2	2	1	3	0	0	1
01-005	Day 3	NA	NA	NA	NA	NA	NA	NA	NA	NA	NA	NA	NA	NA	NA	NA	NA	2	2	1	2	1	0	1	1	2	3	2	2	2	1	1	1
01-005	Day 4	NA	NA	NA	NA	NA	NA	NA	NA	NA	NA	NA	NA	NA	NA	NA	NA	1	2	1	2	2	0	0	0	1	1	1	1	1	0	0	0
01-005	Day 5	NA	NA	NA	NA	NA	NA	NA	NA	NA	NA	NA	NA	NA	NA	NA	NA	1	1	0	1	1	0	0	0	1	1	1	1	1	0	0	0
01-005	Day 6	NA	NA	NA	NA	NA	NA	NA	NA	NA	NA	NA	NA	NA	NA	NA	NA	0	0	0	0	0	0	0	0	0	0	0	0	0	0	0	0
01-005	Day 7	NA	NA	NA	NA	NA	NA	NA	NA	NA	NA	NA	NA	NA	NA	NA	NA	0	0	0	0	0	0	0	0	0	0	0	0	0	0	0	0
01-005	Day 8	NA	NA	NA	NA	NA	NA	NA	NA	NA	NA	NA	NA	NA	NA	NA	NA	NA	NA	NA	NA	NA	NA	NA	NA	NA	NA	NA	NA	NA	NA	NA	NA
01-005	Day 9	NA	NA	NA	NA	NA	NA	NA	NA	NA	NA	NA	NA	NA	NA	NA	NA	NA	NA	NA	NA	NA	NA	NA	NA	NA	NA	NA	NA	NA	NA	NA	NA
01-005	Day 10	NA	NA	NA	NA	NA	NA	NA	NA	NA	NA	NA	NA	NA	NA	NA	NA	NA	NA	NA	NA	NA	NA	NA	NA	NA	NA	NA	NA	NA	NA	NA	NA
01-005	Day 11	NA	NA	NA	NA	NA	NA	NA	NA	NA	NA	NA	NA	NA	NA	NA	NA	NA	NA	NA	NA	NA	NA	NA	NA	NA	NA	NA	NA	NA	NA	NA	NA
01-006	Day 1	1	1	1	1	2	1	1	1	1	1	1	1	2	1	1	2	NA	NA	NA	NA	NA	NA	NA	NA	NA	NA	NA	NA	NA	NA	NA	NA
01-006	Day 2	1	2	2	1	2	1	1	2	1	2	2	1	2	1	1	2	NA	NA	NA	NA	NA	NA	NA	NA	NA	NA	NA	NA	NA	NA	NA	NA
01-006	Day 3	1	1	1	1	1	0	1	1	1	1	1	1	1	0	1	1	NA	NA	NA	NA	NA	NA	NA	NA	NA	NA	NA	NA	NA	NA	NA	NA
01-006	Day 4	1	1	1	0	1	0	1	1	1	1	1	1	1	0	1	0	NA	NA	NA	NA	NA	NA	NA	NA	NA	NA	NA	NA	NA	NA	NA	NA
01-006	Day 5	1	0	1	1	1	0	0	0	1	0	1	1	1	0	0	0	NA	NA	NA	NA	NA	NA	NA	NA	NA	NA	NA	NA	NA	NA	NA	NA
01-006	Day 6	1	0	0	1	0	0	0	0	1	0	0	1	0	0	0	0	NA	NA	NA	NA	NA	NA	NA	NA	NA	NA	NA	NA	NA	NA	NA	NA
01-006	Day 7	0	0	0	0	0	0	0	0	0	0	0	0	0	0	0	0	NA	NA	NA	NA	NA	NA	NA	NA	NA	NA	NA	NA	NA	NA	NA	NA
01-006	Day 8	0	0	0	0	0	0	0	0	0	0	0	0	0	0	0	0	NA	NA	NA	NA	NA	NA	NA	NA	NA	NA	NA	NA	NA	NA	NA	NA
01-006	Day 9	0	0	0	0	0	0	0	0	0	0	0	0	0	0	0	0	NA	NA	NA	NA	NA	NA	NA	NA	NA	NA	NA	NA	NA	NA	NA	NA
01-006	Day 10	NA	NA	NA	NA	NA	NA	NA	NA	NA	NA	NA	NA	NA	NA	NA	NA	NA	NA	NA	NA	NA	NA	NA	NA	NA	NA	NA	NA	NA	NA	NA	NA
01-006	Day 11	NA	NA	NA	NA	NA	NA	NA	NA	NA	NA	NA	NA	NA	NA	NA	NA	NA	NA	NA	NA	NA	NA	NA	NA	NA	NA	NA	NA	NA	NA	NA	NA
01-007	Day 1	NA	NA	NA	NA	NA	NA	NA	NA	NA	NA	NA	NA	NA	NA	NA	NA	2	1	1	0	0	2	2	2	2	2	2	1	0	2	2	2
01-007	Day 2	NA	NA	NA	NA	NA	NA	NA	NA	NA	NA	NA	NA	NA	NA	NA	NA	2	2	2	1	0	1	2	1	2	2	2	1	0	1	2	1
01-007	Day 3	NA	NA	NA	NA	NA	NA	NA	NA	NA	NA	NA	NA	NA	NA	NA	NA	1	2	2	0	0	1	1	0	1	1	1	0	0	1	1	0
01-007	Day 4	NA	NA	NA	NA	NA	NA	NA	NA	NA	NA	NA	NA	NA	NA	NA	NA	1	1	1	0	0	1	0	0	0	1	1	0	0	1	0	0
01-007	Day 5	NA	NA	NA	NA	NA	NA	NA	NA	NA	NA	NA	NA	NA	NA	NA	NA	0	1	1	0	0	0	0	0	0	1	1	0	0	0	0	0
01-007	Day 6	NA	NA	NA	NA	NA	NA	NA	NA	NA	NA	NA	NA	NA	NA	NA	NA	0	0	0	0	0	0	0	0	0	0	0	0	0	0	0	0
01-007	Day 7	NA	NA	NA	NA	NA	NA	NA	NA	NA	NA	NA	NA	NA	NA	NA	NA	0	0	0	0	0	0	0	0	0	0	0	0	0	0	0	0
01-007	Day 8	NA	NA	NA	NA	NA	NA	NA	NA	NA	NA	NA	NA	NA	NA	NA	NA	NA	NA	NA	NA	NA	NA	NA	NA	NA	NA	NA	NA	NA	NA	NA	NA
01-007	Day 9	NA	NA	NA	NA	NA	NA	NA	NA	NA	NA	NA	NA	NA	NA	NA	NA	NA	NA	NA	NA	NA	NA	NA	NA	NA	NA	NA	NA	NA	NA	NA	NA
01-007	Day 10	NA	NA	NA	NA	NA	NA	NA	NA	NA	NA	NA	NA	NA	NA	NA	NA	NA	NA	NA	NA	NA	NA	NA	NA	NA	NA	NA	NA	NA	NA	NA	NA
01-007	Day 11	NA	NA	NA	NA	NA	NA	NA	NA	NA	NA	NA	NA	NA	NA	NA	NA	NA	NA	NA	NA	NA	NA	NA	NA	NA	NA	NA	NA	NA	NA	NA	NA
01-008	Day 1	0	0	0	0	0	0	0	0	3	3	0	0	3	3	3	2	NA	NA	NA	NA	NA	NA	NA	NA	NA	NA	NA	NA	NA	NA	NA	NA
01-008	Day 2	3	3	0	1	2	3	3	3	3	3	0	2	0	2	2	1	NA	NA	NA	NA	NA	NA	NA	NA	NA	NA	NA	NA	NA	NA	NA	NA
01-008	Day 3	3	2	0	0	1	0	2	2	3	3	0	0	0	0	1	1	NA	NA	NA	NA	NA	NA	NA	NA	NA	NA	NA	NA	NA	NA	NA	NA
01-008	Day 4	2	1	0	0	0	0	1	0	1	1	0	0	0	0	0	0	NA	NA	NA	NA	NA	NA	NA	NA	NA	NA	NA	NA	NA	NA	NA	NA
01-008	Day 5	1	0	0	0	0	0	0	0	1	1	0	0	0	0	0	0	NA	NA	NA	NA	NA	NA	NA	NA	NA	NA	NA	NA	NA	NA	NA	NA
01-008	Day 6	0	0	2	0	0	0	0	0	0	0	1	0	0	1	0	0	NA	NA	NA	NA	NA	NA	NA	NA	NA	NA	NA	NA	NA	NA	NA	NA
01-008	Day 7	0	0	1	0	0	0	0	0	0	0	1	0	0	0	0	0	NA	NA	NA	NA	NA	NA	NA	NA	NA	NA	NA	NA	NA	NA	NA	NA
01-008	Day 8	0	0	1	0	0	0	0	0	0	0	1	0	0	0	0	0	NA	NA	NA	NA	NA	NA	NA	NA	NA	NA	NA	NA	NA	NA	NA	NA
01-008	Day 9	0	0	0	0	0	0	0	0	0	0	0	0	0	0	0	0	NA	NA	NA	NA	NA	NA	NA	NA	NA	NA	NA	NA	NA	NA	NA	NA
01-008	Day 10	0	0	0	0	0	0	0	0	0	0	0	0	0	0	0	0	NA	NA	NA	NA	NA	NA	NA	NA	NA	NA	NA	NA	NA	NA	NA	NA
01-008	Day 11	0	0	0	0	0	0	0	0	0	0	0	0	0	0	0	0	NA	NA	NA	NA	NA	NA	NA	NA	NA	NA	NA	NA	NA	NA	NA	NA
01-009	Day 1	NA	NA	NA	NA	NA	NA	NA	NA	0	1	NA	0	1	0	1	0	NA	NA	NA	NA	NA	NA	NA	NA	NA	NA	NA	NA	NA	NA	NA	NA
01-009	Day 2	2	2	2	1	2	1	2	0	2	2	2	1	2	1	2	0	NA	NA	NA	NA	NA	NA	NA	NA	NA	NA	NA	NA	NA	NA	NA	NA
01-009	Day 3	2	2	2	2	2	2	2	1	2	2	2	2	2	1	2	1	NA	NA	NA	NA	NA	NA	NA	NA	NA	NA	NA	NA	NA	NA	NA	NA
01-009	Day 4	2	2	2	2	2	2	2	0	2	3	3	3	2	1	2	0	NA	NA	NA	NA	NA	NA	NA	NA	NA	NA	NA	NA	NA	NA	NA	NA
01-009	Day 5	2	3	3	2	3	1	2	0	2	3	3	2	3	2	2	0	NA	NA	NA	NA	NA	NA	NA	NA	NA	NA	NA	NA	NA	NA	NA	NA
01-009	Day 6	2	1	1	1	1	1	1	0	2	2	2	2	2	1	2	0	NA	NA	NA	NA	NA	NA	NA	NA	NA	NA	NA	NA	NA	NA	NA	NA
01-009	Day 7	1	1	1	1	0	0	1	0	2	2	1	1	1	0	2	0	NA	NA	NA	NA	NA	NA	NA	NA	NA	NA	NA	NA	NA	NA	NA	NA
01-009	Day 8	1	1	1	1	1	0	1	0	1	1	1	1	NA	0	1	0	NA	NA	NA	NA	NA	NA	NA	NA	NA	NA	NA	NA	NA	NA	NA	NA
01-009	Day 9	0	0	0	0	0	0	0	0	0	0	0	0	0	0	0	0	NA	NA	NA	NA	NA	NA	NA	NA	NA	NA	NA	NA	NA	NA	NA	NA
01-009	Day 10	0	0	0	0	0	0	0	0	0	0	0	0	0	0	0	0	NA	NA	NA	NA	NA	NA	NA	NA	NA	NA	NA	NA	NA	NA	NA	NA
01-009	Day 11	NA	NA	NA	NA	NA	NA	NA	NA	NA	NA	NA	NA	NA	NA	NA	NA	NA	NA	NA	NA	NA	NA	NA	NA	NA	NA	NA	NA	NA	NA	NA	NA
01-010	Day 1	1	0	0	0	1	1	1	2	2	0	2	0	2	0	0	0	NA	NA	NA	NA	NA	NA	NA	NA	NA	NA	NA	NA	NA	NA	NA	NA
01-010	Day 2	2	2	2	0	2	0	0	0	2	2	2	0	2	0	0	0	NA	NA	NA	NA	NA	NA	NA	NA	NA	NA	NA	NA	NA	NA	NA	NA
01-010	Day 3	2	2	2	0	2	0	0	0	2	2	2	2	2	2	2	1	NA	NA	NA	NA	NA	NA	NA	NA	NA	NA	NA	NA	NA	NA	NA	NA
01-010	Day 4	3	2	2	2	2	2	2	1	3	2	2	2	2	2	2	1	NA	NA	NA	NA	NA	NA	NA	NA	NA	NA	NA	NA	NA	NA	NA	NA
01-010	Day 5	3	3	3	2	2	2	2	2	3	3	3	2	2	2	2	1	NA	NA	NA	NA	NA	NA	NA	NA	NA	NA	NA	NA	NA	NA	NA	NA
01-010	Day 6	3	3	3	2	2	1	2	1	3	3	3	1	1	1	1	0	NA	NA	NA	NA	NA	NA	NA	NA	NA	NA	NA	NA	NA	NA	NA	NA
01-010	Day 7	2	2	1	1	1	0	1	0	2	2	1	1	1	0	1	0	NA	NA	NA	NA	NA	NA	NA	NA	NA	NA	NA	NA	NA	NA	NA	NA
01-010	Day 8	1	1	0	0	0	0	0	0	1	1	1	0	0	0	0	0	NA	NA	NA	NA	NA	NA	NA	NA	NA	NA	NA	NA	NA	NA	NA	NA
01-010	Day 9	1	1	0	0	0	0	0	0	1	0	0	0	0	0	0	0	NA	NA	NA	NA	NA	NA	NA	NA	NA	NA	NA	NA	NA	NA	NA	NA
01-010	Day 10	0	0	0	0	0	0	0	0	0	0	0	0	0	0	0	0	NA	NA	NA	NA	NA	NA	NA	NA	NA	NA	NA	NA	NA	NA	NA	NA
01-010	Day 11	0	0	0	0	0	0	0	0	0	0	0	0	0	0	0	0	NA	NA	NA	NA	NA	NA	NA	NA	NA	NA	NA	NA	NA	NA	NA	NA
01-011	Day 1	NA	NA	NA	NA	NA	NA	NA	NA	NA	NA	NA	NA	NA	NA	NA	NA	1	1	1	2	1	1	2	0	1	1	1	2	1	0	1	0
01-011	Day 2	NA	NA	NA	NA	NA	NA	NA	NA	NA	NA	NA	NA	NA	NA	NA	NA	1	1	1	2	1	1	1	0	0	1	0	1	1	0	1	0
01-011	Day 3	NA	NA	NA	NA	NA	NA	NA	NA	NA	NA	NA	NA	NA	NA	NA	NA	0	0	1	1	1	0	0	0	0	0	1	1	1	0	0	0
01-011	Day 4	NA	NA	NA	NA	NA	NA	NA	NA	NA	NA	NA	NA	NA	NA	NA	NA	0	0	0	0	1	0	0	0	0	0	0	0	0	0	0	0
01-011	Day 5	NA	NA	NA	NA	NA	NA	NA	NA	NA	NA	NA	NA	NA	NA	NA	NA	0	0	0	0	0	0	0	0	0	0	0	0	0	0	0	0
01-011	Day 6	NA	NA	NA	NA	NA	NA	NA	NA	NA	NA	NA	NA	NA	NA	NA	NA	0	0	0	0	0	0	0	0	0	0	0	0	0	0	0	0
01-011	Day 7	NA	NA	NA	NA	NA	NA	NA	NA	NA	NA	NA	NA	NA	NA	NA	NA	NA	NA	NA	NA	NA	NA	NA	NA	NA	NA	NA	NA	NA	NA	NA	NA
01-011	Day 8	NA	NA	NA	NA	NA	NA	NA	NA	NA	NA	NA	NA	NA	NA	NA	NA	NA	NA	NA	NA	NA	NA	NA	NA	NA	NA	NA	NA	NA	NA	NA	NA
01-011	Day 9	NA	NA	NA	NA	NA	NA	NA	NA	NA	NA	NA	NA	NA	NA	NA	NA	NA	NA	NA	NA	NA	NA	NA	NA	NA	NA	NA	NA	NA	NA	NA	NA
01-011	Day 10	NA	NA	NA	NA	NA	NA	NA	NA	NA	NA	NA	NA	NA	NA	NA	NA	NA	NA	NA	NA	NA	NA	NA	NA	NA	NA	NA	NA	NA	NA	NA	NA
01-011	Day 11	NA	NA	NA	NA	NA	NA	NA	NA	NA	NA	NA	NA	NA	NA	NA	NA	NA	NA	NA	NA	NA	NA	NA	NA	NA	NA	NA	NA	NA	NA	NA	NA
01-015	Day 1	0	0	0	0	0	0	0	0	1	0	0	0	1	1	0	0	NA	NA	NA	NA	NA	NA	NA	NA	NA	NA	NA	NA	NA	NA	NA	NA
01-015	Day 2	2	0	0	0	1	0	1	0	2	0	1	1	1	0	1	0	NA	NA	NA	NA	NA	NA	NA	NA	NA	NA	NA	NA	NA	NA	NA	NA
01-015	Day 3	1	0	3	2	1	1	2	1	0	1	3	2	1	1	2	1	NA	NA	NA	NA	NA	NA	NA	NA	NA	NA	NA	NA	NA	NA	NA	NA
01-015	Day 4	0	2	3	1	1	0	1	0	1	2	1	1	0	0	1	0	NA	NA	NA	NA	NA	NA	NA	NA	NA	NA	NA	NA	NA	NA	NA	NA
01-015	Day 5	1	2	1	1	0	0	0	0	1	1	3	1	0	0	1	1	NA	NA	NA	NA	NA	NA	NA	NA	NA	NA	NA	NA	NA	NA	NA	NA
01-015	Day 6	1	1	2	1	0	0	1	0	1	1	3	1	0	0	1	1	NA	NA	NA	NA	NA	NA	NA	NA	NA	NA	NA	NA	NA	NA	NA	NA
01-015	Day 7	0	1	2	2	0	0	0	0	0	2	2	2	0	0	1	1	NA	NA	NA	NA	NA	NA	NA	NA	NA	NA	NA	NA	NA	NA	NA	NA
01-015	Day 8	0	1	2	1	0	0	1	0	0	1	2	1	0	0	1	1	NA	NA	NA	NA	NA	NA	NA	NA	NA	NA	NA	NA	NA	NA	NA	NA
01-015	Day 9	0	1	2	2	0	0	0	0	0	1	1	1	0	0	0	1	NA	NA	NA	NA	NA	NA	NA	NA	NA	NA	NA	NA	NA	NA	NA	NA
01-015	Day 10	0	0	1	1	0	0	0	0	0	0	1	1	0	0	0	0	NA	NA	NA	NA	NA	NA	NA	NA	NA	NA	NA	NA	NA	NA	NA	NA
01-015	Day 11	0	0	0	1	0	0	0	0	0	0	0	1	0	0	0	0	NA	NA	NA	NA	NA	NA	NA	NA	NA	NA	NA	NA	NA	NA	NA	NA
01-016	Day 1	NA	NA	NA	NA	NA	NA	NA	NA	NA	NA	NA	NA	NA	NA	NA	NA	0	2	1	0	0	0	0	0	0	2	1	1	0	0	0	1
01-016	Day 2	NA	NA	NA	NA	NA	NA	NA	NA	NA	NA	NA	NA	NA	NA	NA	NA	0	2	1	0	0	0	0	0	0	1	1	0	0	0	0	0
01-016	Day 3	NA	NA	NA	NA	NA	NA	NA	NA	NA	NA	NA	NA	NA	NA	NA	NA	0	1	0	0	0	1	0	0	0	0	0	0	0	0	0	0
01-016	Day 4	NA	NA	NA	NA	NA	NA	NA	NA	NA	NA	NA	NA	NA	NA	NA	NA	0	0	0	0	0	0	0	0	0	0	0	0	0	0	0	0
01-016	Day 5	NA	NA	NA	NA	NA	NA	NA	NA	NA	NA	NA	NA	NA	NA	NA	NA	0	0	0	0	0	0	0	0	0	0	0	0	0	0	0	0
01-016	Day 6	NA	NA	NA	NA	NA	NA	NA	NA	NA	NA	NA	NA	NA	NA	NA	NA	0	0	0	0	0	0	0	0	0	0	0	0	0	0	0	0
01-016	Day 7	NA	NA	NA	NA	NA	NA	NA	NA	NA	NA	NA	NA	NA	NA	NA	NA	NA	NA	NA	NA	NA	NA	NA	NA	NA	NA	NA	NA	NA	NA	NA	NA
01-016	Day 8	NA	NA	NA	NA	NA	NA	NA	NA	NA	NA	NA	NA	NA	NA	NA	NA	NA	NA	NA	NA	NA	NA	NA	NA	NA	NA	NA	NA	NA	NA	NA	NA
01-016	Day 9	NA	NA	NA	NA	NA	NA	NA	NA	NA	NA	NA	NA	NA	NA	NA	NA	NA	NA	NA	NA	NA	NA	NA	NA	NA	NA	NA	NA	NA	NA	NA	NA
01-016	Day 10	NA	NA	NA	NA	NA	NA	NA	NA	NA	NA	NA	NA	NA	NA	NA	NA	NA	NA	NA	NA	NA	NA	NA	NA	NA	NA	NA	NA	NA	NA	NA	NA
01-016	Day 11	NA	NA	NA	NA	NA	NA	NA	NA	NA	NA	NA	NA	NA	NA	NA	NA	NA	NA	NA	NA	NA	NA	NA	NA	NA	NA	NA	NA	NA	NA	NA	NA
01-019	Day 1	0	0	0	0	0	0	0	0	2	1	0	0	1	NA	1	0	NA	NA	NA	NA	NA	NA	NA	NA	NA	NA	NA	NA	NA	NA	NA	NA
01-019	Day 2	3	2	1	1	1	0	1	0	3	2	1	1	1	0	1	0	NA	NA	NA	NA	NA	NA	NA	NA	NA	NA	NA	NA	NA	NA	NA	NA
01-019	Day 3	3	2	1	1	1	0	1	0	2	2	1	1	1	2	2	0	NA	NA	NA	NA	NA	NA	NA	NA	NA	NA	NA	NA	NA	NA	NA	NA
01-019	Day 4	1	1	1	1	1	0	1	0	1	1	1	1	1	0	1	0	NA	NA	NA	NA	NA	NA	NA	NA	NA	NA	NA	NA	NA	NA	NA	NA
01-019	Day 5	1	1	1	1	0	0	0	0	1	1	1	1	0	0	0	0	NA	NA	NA	NA	NA	NA	NA	NA	NA	NA	NA	NA	NA	NA	NA	NA
01-019	Day 6	1	1	1	1	0	0	0	0	1	1	1	1	0	0	0	0	NA	NA	NA	NA	NA	NA	NA	NA	NA	NA	NA	NA	NA	NA	NA	NA
01-019	Day 7	0	0	1	1	0	0	0	0	0	0	1	1	0	0	0	0	NA	NA	NA	NA	NA	NA	NA	NA	NA	NA	NA	NA	NA	NA	NA	NA
01-019	Day 8	0	0	0	0	0	0	0	0	0	0	0	0	0	0	0	0	NA	NA	NA	NA	NA	NA	NA	NA	NA	NA	NA	NA	NA	NA	NA	NA
01-019	Day 9	0	0	0	0	0	0	0	0	0	0	0	0	0	0	0	0	NA	NA	NA	NA	NA	NA	NA	NA	NA	NA	NA	NA	NA	NA	NA	NA
01-019	Day 10	NA	NA	NA	NA	NA	NA	NA	NA	NA	NA	NA	NA	NA	NA	NA	NA	NA	NA	NA	NA	NA	NA	NA	NA	NA	NA	NA	NA	NA	NA	NA	NA
01-019	Day 11	NA	NA	NA	NA	NA	NA	NA	NA	NA	NA	NA	NA	NA	NA	NA	NA	NA	NA	NA	NA	NA	NA	NA	NA	NA	NA	NA	NA	NA	NA	NA	NA
01-021	Day 1	NA	NA	NA	NA	NA	NA	NA	NA	NA	NA	NA	NA	NA	NA	NA	NA	1	1	1	0	0	2	1	0	1	2	2	0	1	2	1	0
01-021	Day 2	NA	NA	NA	NA	NA	NA	NA	NA	NA	NA	NA	NA	NA	NA	NA	NA	1	1	2	1	0	1	1	0	1	2	2	1	0	1	1	0
01-021	Day 3	NA	NA	NA	NA	NA	NA	NA	NA	NA	NA	NA	NA	NA	NA	NA	NA	1	2	1	1	0	1	1	0	1	2	1	1	0	2	1	1
01-021	Day 4	NA	NA	NA	NA	NA	NA	NA	NA	NA	NA	NA	NA	NA	NA	NA	NA	2	2	1	1	0	2	1	0	1	2	1	1	1	2	1	0
01-021	Day 5	NA	NA	NA	NA	NA	NA	NA	NA	NA	NA	NA	NA	NA	NA	NA	NA	2	2	2	1	1	2	1	0	2	2	1	1	1	2	1	0
01-021	Day 6	NA	NA	NA	NA	NA	NA	NA	NA	NA	NA	NA	NA	NA	NA	NA	NA	2	2	1	1	0	2	2	0	2	2	1	1	0	2	2	0
01-021	Day 7	NA	NA	NA	NA	NA	NA	NA	NA	NA	NA	NA	NA	NA	NA	NA	NA	1	2	1	0	0	1	1	0	1	2	1	0	0	2	1	1
01-021	Day 8	NA	NA	NA	NA	NA	NA	NA	NA	NA	NA	NA	NA	NA	NA	NA	NA	2	2	1	0	1	0	1	0	1	2	1	0	1	0	1	0
01-021	Day 9	NA	NA	NA	NA	NA	NA	NA	NA	NA	NA	NA	NA	NA	NA	NA	NA	1	1	1	0	1	0	1	0	1	1	1	0	1	0	1	0
01-021	Day 10	NA	NA	NA	NA	NA	NA	NA	NA	NA	NA	NA	NA	NA	NA	NA	NA	1	1	1	0	1	0	1	0	1	1	1	0	1	1	1	0
01-021	Day 11	NA	NA	NA	NA	NA	NA	NA	NA	NA	NA	NA	NA	NA	NA	NA	NA	1	1	1	0	0	0	1	0	1	1	1	0	0	0	1	0
01-024	Day 1	1	1	1	0	1	1	1	0	1	1	1	0	1	2	2	0	NA	NA	NA	NA	NA	NA	NA	NA	NA	NA	NA	NA	NA	NA	NA	NA
01-024	Day 2	2	3	1	2	1	3	2	1	3	2	1	1	1	3	2	2	NA	NA	NA	NA	NA	NA	NA	NA	NA	NA	NA	NA	NA	NA	NA	NA
01-024	Day 3	2	3	1	1	1	3	2	1	2	2	1	1	1	3	2	1	NA	NA	NA	NA	NA	NA	NA	NA	NA	NA	NA	NA	NA	NA	NA	NA
01-024	Day 4	1	1	1	1	0	1	1	1	1	2	1	1	1	1	1	0	NA	NA	NA	NA	NA	NA	NA	NA	NA	NA	NA	NA	NA	NA	NA	NA
01-024	Day 5	1	1	1	1	1	1	1	0	1	1	1	1	1	1	1	0	NA	NA	NA	NA	NA	NA	NA	NA	NA	NA	NA	NA	NA	NA	NA	NA
01-024	Day 6	1	1	1	1	1	1	2	0	1	1	1	1	0	0	1	0	NA	NA	NA	NA	NA	NA	NA	NA	NA	NA	NA	NA	NA	NA	NA	NA
01-024	Day 7	1	2	2	1	0	0	1	0	1	2	1	2	0	0	1	0	NA	NA	NA	NA	NA	NA	NA	NA	NA	NA	NA	NA	NA	NA	NA	NA
01-024	Day 8	1	3	1	1	0	1	1	0	1	1	1	1	0	0	1	0	NA	NA	NA	NA	NA	NA	NA	NA	NA	NA	NA	NA	NA	NA	NA	NA
01-024	Day 9	1	1	1	1	0	0	1	0	1	0	0	1	0	0	0	0	NA	NA	NA	NA	NA	NA	NA	NA	NA	NA	NA	NA	NA	NA	NA	NA
01-024	Day 10	0	1	0	0	0	0	0	0	0	0	1	1	0	0	0	0	NA	NA	NA	NA	NA	NA	NA	NA	NA	NA	NA	NA	NA	NA	NA	NA
01-024	Day 11	0	0	0	0	0	0	0	0	0	0	0	0	0	0	0	0	NA	NA	NA	NA	NA	NA	NA	NA	NA	NA	NA	NA	NA	NA	NA	NA
01-026	Day 1	2	0	1	0	1	1	0	0	2	0	1	0	1	1	0	2	NA	NA	NA	NA	NA	NA	NA	NA	NA	NA	NA	NA	NA	NA	NA	NA
01-026	Day 2	2	0	2	0	2	1	0	1	2	0	2	0	2	1	0	0	NA	NA	NA	NA	NA	NA	NA	NA	NA	NA	NA	NA	NA	NA	NA	NA
01-026	Day 3	2	NA	2	0	1	0	0	0	2	0	1	0	1	0	0	0	NA	NA	NA	NA	NA	NA	NA	NA	NA	NA	NA	NA	NA	NA	NA	NA
01-026	Day 4	2	0	1	NA	1	0	0	0	1	0	1	0	1	0	0	0	NA	NA	NA	NA	NA	NA	NA	NA	NA	NA	NA	NA	NA	NA	NA	NA
01-026	Day 5	0	0	0	0	0	0	0	0	0	0	0	0	0	0	0	0	NA	NA	NA	NA	NA	NA	NA	NA	NA	NA	NA	NA	NA	NA	NA	NA
01-026	Day 6	0	0	0	0	0	0	0	0	0	0	0	0	0	0	0	0	NA	NA	NA	NA	NA	NA	NA	NA	NA	NA	NA	NA	NA	NA	NA	NA
01-026	Day 7	NA	NA	NA	NA	NA	NA	NA	NA	NA	NA	NA	NA	NA	NA	NA	NA	NA	NA	NA	NA	NA	NA	NA	NA	NA	NA	NA	NA	NA	NA	NA	NA
01-026	Day 8	NA	NA	NA	NA	NA	NA	NA	NA	NA	NA	NA	NA	NA	NA	NA	NA	NA	NA	NA	NA	NA	NA	NA	NA	NA	NA	NA	NA	NA	NA	NA	NA
01-026	Day 9	NA	NA	NA	NA	NA	NA	NA	NA	NA	NA	NA	NA	NA	NA	NA	NA	NA	NA	NA	NA	NA	NA	NA	NA	NA	NA	NA	NA	NA	NA	NA	NA
01-026	Day 10	NA	NA	NA	NA	NA	NA	NA	NA	NA	NA	NA	NA	NA	NA	NA	NA	NA	NA	NA	NA	NA	NA	NA	NA	NA	NA	NA	NA	NA	NA	NA	NA
01-026	Day 11	NA	NA	NA	NA	NA	NA	NA	NA	NA	NA	NA	NA	NA	NA	NA	NA	NA	NA	NA	NA	NA	NA	NA	NA	NA	NA	NA	NA	NA	NA	NA	NA
01-027	Day 1	2	1	3	1	1	0	2	0	3	1	3	1	1	0	2	0	NA	NA	NA	NA	NA	NA	NA	NA	NA	NA	NA	NA	NA	NA	NA	NA
01-027	Day 2	3	2	3	1	1	0	3	0	3	2	3	1	1	0	3	0	NA	NA	NA	NA	NA	NA	NA	NA	NA	NA	NA	NA	NA	NA	NA	NA
01-027	Day 3	1	2	2	1	0	0	2	0	1	2	3	1	0	0	2	0	NA	NA	NA	NA	NA	NA	NA	NA	NA	NA	NA	NA	NA	NA	NA	NA
01-027	Day 4	0	2	3	0	0	0	1	0	1	2	3	0	0	0	1	0	NA	NA	NA	NA	NA	NA	NA	NA	NA	NA	NA	NA	NA	NA	NA	NA
01-027	Day 5	0	1	2	0	0	0	1	0	0	1	2	0	0	0	1	0	NA	NA	NA	NA	NA	NA	NA	NA	NA	NA	NA	NA	NA	NA	NA	NA
01-027	Day 6	0	1	2	0	0	0	1	0	0	1	1	0	0	0	1	0	NA	NA	NA	NA	NA	NA	NA	NA	NA	NA	NA	NA	NA	NA	NA	NA
01-027	Day 7	0	1	1	0	0	0	1	0	0	1	1	0	0	0	0	0	NA	NA	NA	NA	NA	NA	NA	NA	NA	NA	NA	NA	NA	NA	NA	NA
01-027	Day 8	0	0	1	0	0	0	0	0	0	0	1	0	0	0	0	0	NA	NA	NA	NA	NA	NA	NA	NA	NA	NA	NA	NA	NA	NA	NA	NA
01-027	Day 9	0	0	0	0	0	0	0	0	0	0	0	0	0	0	0	0	NA	NA	NA	NA	NA	NA	NA	NA	NA	NA	NA	NA	NA	NA	NA	NA
01-027	Day 10	0	0	0	0	0	0	0	0	0	0	0	0	0	0	0	0	NA	NA	NA	NA	NA	NA	NA	NA	NA	NA	NA	NA	NA	NA	NA	NA
01-027	Day 11	NA	NA	NA	NA	NA	NA	NA	NA	NA	NA	NA	NA	NA	NA	NA	NA	NA	NA	NA	NA	NA	NA	NA	NA	NA	NA	NA	NA	NA	NA	NA	NA
01-028	Day 1	NA	NA	NA	NA	NA	NA	NA	NA	NA	NA	NA	NA	NA	NA	NA	NA	1	1	1	0	1	1	1	1	2	0	2	0	2	2	2	2
01-028	Day 2	NA	NA	NA	NA	NA	NA	NA	NA	NA	NA	NA	NA	NA	NA	NA	NA	2	0	2	0	2	2	2	2	2	0	2	0	2	2	2	2
01-028	Day 3	NA	NA	NA	NA	NA	NA	NA	NA	NA	NA	NA	NA	NA	NA	NA	NA	2	1	2	0	2	2	2	2	2	0	2	0	2	2	2	2
01-028	Day 4	NA	NA	NA	NA	NA	NA	NA	NA	NA	NA	NA	NA	NA	NA	NA	NA	2	0	2	0	2	2	2	2	2	0	2	0	2	2	2	2
01-028	Day 5	NA	NA	NA	NA	NA	NA	NA	NA	NA	NA	NA	NA	NA	NA	NA	NA	2	0	2	0	2	2	2	2	2	0	2	0	2	2	2	2
01-028	Day 6	NA	NA	NA	NA	NA	NA	NA	NA	NA	NA	NA	NA	NA	NA	NA	NA	0	0	2	0	2	2	2	2	0	0	2	0	2	2	2	2
01-028	Day 7	NA	NA	NA	NA	NA	NA	NA	NA	NA	NA	NA	NA	NA	NA	NA	NA	1	0	2	0	2	2	2	2	1	0	2	0	2	2	2	2
01-028	Day 8	NA	NA	NA	NA	NA	NA	NA	NA	NA	NA	NA	NA	NA	NA	NA	NA	1	0	1	0	1	1	1	1	1	0	1	0	1	1	1	1
01-028	Day 9	NA	NA	NA	NA	NA	NA	NA	NA	NA	NA	NA	NA	NA	NA	NA	NA	0	0	1	0	0	0	0	0	0	0	1	0	0	0	0	0
01-028	Day 10	NA	NA	NA	NA	NA	NA	NA	NA	NA	NA	NA	NA	NA	NA	NA	NA	0	0	0	0	0	0	0	0	0	0	0	0	0	0	0	0
01-028	Day 11	NA	NA	NA	NA	NA	NA	NA	NA	NA	NA	NA	NA	NA	NA	NA	NA	0	0	0	0	0	0	0	0	0	0	0	0	0	0	0	0
01-029	Day 1	1	2	3	1	2	3	1	0	2	3	2	0	1	2	1	0	NA	NA	NA	NA	NA	NA	NA	NA	NA	NA	NA	NA	NA	NA	NA	NA
01-029	Day 2	2	3	2	0	2	1	2	0	2	2	2	0	1	1	2	0	NA	NA	NA	NA	NA	NA	NA	NA	NA	NA	NA	NA	NA	NA	NA	NA
01-029	Day 3	1	2	1	0	0	1	1	0	1	2	2	0	1	1	1	0	NA	NA	NA	NA	NA	NA	NA	NA	NA	NA	NA	NA	NA	NA	NA	NA
01-029	Day 4	1	1	1	0	0	0	1	0	1	1	1	0	0	0	0	0	NA	NA	NA	NA	NA	NA	NA	NA	NA	NA	NA	NA	NA	NA	NA	NA
01-029	Day 5	1	0	1	0	0	0	0	0	0	0	1	0	0	0	0	0	NA	NA	NA	NA	NA	NA	NA	NA	NA	NA	NA	NA	NA	NA	NA	NA
01-029	Day 6	0	0	0	0	0	0	0	0	0	0	0	0	0	0	0	0	NA	NA	NA	NA	NA	NA	NA	NA	NA	NA	NA	NA	NA	NA	NA	NA
01-029	Day 7	0	0	0	0	0	0	0	0	0	0	0	0	0	0	0	0	NA	NA	NA	NA	NA	NA	NA	NA	NA	NA	NA	NA	NA	NA	NA	NA
01-029	Day 8	0	0	0	0	0	0	0	0	0	0	0	0	0	0	0	0	NA	NA	NA	NA	NA	NA	NA	NA	NA	NA	NA	NA	NA	NA	NA	NA
01-029	Day 9	0	0	0	0	0	0	0	0	0	0	0	0	0	0	0	0	NA	NA	NA	NA	NA	NA	NA	NA	NA	NA	NA	NA	NA	NA	NA	NA
01-029	Day 10	NA	NA	NA	NA	NA	NA	NA	NA	NA	NA	NA	NA	NA	NA	NA	NA	NA	NA	NA	NA	NA	NA	NA	NA	NA	NA	NA	NA	NA	NA	NA	NA
01-029	Day 11	NA	NA	NA	NA	NA	NA	NA	NA	NA	NA	NA	NA	NA	NA	NA	NA	NA	NA	NA	NA	NA	NA	NA	NA	NA	NA	NA	NA	NA	NA	NA	NA
01-033	Day 1	NA	NA	NA	NA	NA	NA	NA	NA	NA	NA	NA	NA	NA	NA	NA	NA	1	0	0	0	1	1	0	0	1	1	0	0	1	1	0	1
01-033	Day 2	NA	NA	NA	NA	NA	NA	NA	NA	NA	NA	NA	NA	NA	NA	NA	NA	2	1	1	2	0	1	1	0	2	1	1	2	1	2	1	0
01-033	Day 3	NA	NA	NA	NA	NA	NA	NA	NA	NA	NA	NA	NA	NA	NA	NA	NA	2	1	1	2	1	2	1	0	2	1	1	2	1	2	1	0
01-033	Day 4	NA	NA	NA	NA	NA	NA	NA	NA	NA	NA	NA	NA	NA	NA	NA	NA	1	1	1	1	1	1	1	0	1	1	1	1	0	0	0	0
01-033	Day 5	NA	NA	NA	NA	NA	NA	NA	NA	NA	NA	NA	NA	NA	NA	NA	NA	1	1	1	0	0	1	1	0	1	1	1	0	0	0	0	0
01-033	Day 6	NA	NA	NA	NA	NA	NA	NA	NA	NA	NA	NA	NA	NA	NA	NA	NA	1	1	0	0	0	0	0	0	1	1	1	0	0	0	0	0
01-033	Day 7	NA	NA	NA	NA	NA	NA	NA	NA	NA	NA	NA	NA	NA	NA	NA	NA	0	1	0	0	0	0	0	0	0	1	0	0	0	0	0	0
01-033	Day 8	NA	NA	NA	NA	NA	NA	NA	NA	NA	NA	NA	NA	NA	NA	NA	NA	0	0	0	0	0	0	0	0	0	0	0	0	0	0	0	0
01-033	Day 9	NA	NA	NA	NA	NA	NA	NA	NA	NA	NA	NA	NA	NA	NA	NA	NA	0	0	0	0	0	0	0	0	0	0	0	0	0	0	0	0
01-033	Day 10	NA	NA	NA	NA	NA	NA	NA	NA	NA	NA	NA	NA	NA	NA	NA	NA	NA	NA	NA	NA	NA	NA	NA	NA	NA	NA	NA	NA	NA	NA	NA	NA
01-033	Day 11	NA	NA	NA	NA	NA	NA	NA	NA	NA	NA	NA	NA	NA	NA	NA	NA	NA	NA	NA	NA	NA	NA	NA	NA	NA	NA	NA	NA	NA	NA	NA	NA
01-034	Day 1	0	0	0	0	0	0	0	0	1	1	0	0	0	0	2	1	NA	NA	NA	NA	NA	NA	NA	NA	NA	NA	NA	NA	NA	NA	NA	NA
01-034	Day 2	2	1	1	0	1	1	2	1	1	0	1	0	1	0	1	1	NA	NA	NA	NA	NA	NA	NA	NA	NA	NA	NA	NA	NA	NA	NA	NA
01-034	Day 3	1	1	1	1	0	0	1	1	1	1	1	0	0	0	1	1	NA	NA	NA	NA	NA	NA	NA	NA	NA	NA	NA	NA	NA	NA	NA	NA
01-034	Day 4	1	0	0	0	0	0	0	1	0	0	0	0	0	0	0	1	NA	NA	NA	NA	NA	NA	NA	NA	NA	NA	NA	NA	NA	NA	NA	NA
01-034	Day 5	0	1	0	0	0	0	0	0	0	0	0	0	0	0	0	0	NA	NA	NA	NA	NA	NA	NA	NA	NA	NA	NA	NA	NA	NA	NA	NA
01-034	Day 6	0	0	0	0	0	0	0	0	0	0	0	0	0	0	0	0	NA	NA	NA	NA	NA	NA	NA	NA	NA	NA	NA	NA	NA	NA	NA	NA
01-034	Day 7	0	0	0	0	0	0	0	0	0	0	0	0	0	0	0	0	NA	NA	NA	NA	NA	NA	NA	NA	NA	NA	NA	NA	NA	NA	NA	NA
01-034	Day 8	NA	NA	NA	NA	NA	NA	NA	NA	NA	NA	NA	NA	NA	NA	NA	NA	NA	NA	NA	NA	NA	NA	NA	NA	NA	NA	NA	NA	NA	NA	NA	NA
01-034	Day 9	NA	NA	NA	NA	NA	NA	NA	NA	NA	NA	NA	NA	NA	NA	NA	NA	NA	NA	NA	NA	NA	NA	NA	NA	NA	NA	NA	NA	NA	NA	NA	NA
01-034	Day 10	NA	NA	NA	NA	NA	NA	NA	NA	NA	NA	NA	NA	NA	NA	NA	NA	NA	NA	NA	NA	NA	NA	NA	NA	NA	NA	NA	NA	NA	NA	NA	NA
01-034	Day 11	NA	NA	NA	NA	NA	NA	NA	NA	NA	NA	NA	NA	NA	NA	NA	NA	NA	NA	NA	NA	NA	NA	NA	NA	NA	NA	NA	NA	NA	NA	NA	NA
01-035	Day 1	NA	NA	NA	NA	NA	NA	NA	NA	NA	NA	NA	NA	NA	NA	NA	NA	1	0	0	0	0	1	1	0	2	0	0	1	0	1	2	0
01-035	Day 2	NA	NA	NA	NA	NA	NA	NA	NA	NA	NA	NA	NA	NA	NA	NA	NA	2	0	0	2	0	2	2	0	2	0	1	2	0	2	3	0
01-035	Day 3	NA	NA	NA	NA	NA	NA	NA	NA	NA	NA	NA	NA	NA	NA	NA	NA	3	1	0	3	1	3	2	0	3	2	1	3	1	3	3	1
01-035	Day 4	NA	NA	NA	NA	NA	NA	NA	NA	NA	NA	NA	NA	NA	NA	NA	NA	3	2	1	3	1	3	3	0	2	1	1	2	0	2	2	0
01-035	Day 5	NA	NA	NA	NA	NA	NA	NA	NA	NA	NA	NA	NA	NA	NA	NA	NA	2	1	1	2	1	2	2	0	1	0	1	2	0	1	2	0
01-035	Day 6	NA	NA	NA	NA	NA	NA	NA	NA	NA	NA	NA	NA	NA	NA	NA	NA	1	0	1	1	0	1	2	0	1	0	1	1	0	1	1	0
01-035	Day 7	NA	NA	NA	NA	NA	NA	NA	NA	NA	NA	NA	NA	NA	NA	NA	NA	1	0	0	0	0	0	0	0	0	0	0	0	0	0	0	0
01-035	Day 8	NA	NA	NA	NA	NA	NA	NA	NA	NA	NA	NA	NA	NA	NA	NA	NA	0	0	0	0	0	0	0	0	0	0	0	0	0	0	0	0
01-035	Day 9	NA	NA	NA	NA	NA	NA	NA	NA	NA	NA	NA	NA	NA	NA	NA	NA	0	0	0	0	0	0	0	0	0	0	0	0	0	0	0	0
01-035	Day 10	NA	NA	NA	NA	NA	NA	NA	NA	NA	NA	NA	NA	NA	NA	NA	NA	NA	NA	NA	NA	NA	NA	NA	NA	NA	NA	NA	NA	NA	NA	NA	NA
01-035	Day 11	NA	NA	NA	NA	NA	NA	NA	NA	NA	NA	NA	NA	NA	NA	NA	NA	NA	NA	NA	NA	NA	NA	NA	NA	NA	NA	NA	NA	NA	NA	NA	NA
01-038	Day 1	1	1	1	1	2	1	1	0	1	1	1	1	2	1	1	0	NA	NA	NA	NA	NA	NA	NA	NA	NA	NA	NA	NA	NA	NA	NA	NA
01-038	Day 2	1	1	1	1	2	1	1	0	1	1	1	1	2	0	0	0	NA	NA	NA	NA	NA	NA	NA	NA	NA	NA	NA	NA	NA	NA	NA	NA
01-038	Day 3	0	0	0	0	0	0	0	0	0	0	0	0	0	0	0	0	NA	NA	NA	NA	NA	NA	NA	NA	NA	NA	NA	NA	NA	NA	NA	NA
01-038	Day 4	0	0	0	0	0	0	0	0	0	0	0	0	0	0	0	0	NA	NA	NA	NA	NA	NA	NA	NA	NA	NA	NA	NA	NA	NA	NA	NA
01-038	Day 5	0	0	0	0	0	0	0	0	0	0	0	0	0	0	0	0	NA	NA	NA	NA	NA	NA	NA	NA	NA	NA	NA	NA	NA	NA	NA	NA
01-038	Day 6	NA	NA	NA	NA	NA	NA	NA	NA	NA	NA	NA	NA	NA	NA	NA	NA	NA	NA	NA	NA	NA	NA	NA	NA	NA	NA	NA	NA	NA	NA	NA	NA
01-038	Day 7	NA	NA	NA	NA	NA	NA	NA	NA	NA	NA	NA	NA	NA	NA	NA	NA	NA	NA	NA	NA	NA	NA	NA	NA	NA	NA	NA	NA	NA	NA	NA	NA
01-038	Day 8	NA	NA	NA	NA	NA	NA	NA	NA	NA	NA	NA	NA	NA	NA	NA	NA	NA	NA	NA	NA	NA	NA	NA	NA	NA	NA	NA	NA	NA	NA	NA	NA
01-038	Day 9	NA	NA	NA	NA	NA	NA	NA	NA	NA	NA	NA	NA	NA	NA	NA	NA	NA	NA	NA	NA	NA	NA	NA	NA	NA	NA	NA	NA	NA	NA	NA	NA
01-038	Day 10	NA	NA	NA	NA	NA	NA	NA	NA	NA	NA	NA	NA	NA	NA	NA	NA	NA	NA	NA	NA	NA	NA	NA	NA	NA	NA	NA	NA	NA	NA	NA	NA
01-038	Day 11	NA	NA	NA	NA	NA	NA	NA	NA	NA	NA	NA	NA	NA	NA	NA	NA	NA	NA	NA	NA	NA	NA	NA	NA	NA	NA	NA	NA	NA	NA	NA	NA
01-040	Day 1	NA	NA	NA	NA	NA	NA	NA	NA	NA	NA	NA	NA	NA	NA	NA	NA	0	0	0	0	0	0	0	0	0	0	0	0	1	1	2	3
01-040	Day 2	NA	NA	NA	NA	NA	NA	NA	NA	NA	NA	NA	NA	NA	NA	NA	NA	1	1	0	0	2	2	1	2	1	2	1	1	2	2	2	2
01-040	Day 3	NA	NA	NA	NA	NA	NA	NA	NA	NA	NA	NA	NA	NA	NA	NA	NA	1	1	0	0	1	2	2	1	1	2	1	0	2	2	2	1
01-040	Day 4	NA	NA	NA	NA	NA	NA	NA	NA	NA	NA	NA	NA	NA	NA	NA	NA	0	2	1	0	2	1	1	0	0	1	1	0	1	1	1	1
01-040	Day 5	NA	NA	NA	NA	NA	NA	NA	NA	NA	NA	NA	NA	NA	NA	NA	NA	0	1	0	0	0	1	1	0	0	1	0	0	1	0	1	0
01-040	Day 6	NA	NA	NA	NA	NA	NA	NA	NA	NA	NA	NA	NA	NA	NA	NA	NA	0	0	0	0	0	0	0	0	0	0	0	0	0	0	0	0
01-040	Day 7	NA	NA	NA	NA	NA	NA	NA	NA	NA	NA	NA	NA	NA	NA	NA	NA	0	0	0	0	0	0	0	0	0	0	0	0	0	0	0	0
01-040	Day 8	NA	NA	NA	NA	NA	NA	NA	NA	NA	NA	NA	NA	NA	NA	NA	NA	NA	NA	NA	NA	NA	NA	NA	NA	NA	NA	NA	NA	NA	NA	NA	NA
01-040	Day 9	NA	NA	NA	NA	NA	NA	NA	NA	NA	NA	NA	NA	NA	NA	NA	NA	NA	NA	NA	NA	NA	NA	NA	NA	NA	NA	NA	NA	NA	NA	NA	NA
01-040	Day 10	NA	NA	NA	NA	NA	NA	NA	NA	NA	NA	NA	NA	NA	NA	NA	NA	NA	NA	NA	NA	NA	NA	NA	NA	NA	NA	NA	NA	NA	NA	NA	NA
01-040	Day 11	NA	NA	NA	NA	NA	NA	NA	NA	NA	NA	NA	NA	NA	NA	NA	NA	NA	NA	NA	NA	NA	NA	NA	NA	NA	NA	NA	NA	NA	NA	NA	NA
01-045	Day 1	NA	NA	NA	NA	NA	NA	NA	NA	NA	NA	NA	NA	NA	NA	NA	NA	2	0	1	0	0	2	2	0	2	0	1	0	0	2	2	1
01-045	Day 2	NA	NA	NA	NA	NA	NA	NA	NA	NA	NA	NA	NA	NA	NA	NA	NA	3	1	0	0	0	1	2	0	3	2	0	1	0	2	2	0
01-045	Day 3	NA	NA	NA	NA	NA	NA	NA	NA	NA	NA	NA	NA	NA	NA	NA	NA	3	2	0	2	0	2	2	0	3	2	0	2	0	3	2	0
01-045	Day 4	NA	NA	NA	NA	NA	NA	NA	NA	NA	NA	NA	NA	NA	NA	NA	NA	3	2	0	2	0	2	1	0	3	2	0	2	0	2	2	0
01-045	Day 5	NA	NA	NA	NA	NA	NA	NA	NA	NA	NA	NA	NA	NA	NA	NA	NA	2	2	0	1	0	2	1	0	2	2	0	2	0	1	1	0
01-045	Day 6	NA	NA	NA	NA	NA	NA	NA	NA	NA	NA	NA	NA	NA	NA	NA	NA	2	1	0	1	0	1	1	0	2	1	0	1	0	2	1	0
01-045	Day 7	NA	NA	NA	NA	NA	NA	NA	NA	NA	NA	NA	NA	NA	NA	NA	NA	1	0	1	1	0	1	0	0	1	0	1	1	0	0	0	0
01-045	Day 8	NA	NA	NA	NA	NA	NA	NA	NA	NA	NA	NA	NA	NA	NA	NA	NA	0	0	1	0	0	0	0	0	0	0	1	0	0	1	0	0
01-045	Day 9	NA	NA	NA	NA	NA	NA	NA	NA	NA	NA	NA	NA	NA	NA	NA	NA	0	0	0	0	0	0	0	0	0	0	0	0	0	0	0	0
01-045	Day 10	NA	NA	NA	NA	NA	NA	NA	NA	NA	NA	NA	NA	NA	NA	NA	NA	0	0	0	0	0	0	0	0	0	0	0	0	0	0	0	0
01-045	Day 11	NA	NA	NA	NA	NA	NA	NA	NA	NA	NA	NA	NA	NA	NA	NA	NA	0	0	0	0	0	0	0	0	0	0	0	0	0	0	0	0
01-046	Day 1	2	1	1	2	1	0	2	0	2	2	1	2	1	1	2	0	NA	NA	NA	NA	NA	NA	NA	NA	NA	NA	NA	NA	NA	NA	NA	NA
01-046	Day 2	2	2	2	2	2	1	2	0	2	2	2	2	2	1	2	0	NA	NA	NA	NA	NA	NA	NA	NA	NA	NA	NA	NA	NA	NA	NA	NA
01-046	Day 3	3	2	2	2	2	2	2	0	3	3	3	3	3	2	3	3	NA	NA	NA	NA	NA	NA	NA	NA	NA	NA	NA	NA	NA	NA	NA	NA
01-046	Day 4	3	3	3	3	3	2	3	3	3	3	3	3	3	2	3	3	NA	NA	NA	NA	NA	NA	NA	NA	NA	NA	NA	NA	NA	NA	NA	NA
01-046	Day 5	3	3	3	3	2	2	3	3	3	3	3	3	2	2	3	3	NA	NA	NA	NA	NA	NA	NA	NA	NA	NA	NA	NA	NA	NA	NA	NA
01-046	Day 6	3	3	3	2	2	2	3	2	3	3	3	2	2	1	3	3	NA	NA	NA	NA	NA	NA	NA	NA	NA	NA	NA	NA	NA	NA	NA	NA
01-046	Day 7	3	3	2	2	2	1	2	2	3	3	3	2	2	1	2	2	NA	NA	NA	NA	NA	NA	NA	NA	NA	NA	NA	NA	NA	NA	NA	NA
01-046	Day 8	2	2	2	2	2	0	2	0	2	2	2	2	2	0	2	0	NA	NA	NA	NA	NA	NA	NA	NA	NA	NA	NA	NA	NA	NA	NA	NA
01-046	Day 9	2	2	2	2	2	0	2	0	2	2	2	1	1	0	2	0	NA	NA	NA	NA	NA	NA	NA	NA	NA	NA	NA	NA	NA	NA	NA	NA
01-046	Day 10	2	2	2	1	1	0	2	0	1	1	0	1	0	0	1	0	NA	NA	NA	NA	NA	NA	NA	NA	NA	NA	NA	NA	NA	NA	NA	NA
01-046	Day 11	0	0	0	0	0	0	0	0	0	0	0	0	0	0	0	0	NA	NA	NA	NA	NA	NA	NA	NA	NA	NA	NA	NA	NA	NA	NA	NA
01-048	Day 1	NA	NA	NA	NA	NA	NA	NA	NA	3	2	1	0	2	2	2	1	NA	NA	NA	NA	NA	NA	NA	NA	NA	NA	NA	NA	NA	NA	NA	NA
01-048	Day 2	3	2	2	0	1	2	2	0	3	2	2	0	1	2	2	0	NA	NA	NA	NA	NA	NA	NA	NA	NA	NA	NA	NA	NA	NA	NA	NA
01-048	Day 3	2	2	2	0	1	2	2	0	2	2	2	0	1	2	2	0	NA	NA	NA	NA	NA	NA	NA	NA	NA	NA	NA	NA	NA	NA	NA	NA
01-048	Day 4	1	2	3	0	2	2	2	0	1	2	3	0	2	2	2	0	NA	NA	NA	NA	NA	NA	NA	NA	NA	NA	NA	NA	NA	NA	NA	NA
01-048	Day 5	1	2	3	0	1	2	2	0	1	2	3	0	2	2	2	0	NA	NA	NA	NA	NA	NA	NA	NA	NA	NA	NA	NA	NA	NA	NA	NA
01-048	Day 6	1	2	2	0	1	1	1	0	1	2	2	0	1	1	1	0	NA	NA	NA	NA	NA	NA	NA	NA	NA	NA	NA	NA	NA	NA	NA	NA
01-048	Day 7	0	1	1	0	0	0	0	0	0	1	1	0	0	0	0	0	NA	NA	NA	NA	NA	NA	NA	NA	NA	NA	NA	NA	NA	NA	NA	NA
01-048	Day 8	0	1	1	0	0	0	0	0	0	1	1	0	0	0	0	0	NA	NA	NA	NA	NA	NA	NA	NA	NA	NA	NA	NA	NA	NA	NA	NA
01-048	Day 9	0	0	0	0	0	0	0	0	0	0	0	0	0	0	0	0	NA	NA	NA	NA	NA	NA	NA	NA	NA	NA	NA	NA	NA	NA	NA	NA
01-048	Day 10	0	0	0	0	0	0	0	0	0	0	0	0	0	0	0	0	NA	NA	NA	NA	NA	NA	NA	NA	NA	NA	NA	NA	NA	NA	NA	NA
01-048	Day 11	NA	NA	NA	NA	NA	NA	NA	NA	NA	NA	NA	NA	NA	NA	NA	NA	NA	NA	NA	NA	NA	NA	NA	NA	NA	NA	NA	NA	NA	NA	NA	NA
01-049	Day 1	2	1	0	0	0	1	0	0	2	1	2	NA	1	1	0	0	NA	NA	NA	NA	NA	NA	NA	NA	NA	NA	NA	NA	NA	NA	NA	NA
01-049	Day 2	2	2	2	0	2	1	0	0	0	2	2	1	2	1	0	0	NA	NA	NA	NA	NA	NA	NA	NA	NA	NA	NA	NA	NA	NA	NA	NA
01-049	Day 3	0	2	1	1	1	1	0	0	0	2	0	1	1	1	0	0	NA	NA	NA	NA	NA	NA	NA	NA	NA	NA	NA	NA	NA	NA	NA	NA
01-049	Day 4	0	1	0	0	0	0	0	0	0	2	2	0	0	0	0	0	NA	NA	NA	NA	NA	NA	NA	NA	NA	NA	NA	NA	NA	NA	NA	NA
01-049	Day 5	0	1	1	0	0	1	0	0	0	1	0	0	0	0	0	0	NA	NA	NA	NA	NA	NA	NA	NA	NA	NA	NA	NA	NA	NA	NA	NA
01-049	Day 6	0	1	0	0	0	0	0	0	0	0	0	0	0	0	0	0	NA	NA	NA	NA	NA	NA	NA	NA	NA	NA	NA	NA	NA	NA	NA	NA
01-049	Day 7	0	0	0	0	0	0	0	0	0	0	0	0	0	0	0	0	NA	NA	NA	NA	NA	NA	NA	NA	NA	NA	NA	NA	NA	NA	NA	NA
01-049	Day 8	0	0	0	0	0	0	0	0	0	0	0	0	0	0	0	0	NA	NA	NA	NA	NA	NA	NA	NA	NA	NA	NA	NA	NA	NA	NA	NA
01-049	Day 9	NA	NA	NA	NA	NA	NA	NA	NA	NA	NA	NA	NA	NA	NA	NA	NA	NA	NA	NA	NA	NA	NA	NA	NA	NA	NA	NA	NA	NA	NA	NA	NA
01-049	Day 10	NA	NA	NA	NA	NA	NA	NA	NA	NA	NA	NA	NA	NA	NA	NA	NA	NA	NA	NA	NA	NA	NA	NA	NA	NA	NA	NA	NA	NA	NA	NA	NA
01-049	Day 11	NA	NA	NA	NA	NA	NA	NA	NA	NA	NA	NA	NA	NA	NA	NA	NA	NA	NA	NA	NA	NA	NA	NA	NA	NA	NA	NA	NA	NA	NA	NA	NA
01-050	Day 1	1	1	2	1	1	2	2	1	1	1	2	1	1	2	2	1	NA	NA	NA	NA	NA	NA	NA	NA	NA	NA	NA	NA	NA	NA	NA	NA
01-050	Day 2	1	1	2	1	1	2	2	1	1	0	2	0	1	1	1	0	NA	NA	NA	NA	NA	NA	NA	NA	NA	NA	NA	NA	NA	NA	NA	NA
01-050	Day 3	0	1	2	0	1	1	1	0	0	1	2	0	1	1	1	0	NA	NA	NA	NA	NA	NA	NA	NA	NA	NA	NA	NA	NA	NA	NA	NA
01-050	Day 4	0	0	1	0	1	1	0	0	0	0	1	0	1	1	0	0	NA	NA	NA	NA	NA	NA	NA	NA	NA	NA	NA	NA	NA	NA	NA	NA
01-050	Day 5	0	0	0	0	0	0	0	0	0	0	0	0	0	0	0	0	NA	NA	NA	NA	NA	NA	NA	NA	NA	NA	NA	NA	NA	NA	NA	NA
01-050	Day 6	0	0	0	0	0	0	0	0	0	0	0	0	0	0	0	0	NA	NA	NA	NA	NA	NA	NA	NA	NA	NA	NA	NA	NA	NA	NA	NA
01-050	Day 7	NA	NA	NA	NA	NA	NA	NA	NA	NA	NA	NA	NA	NA	NA	NA	NA	NA	NA	NA	NA	NA	NA	NA	NA	NA	NA	NA	NA	NA	NA	NA	NA
01-050	Day 8	NA	NA	NA	NA	NA	NA	NA	NA	NA	NA	NA	NA	NA	NA	NA	NA	NA	NA	NA	NA	NA	NA	NA	NA	NA	NA	NA	NA	NA	NA	NA	NA
01-050	Day 9	NA	NA	NA	NA	NA	NA	NA	NA	NA	NA	NA	NA	NA	NA	NA	NA	NA	NA	NA	NA	NA	NA	NA	NA	NA	NA	NA	NA	NA	NA	NA	NA
01-050	Day 10	NA	NA	NA	NA	NA	NA	NA	NA	NA	NA	NA	NA	NA	NA	NA	NA	NA	NA	NA	NA	NA	NA	NA	NA	NA	NA	NA	NA	NA	NA	NA	NA
01-050	Day 11	NA	NA	NA	NA	NA	NA	NA	NA	NA	NA	NA	NA	NA	NA	NA	NA	NA	NA	NA	NA	NA	NA	NA	NA	NA	NA	NA	NA	NA	NA	NA	NA
01-052	Day 1	NA	NA	NA	NA	NA	NA	NA	NA	NA	NA	NA	NA	NA	NA	NA	NA	0	0	0	0	0	0	0	0	2	2	0	0	0	1	1	0
01-052	Day 2	NA	NA	NA	NA	NA	NA	NA	NA	NA	NA	NA	NA	NA	NA	NA	NA	2	1	1	0	0	1	1	0	3	0	2	0	0	3	2	0
01-052	Day 3	NA	NA	NA	NA	NA	NA	NA	NA	NA	NA	NA	NA	NA	NA	NA	NA	1	0	2	0	0	1	2	0	0	0	3	2	0	1	2	1
01-052	Day 4	NA	NA	NA	NA	NA	NA	NA	NA	NA	NA	NA	NA	NA	NA	NA	NA	0	0	2	2	0	1	1	0	0	0	1	2	0	0	1	0
01-052	Day 5	NA	NA	NA	NA	NA	NA	NA	NA	NA	NA	NA	NA	NA	NA	NA	NA	0	0	0	2	0	0	1	0	0	0	0	2	0	0	1	0
01-052	Day 6	NA	NA	NA	NA	NA	NA	NA	NA	NA	NA	NA	NA	NA	NA	NA	NA	0	0	0	1	0	0	0	0	0	0	0	1	0	0	0	0
01-052	Day 7	NA	NA	NA	NA	NA	NA	NA	NA	NA	NA	NA	NA	NA	NA	NA	NA	0	0	0	0	0	0	0	0	0	0	0	0	0	0	0	0
01-052	Day 8	NA	NA	NA	NA	NA	NA	NA	NA	NA	NA	NA	NA	NA	NA	NA	NA	0	0	0	0	0	0	0	0	0	0	0	0	0	0	0	0
01-052	Day 9	NA	NA	NA	NA	NA	NA	NA	NA	NA	NA	NA	NA	NA	NA	NA	NA	NA	NA	NA	NA	NA	NA	NA	NA	NA	NA	NA	NA	NA	NA	NA	NA
01-052	Day 10	NA	NA	NA	NA	NA	NA	NA	NA	NA	NA	NA	NA	NA	NA	NA	NA	NA	NA	NA	NA	NA	NA	NA	NA	NA	NA	NA	NA	NA	NA	NA	NA
01-052	Day 11	NA	NA	NA	NA	NA	NA	NA	NA	NA	NA	NA	NA	NA	NA	NA	NA	NA	NA	NA	NA	NA	NA	NA	NA	NA	NA	NA	NA	NA	NA	NA	NA
01-053	Day 1	NA	NA	NA	NA	NA	NA	NA	NA	NA	NA	NA	NA	NA	NA	NA	NA	0	0	1	1	1	1	0	0	0	0	1	1	1	1	0	0
01-053	Day 2	NA	NA	NA	NA	NA	NA	NA	NA	NA	NA	NA	NA	NA	NA	NA	NA	0	0	1	1	1	1	0	0	1	0	1	1	1	1	0	0
01-053	Day 3	NA	NA	NA	NA	NA	NA	NA	NA	NA	NA	NA	NA	NA	NA	NA	NA	1	1	1	1	1	1	0	1	1	1	1	1	1	1	0	1
01-053	Day 4	NA	NA	NA	NA	NA	NA	NA	NA	NA	NA	NA	NA	NA	NA	NA	NA	1	1	1	1	1	1	0	0	1	1	1	1	1	0	0	0
01-053	Day 5	NA	NA	NA	NA	NA	NA	NA	NA	NA	NA	NA	NA	NA	NA	NA	NA	1	0	1	1	1	0	0	0	1	0	1	0	1	0	0	0
01-053	Day 6	NA	NA	NA	NA	NA	NA	NA	NA	NA	NA	NA	NA	NA	NA	NA	NA	0	0	1	0	0	0	0	0	0	0	1	0	0	0	0	0
01-053	Day 7	NA	NA	NA	NA	NA	NA	NA	NA	NA	NA	NA	NA	NA	NA	NA	NA	0	0	0	0	0	0	0	0	0	0	0	0	0	0	0	0
01-053	Day 8	NA	NA	NA	NA	NA	NA	NA	NA	NA	NA	NA	NA	NA	NA	NA	NA	0	0	0	0	0	0	0	0	0	0	0	0	0	0	0	0
01-053	Day 9	NA	NA	NA	NA	NA	NA	NA	NA	NA	NA	NA	NA	NA	NA	NA	NA	0	0	0	0	0	0	0	0	0	0	0	0	0	0	0	0
01-053	Day 10	NA	NA	NA	NA	NA	NA	NA	NA	NA	NA	NA	NA	NA	NA	NA	NA	NA	NA	NA	NA	NA	NA	NA	NA	NA	NA	NA	NA	NA	NA	NA	NA
01-053	Day 11	NA	NA	NA	NA	NA	NA	NA	NA	NA	NA	NA	NA	NA	NA	NA	NA	NA	NA	NA	NA	NA	NA	NA	NA	NA	NA	NA	NA	NA	NA	NA	NA
01-055	Day 1	0	0	0	0	0	0	0	0	0	1	0	0	0	0	1	0	NA	NA	NA	NA	NA	NA	NA	NA	NA	NA	NA	NA	NA	NA	NA	NA
01-055	Day 2	0	1	0	0	0	0	1	0	0	0	0	0	0	0	1	0	NA	NA	NA	NA	NA	NA	NA	NA	NA	NA	NA	NA	NA	NA	NA	NA
01-055	Day 3	0	1	0	0	0	0	0	0	0	1	0	0	0	0	0	0	NA	NA	NA	NA	NA	NA	NA	NA	NA	NA	NA	NA	NA	NA	NA	NA
01-055	Day 4	0	1	0	0	0	0	0	0	0	0	0	0	0	0	0	0	NA	NA	NA	NA	NA	NA	NA	NA	NA	NA	NA	NA	NA	NA	NA	NA
01-055	Day 5	0	0	0	0	0	0	0	0	0	0	0	0	0	0	0	0	NA	NA	NA	NA	NA	NA	NA	NA	NA	NA	NA	NA	NA	NA	NA	NA
01-055	Day 6	0	0	0	0	0	0	0	0	0	0	0	0	0	0	0	0	NA	NA	NA	NA	NA	NA	NA	NA	NA	NA	NA	NA	NA	NA	NA	NA
01-055	Day 7	NA	NA	NA	NA	NA	NA	NA	NA	NA	NA	NA	NA	NA	NA	NA	NA	NA	NA	NA	NA	NA	NA	NA	NA	NA	NA	NA	NA	NA	NA	NA	NA
01-055	Day 8	NA	NA	NA	NA	NA	NA	NA	NA	NA	NA	NA	NA	NA	NA	NA	NA	NA	NA	NA	NA	NA	NA	NA	NA	NA	NA	NA	NA	NA	NA	NA	NA
01-055	Day 9	NA	NA	NA	NA	NA	NA	NA	NA	NA	NA	NA	NA	NA	NA	NA	NA	NA	NA	NA	NA	NA	NA	NA	NA	NA	NA	NA	NA	NA	NA	NA	NA
01-055	Day 10	NA	NA	NA	NA	NA	NA	NA	NA	NA	NA	NA	NA	NA	NA	NA	NA	NA	NA	NA	NA	NA	NA	NA	NA	NA	NA	NA	NA	NA	NA	NA	NA
01-055	Day 11	NA	NA	NA	NA	NA	NA	NA	NA	NA	NA	NA	NA	NA	NA	NA	NA	NA	NA	NA	NA	NA	NA	NA	NA	NA	NA	NA	NA	NA	NA	NA	NA
01-056	Day 1	2	3	3	1	1	2	3	2	2	3	3	2	2	2	3	2	NA	NA	NA	NA	NA	NA	NA	NA	NA	NA	NA	NA	NA	NA	NA	NA
01-056	Day 2	2	3	3	2	2	2	3	2	2	3	3	2	2	2	3	2	NA	NA	NA	NA	NA	NA	NA	NA	NA	NA	NA	NA	NA	NA	NA	NA
01-056	Day 3	1	3	3	2	2	2	3	2	1	3	3	2	2	2	3	2	NA	NA	NA	NA	NA	NA	NA	NA	NA	NA	NA	NA	NA	NA	NA	NA
01-056	Day 4	1	3	3	2	2	0	3	1	1	3	3	2	2	0	2	2	NA	NA	NA	NA	NA	NA	NA	NA	NA	NA	NA	NA	NA	NA	NA	NA
01-056	Day 5	0	3	3	2	2	0	1	0	0	3	2	1	1	0	1	0	NA	NA	NA	NA	NA	NA	NA	NA	NA	NA	NA	NA	NA	NA	NA	NA
01-056	Day 6	0	1	1	0	0	0	0	0	0	1	1	0	0	0	0	0	NA	NA	NA	NA	NA	NA	NA	NA	NA	NA	NA	NA	NA	NA	NA	NA
01-056	Day 7	0	0	0	0	0	0	0	0	0	0	0	0	0	0	0	0	NA	NA	NA	NA	NA	NA	NA	NA	NA	NA	NA	NA	NA	NA	NA	NA
01-056	Day 8	0	0	0	0	0	0	0	0	0	0	0	0	0	0	0	0	NA	NA	NA	NA	NA	NA	NA	NA	NA	NA	NA	NA	NA	NA	NA	NA
01-056	Day 9	0	0	0	0	0	0	0	0	0	0	0	0	0	0	0	0	NA	NA	NA	NA	NA	NA	NA	NA	NA	NA	NA	NA	NA	NA	NA	NA
01-056	Day 10	NA	NA	NA	NA	NA	NA	NA	NA	NA	NA	NA	NA	NA	NA	NA	NA	NA	NA	NA	NA	NA	NA	NA	NA	NA	NA	NA	NA	NA	NA	NA	NA
01-056	Day 11	NA	NA	NA	NA	NA	NA	NA	NA	NA	NA	NA	NA	NA	NA	NA	NA	NA	NA	NA	NA	NA	NA	NA	NA	NA	NA	NA	NA	NA	NA	NA	NA
01-057	Day 1	NA	NA	NA	NA	NA	NA	NA	NA	NA	NA	NA	NA	NA	NA	NA	NA	3	1	2	2	2	0	2	0	3	1	2	3	1	0	2	0
01-057	Day 2	NA	NA	NA	NA	NA	NA	NA	NA	NA	NA	NA	NA	NA	NA	NA	NA	3	2	2	2	1	0	2	0	3	2	2	2	1	0	2	0
01-057	Day 3	NA	NA	NA	NA	NA	NA	NA	NA	NA	NA	NA	NA	NA	NA	NA	NA	2	1	1	2	2	0	1	0	3	2	2	2	1	0	2	0
01-057	Day 4	NA	NA	NA	NA	NA	NA	NA	NA	NA	NA	NA	NA	NA	NA	NA	NA	2	1	1	2	2	0	1	0	2	1	1	2	1	0	0	0
01-057	Day 5	NA	NA	NA	NA	NA	NA	NA	NA	NA	NA	NA	NA	NA	NA	NA	NA	1	1	1	1	1	0	0	0	1	1	1	1	0	0	0	0
01-057	Day 6	NA	NA	NA	NA	NA	NA	NA	NA	NA	NA	NA	NA	NA	NA	NA	NA	0	0	0	0	0	0	0	0	0	0	0	0	0	0	0	0
01-057	Day 7	NA	NA	NA	NA	NA	NA	NA	NA	NA	NA	NA	NA	NA	NA	NA	NA	0	0	0	0	0	0	0	0	0	0	0	0	0	0	0	0
01-057	Day 8	NA	NA	NA	NA	NA	NA	NA	NA	NA	NA	NA	NA	NA	NA	NA	NA	NA	NA	NA	NA	NA	NA	NA	NA	NA	NA	NA	NA	NA	NA	NA	NA
01-057	Day 9	NA	NA	NA	NA	NA	NA	NA	NA	NA	NA	NA	NA	NA	NA	NA	NA	NA	NA	NA	NA	NA	NA	NA	NA	NA	NA	NA	NA	NA	NA	NA	NA
01-057	Day 10	NA	NA	NA	NA	NA	NA	NA	NA	NA	NA	NA	NA	NA	NA	NA	NA	NA	NA	NA	NA	NA	NA	NA	NA	NA	NA	NA	NA	NA	NA	NA	NA
01-057	Day 11	NA	NA	NA	NA	NA	NA	NA	NA	NA	NA	NA	NA	NA	NA	NA	NA	NA	NA	NA	NA	NA	NA	NA	NA	NA	NA	NA	NA	NA	NA	NA	NA
01-058	Day 1	NA	NA	NA	NA	NA	NA	NA	NA	NA	NA	NA	NA	NA	NA	NA	NA	2	3	1	2	1	0	1	0	2	3	1	2	1	0	1	0
01-058	Day 2	NA	NA	NA	NA	NA	NA	NA	NA	NA	NA	NA	NA	NA	NA	NA	NA	2	3	1	2	2	1	1	1	2	2	2	3	2	1	2	1
01-058	Day 3	NA	NA	NA	NA	NA	NA	NA	NA	NA	NA	NA	NA	NA	NA	NA	NA	2	2	3	2	1	0	1	0	2	2	3	2	2	1	0	1
01-058	Day 4	NA	NA	NA	NA	NA	NA	NA	NA	NA	NA	NA	NA	NA	NA	NA	NA	2	1	2	1	2	2	0	1	2	1	2	2	2	2	0	1
01-058	Day 5	NA	NA	NA	NA	NA	NA	NA	NA	NA	NA	NA	NA	NA	NA	NA	NA	2	1	2	1	2	1	0	0	1	2	1	1	2	2	0	0
01-058	Day 6	NA	NA	NA	NA	NA	NA	NA	NA	NA	NA	NA	NA	NA	NA	NA	NA	1	2	1	2	2	2	0	1	1	2	2	1	2	2	0	1
01-058	Day 7	NA	NA	NA	NA	NA	NA	NA	NA	NA	NA	NA	NA	NA	NA	NA	NA	1	1	1	1	0	0	0	0	1	0	0	1	0	0	0	0
01-058	Day 8	NA	NA	NA	NA	NA	NA	NA	NA	NA	NA	NA	NA	NA	NA	NA	NA	0	0	0	0	1	0	0	0	0	0	0	0	0	0	0	0
01-058	Day 9	NA	NA	NA	NA	NA	NA	NA	NA	NA	NA	NA	NA	NA	NA	NA	NA	0	0	0	0	0	0	0	0	0	0	0	0	0	0	0	0
01-058	Day 10	NA	NA	NA	NA	NA	NA	NA	NA	NA	NA	NA	NA	NA	NA	NA	NA	0	0	0	0	0	0	0	0	0	0	0	0	0	0	0	0
01-058	Day 11	NA	NA	NA	NA	NA	NA	NA	NA	NA	NA	NA	NA	NA	NA	NA	NA	NA	NA	NA	NA	NA	NA	NA	NA	NA	NA	NA	NA	NA	NA	NA	NA
01-059	Day 1	0	0	0	0	0	0	0	0	3	2	3	0	3	2	3	0	NA	NA	NA	NA	NA	NA	NA	NA	NA	NA	NA	NA	NA	NA	NA	NA
01-059	Day 2	1	3	3	0	3	2	3	0	2	3	3	0	3	2	3	0	NA	NA	NA	NA	NA	NA	NA	NA	NA	NA	NA	NA	NA	NA	NA	NA
01-059	Day 3	2	3	3	0	3	2	3	0	2	3	3	0	3	3	3	0	NA	NA	NA	NA	NA	NA	NA	NA	NA	NA	NA	NA	NA	NA	NA	NA
01-059	Day 4	2	3	3	0	3	3	2	0	2	3	3	0	3	3	3	0	NA	NA	NA	NA	NA	NA	NA	NA	NA	NA	NA	NA	NA	NA	NA	NA
01-059	Day 5	2	2	2	1	2	3	2	0	2	2	2	0	2	2	1	1	NA	NA	NA	NA	NA	NA	NA	NA	NA	NA	NA	NA	NA	NA	NA	NA
01-059	Day 6	3	2	2	1	2	3	1	1	3	2	2	1	2	2	1	1	NA	NA	NA	NA	NA	NA	NA	NA	NA	NA	NA	NA	NA	NA	NA	NA
01-059	Day 7	3	2	2	1	2	1	1	1	3	2	2	0	2	1	1	0	NA	NA	NA	NA	NA	NA	NA	NA	NA	NA	NA	NA	NA	NA	NA	NA
01-059	Day 8	2	2	1	0	1	0	0	0	2	1	1	0	1	0	0	0	NA	NA	NA	NA	NA	NA	NA	NA	NA	NA	NA	NA	NA	NA	NA	NA
01-059	Day 9	1	1	0	0	0	0	0	0	1	1	0	0	0	0	0	0	NA	NA	NA	NA	NA	NA	NA	NA	NA	NA	NA	NA	NA	NA	NA	NA
01-059	Day 10	0	0	0	0	0	0	0	0	0	0	0	0	0	0	0	0	NA	NA	NA	NA	NA	NA	NA	NA	NA	NA	NA	NA	NA	NA	NA	NA
01-059	Day 11	0	0	0	0	0	0	0	0	0	0	0	0	0	0	0	0	NA	NA	NA	NA	NA	NA	NA	NA	NA	NA	NA	NA	NA	NA	NA	NA
01-062	Day 1	NA	NA	NA	NA	NA	NA	NA	NA	NA	NA	NA	NA	NA	NA	NA	NA	2	0	0	1	0	2	1	0	3	0	0	1	0	2	1	0
01-062	Day 2	NA	NA	NA	NA	NA	NA	NA	NA	NA	NA	NA	NA	NA	NA	NA	NA	3	0	0	1	0	2	2	0	3	0	1	2	1	3	1	0
01-062	Day 3	NA	NA	NA	NA	NA	NA	NA	NA	NA	NA	NA	NA	NA	NA	NA	NA	2	2	3	1	1	3	2	0	3	3	2	2	1	3	2	0
01-062	Day 4	NA	NA	NA	NA	NA	NA	NA	NA	NA	NA	NA	NA	NA	NA	NA	NA	2	3	1	2	0	2	1	0	2	2	1	1	0	2	1	0
01-062	Day 5	NA	NA	NA	NA	NA	NA	NA	NA	NA	NA	NA	NA	NA	NA	NA	NA	2	1	0	1	0	2	1	0	2	1	0	0	0	2	1	0
01-062	Day 6	NA	NA	NA	NA	NA	NA	NA	NA	NA	NA	NA	NA	NA	NA	NA	NA	2	1	0	0	0	2	1	0	2	1	0	0	0	2	1	0
01-062	Day 7	NA	NA	NA	NA	NA	NA	NA	NA	NA	NA	NA	NA	NA	NA	NA	NA	1	1	0	0	0	1	0	0	1	1	0	0	0	1	0	0
01-062	Day 8	NA	NA	NA	NA	NA	NA	NA	NA	NA	NA	NA	NA	NA	NA	NA	NA	1	0	0	0	0	1	0	0	1	0	0	0	0	1	0	0
01-062	Day 9	NA	NA	NA	NA	NA	NA	NA	NA	NA	NA	NA	NA	NA	NA	NA	NA	0	0	0	0	0	1	0	0	0	0	0	0	0	0	0	0
01-062	Day 10	NA	NA	NA	NA	NA	NA	NA	NA	NA	NA	NA	NA	NA	NA	NA	NA	0	0	0	0	0	0	0	0	0	0	0	0	0	0	0	0
01-062	Day 11	NA	NA	NA	NA	NA	NA	NA	NA	NA	NA	NA	NA	NA	NA	NA	NA	0	0	0	0	0	0	0	0	0	0	0	0	0	0	0	0
01-064	Day 1	NA	NA	NA	NA	NA	NA	NA	NA	NA	NA	NA	NA	NA	NA	NA	NA	2	0	0	0	1	0	0	1	2	0	0	0	1	0	0	1
01-064	Day 2	NA	NA	NA	NA	NA	NA	NA	NA	NA	NA	NA	NA	NA	NA	NA	NA	2	0	0	0	0	0	0	1	2	0	0	0	1	1	0	1
01-064	Day 3	NA	NA	NA	NA	NA	NA	NA	NA	NA	NA	NA	NA	NA	NA	NA	NA	1	1	1	0	1	1	0	1	1	2	2	0	2	1	0	1
01-064	Day 4	NA	NA	NA	NA	NA	NA	NA	NA	NA	NA	NA	NA	NA	NA	NA	NA	1	2	2	0	1	1	0	0	1	3	3	0	2	0	0	0
01-064	Day 5	NA	NA	NA	NA	NA	NA	NA	NA	NA	NA	NA	NA	NA	NA	NA	NA	0	2	1	0	0	0	0	0	0	1	1	0	0	0	0	0
01-064	Day 6	NA	NA	NA	NA	NA	NA	NA	NA	NA	NA	NA	NA	NA	NA	NA	NA	0	1	1	0	0	0	0	0	0	0	0	0	0	0	0	0
01-064	Day 7	NA	NA	NA	NA	NA	NA	NA	NA	NA	NA	NA	NA	NA	NA	NA	NA	0	0	0	0	0	0	0	0	0	0	0	0	0	0	0	0
01-064	Day 8	NA	NA	NA	NA	NA	NA	NA	NA	NA	NA	NA	NA	NA	NA	NA	NA	0	0	0	0	0	0	0	0	0	0	0	0	0	0	0	0
01-064	Day 9	NA	NA	NA	NA	NA	NA	NA	NA	NA	NA	NA	NA	NA	NA	NA	NA	NA	NA	NA	NA	NA	NA	NA	NA	NA	NA	NA	NA	NA	NA	NA	NA
01-064	Day 10	NA	NA	NA	NA	NA	NA	NA	NA	NA	NA	NA	NA	NA	NA	NA	NA	NA	NA	NA	NA	NA	NA	NA	NA	NA	NA	NA	NA	NA	NA	NA	NA
01-064	Day 11	NA	NA	NA	NA	NA	NA	NA	NA	NA	NA	NA	NA	NA	NA	NA	NA	NA	NA	NA	NA	NA	NA	NA	NA	NA	NA	NA	NA	NA	NA	NA	NA
01-067	Day 1	2	3	3	1	1	0	1	1	2	3	3	2	0	0	1	1	NA	NA	NA	NA	NA	NA	NA	NA	NA	NA	NA	NA	NA	NA	NA	NA
01-067	Day 2	2	3	3	1	0	0	1	0	3	2	1	2	0	0	0	0	NA	NA	NA	NA	NA	NA	NA	NA	NA	NA	NA	NA	NA	NA	NA	NA
01-067	Day 3	2	2	2	1	0	2	0	0	2	2	1	1	0	2	0	0	NA	NA	NA	NA	NA	NA	NA	NA	NA	NA	NA	NA	NA	NA	NA	NA
01-067	Day 4	1	1	0	1	0	0	0	0	1	1	0	1	0	0	0	0	NA	NA	NA	NA	NA	NA	NA	NA	NA	NA	NA	NA	NA	NA	NA	NA
01-067	Day 5	1	0	0	1	0	0	0	0	1	1	0	1	0	0	0	0	NA	NA	NA	NA	NA	NA	NA	NA	NA	NA	NA	NA	NA	NA	NA	NA
01-067	Day 6	1	0	0	1	0	1	0	0	0	0	0	0	0	0	0	0	NA	NA	NA	NA	NA	NA	NA	NA	NA	NA	NA	NA	NA	NA	NA	NA
01-067	Day 7	0	0	0	0	0	0	0	0	0	0	0	0	0	0	0	0	NA	NA	NA	NA	NA	NA	NA	NA	NA	NA	NA	NA	NA	NA	NA	NA
01-067	Day 8	0	0	0	0	0	0	0	0	0	0	0	0	0	0	0	0	NA	NA	NA	NA	NA	NA	NA	NA	NA	NA	NA	NA	NA	NA	NA	NA
01-067	Day 9	NA	NA	NA	NA	NA	NA	NA	NA	NA	NA	NA	NA	NA	NA	NA	NA	NA	NA	NA	NA	NA	NA	NA	NA	NA	NA	NA	NA	NA	NA	NA	NA
01-067	Day 10	NA	NA	NA	NA	NA	NA	NA	NA	NA	NA	NA	NA	NA	NA	NA	NA	NA	NA	NA	NA	NA	NA	NA	NA	NA	NA	NA	NA	NA	NA	NA	NA
01-067	Day 11	NA	NA	NA	NA	NA	NA	NA	NA	NA	NA	NA	NA	NA	NA	NA	NA	NA	NA	NA	NA	NA	NA	NA	NA	NA	NA	NA	NA	NA	NA	NA	NA
01-068	Day 1	1	1	0	0	0	0	1	0	2	2	0	0	0	0	1	0	NA	NA	NA	NA	NA	NA	NA	NA	NA	NA	NA	NA	NA	NA	NA	NA
01-068	Day 2	1	0	1	0	0	0	1	0	1	0	1	0	0	0	1	0	NA	NA	NA	NA	NA	NA	NA	NA	NA	NA	NA	NA	NA	NA	NA	NA
01-068	Day 3	0	0	1	0	0	0	0	0	0	0	0	0	0	0	0	0	NA	NA	NA	NA	NA	NA	NA	NA	NA	NA	NA	NA	NA	NA	NA	NA
01-068	Day 4	0	0	0	0	0	0	0	0	0	0	0	0	0	0	0	0	NA	NA	NA	NA	NA	NA	NA	NA	NA	NA	NA	NA	NA	NA	NA	NA
01-068	Day 5	0	0	0	0	0	0	0	0	0	0	0	0	0	0	0	0	NA	NA	NA	NA	NA	NA	NA	NA	NA	NA	NA	NA	NA	NA	NA	NA
01-068	Day 6	NA	NA	NA	NA	NA	NA	NA	NA	NA	NA	NA	NA	NA	NA	NA	NA	NA	NA	NA	NA	NA	NA	NA	NA	NA	NA	NA	NA	NA	NA	NA	NA
01-068	Day 7	NA	NA	NA	NA	NA	NA	NA	NA	NA	NA	NA	NA	NA	NA	NA	NA	NA	NA	NA	NA	NA	NA	NA	NA	NA	NA	NA	NA	NA	NA	NA	NA
01-068	Day 8	NA	NA	NA	NA	NA	NA	NA	NA	NA	NA	NA	NA	NA	NA	NA	NA	NA	NA	NA	NA	NA	NA	NA	NA	NA	NA	NA	NA	NA	NA	NA	NA
01-068	Day 9	NA	NA	NA	NA	NA	NA	NA	NA	NA	NA	NA	NA	NA	NA	NA	NA	NA	NA	NA	NA	NA	NA	NA	NA	NA	NA	NA	NA	NA	NA	NA	NA
01-068	Day 10	NA	NA	NA	NA	NA	NA	NA	NA	NA	NA	NA	NA	NA	NA	NA	NA	NA	NA	NA	NA	NA	NA	NA	NA	NA	NA	NA	NA	NA	NA	NA	NA
01-068	Day 11	NA	NA	NA	NA	NA	NA	NA	NA	NA	NA	NA	NA	NA	NA	NA	NA	NA	NA	NA	NA	NA	NA	NA	NA	NA	NA	NA	NA	NA	NA	NA	NA
01-069	Day 1	NA	NA	NA	NA	NA	NA	NA	NA	NA	NA	NA	NA	NA	NA	NA	NA	3	2	1	0	1	1	1	1	3	3	2	0	0	3	2	0
01-069	Day 2	NA	NA	NA	NA	NA	NA	NA	NA	NA	NA	NA	NA	NA	NA	NA	NA	3	3	1	0	0	2	2	0	3	3	1	0	0	2	2	0
01-069	Day 3	NA	NA	NA	NA	NA	NA	NA	NA	NA	NA	NA	NA	NA	NA	NA	NA	2	2	1	0	0	3	2	0	2	2	1	0	0	3	2	0
01-069	Day 4	NA	NA	NA	NA	NA	NA	NA	NA	NA	NA	NA	NA	NA	NA	NA	NA	1	2	0	0	0	2	2	0	1	2	0	0	0	2	2	0
01-069	Day 5	NA	NA	NA	NA	NA	NA	NA	NA	NA	NA	NA	NA	NA	NA	NA	NA	0	1	0	0	0	1	2	0	0	1	0	0	0	1	1	0
01-069	Day 6	NA	NA	NA	NA	NA	NA	NA	NA	NA	NA	NA	NA	NA	NA	NA	NA	0	0	0	0	0	0	0	0	0	0	0	0	0	0	0	0
01-069	Day 7	NA	NA	NA	NA	NA	NA	NA	NA	NA	NA	NA	NA	NA	NA	NA	NA	0	0	0	0	0	0	0	0	0	0	0	0	0	0	0	0
01-069	Day 8	NA	NA	NA	NA	NA	NA	NA	NA	NA	NA	NA	NA	NA	NA	NA	NA	NA	NA	NA	NA	NA	NA	NA	NA	NA	NA	NA	NA	NA	NA	NA	NA
01-069	Day 9	NA	NA	NA	NA	NA	NA	NA	NA	NA	NA	NA	NA	NA	NA	NA	NA	NA	NA	NA	NA	NA	NA	NA	NA	NA	NA	NA	NA	NA	NA	NA	NA
01-069	Day 10	NA	NA	NA	NA	NA	NA	NA	NA	NA	NA	NA	NA	NA	NA	NA	NA	NA	NA	NA	NA	NA	NA	NA	NA	NA	NA	NA	NA	NA	NA	NA	NA
01-069	Day 11	NA	NA	NA	NA	NA	NA	NA	NA	NA	NA	NA	NA	NA	NA	NA	NA	NA	NA	NA	NA	NA	NA	NA	NA	NA	NA	NA	NA	NA	NA	NA	NA
01-070	Day 1	NA	NA	NA	NA	NA	NA	NA	NA	NA	NA	NA	NA	NA	NA	NA	NA	NA	NA	NA	NA	NA	NA	NA	NA	NA	NA	NA	NA	NA	NA	NA	NA
01-070	Day 2	NA	NA	NA	NA	NA	NA	NA	NA	NA	NA	NA	NA	NA	NA	NA	NA	NA	NA	NA	NA	NA	NA	NA	NA	NA	NA	NA	NA	NA	NA	NA	NA
01-070	Day 3	NA	NA	NA	NA	NA	NA	NA	NA	NA	NA	NA	NA	NA	NA	NA	NA	NA	NA	NA	NA	NA	NA	NA	NA	NA	NA	NA	NA	NA	NA	NA	NA
01-070	Day 4	NA	NA	NA	NA	NA	NA	NA	NA	NA	NA	NA	NA	NA	NA	NA	NA	1	1	0	1	1	1	1	0	1	1	0	1	0	0	1	0
01-070	Day 5	NA	NA	NA	NA	NA	NA	NA	NA	NA	NA	NA	NA	NA	NA	NA	NA	1	1	0	1	0	0	0	0	1	1	0	1	0	0	0	0
01-070	Day 6	NA	NA	NA	NA	NA	NA	NA	NA	NA	NA	NA	NA	NA	NA	NA	NA	1	0	0	0	0	0	0	0	1	0	0	0	0	0	0	0
01-070	Day 7	NA	NA	NA	NA	NA	NA	NA	NA	NA	NA	NA	NA	NA	NA	NA	NA	0	0	0	0	0	0	0	0	0	0	0	0	0	0	0	0
01-070	Day 8	NA	NA	NA	NA	NA	NA	NA	NA	NA	NA	NA	NA	NA	NA	NA	NA	0	0	0	0	0	0	0	0	0	0	0	0	0	0	0	0
01-070	Day 9	NA	NA	NA	NA	NA	NA	NA	NA	NA	NA	NA	NA	NA	NA	NA	NA	NA	NA	NA	NA	NA	NA	NA	NA	NA	NA	NA	NA	NA	NA	NA	NA
01-070	Day 10	NA	NA	NA	NA	NA	NA	NA	NA	NA	NA	NA	NA	NA	NA	NA	NA	NA	NA	NA	NA	NA	NA	NA	NA	NA	NA	NA	NA	NA	NA	NA	NA
01-070	Day 11	NA	NA	NA	NA	NA	NA	NA	NA	NA	NA	NA	NA	NA	NA	NA	NA	NA	NA	NA	NA	NA	NA	NA	NA	NA	NA	NA	NA	NA	NA	NA	NA
01-074	Day 1	NA	NA	NA	NA	NA	NA	NA	NA	NA	NA	NA	NA	NA	NA	NA	NA	2	3	3	3	2	1	1	1	3	3	3	2	2	1	1	1
01-074	Day 2	NA	NA	NA	NA	NA	NA	NA	NA	NA	NA	NA	NA	NA	NA	NA	NA	1	1	1	2	0	3	1	1	2	2	3	3	1	NA	2	2
01-074	Day 3	NA	NA	NA	NA	NA	NA	NA	NA	NA	NA	NA	NA	NA	NA	NA	NA	1	2	2	1	1	2	2	1	2	2	3	1	1	1	1	1
01-074	Day 4	NA	NA	NA	NA	NA	NA	NA	NA	NA	NA	NA	NA	NA	NA	NA	NA	1	2	2	1	0	2	1	0	2	2	2	1	0	1	1	0
01-074	Day 5	NA	NA	NA	NA	NA	NA	NA	NA	NA	NA	NA	NA	NA	NA	NA	NA	2	1	2	1	0	0	1	1	1	1	1	0	0	0	1	0
01-074	Day 6	NA	NA	NA	NA	NA	NA	NA	NA	NA	NA	NA	NA	NA	NA	NA	NA	1	1	1	0	0	0	0	0	1	0	1	0	0	1	0	0
01-074	Day 7	NA	NA	NA	NA	NA	NA	NA	NA	NA	NA	NA	NA	NA	NA	NA	NA	1	0	1	0	0	0	0	0	0	0	1	0	0	0	0	0
01-074	Day 8	NA	NA	NA	NA	NA	NA	NA	NA	NA	NA	NA	NA	NA	NA	NA	NA	0	0	0	0	0	0	0	0	0	0	0	0	0	0	0	0
01-074	Day 9	NA	NA	NA	NA	NA	NA	NA	NA	NA	NA	NA	NA	NA	NA	NA	NA	0	0	0	0	0	0	0	0	0	0	0	0	0	0	0	0
01-074	Day 10	NA	NA	NA	NA	NA	NA	NA	NA	NA	NA	NA	NA	NA	NA	NA	NA	NA	NA	NA	NA	NA	NA	NA	NA	NA	NA	NA	NA	NA	NA	NA	NA
01-074	Day 11	NA	NA	NA	NA	NA	NA	NA	NA	NA	NA	NA	NA	NA	NA	NA	NA	NA	NA	NA	NA	NA	NA	NA	NA	NA	NA	NA	NA	NA	NA	NA	NA
01-075	Day 1	NA	NA	NA	NA	NA	NA	NA	NA	NA	NA	NA	NA	NA	NA	NA	NA	1	0	0	2	0	1	1	2	2	0	0	2	0	1	3	2
01-075	Day 2	NA	NA	NA	NA	NA	NA	NA	NA	NA	NA	NA	NA	NA	NA	NA	NA	1	0	1	3	1	0	1	0	2	1	1	3	1	0	1	0
01-075	Day 3	NA	NA	NA	NA	NA	NA	NA	NA	NA	NA	NA	NA	NA	NA	NA	NA	2	1	1	3	1	2	2	0	2	3	3	3	2	0	2	1
01-075	Day 4	NA	NA	NA	NA	NA	NA	NA	NA	NA	NA	NA	NA	NA	NA	NA	NA	3	3	3	3	2	0	3	1	3	3	3	3	2	0	2	1
01-075	Day 5	NA	NA	NA	NA	NA	NA	NA	NA	NA	NA	NA	NA	NA	NA	NA	NA	2	2	2	3	2	0	2	0	2	1	2	3	2	0	2	1
01-075	Day 6	NA	NA	NA	NA	NA	NA	NA	NA	NA	NA	NA	NA	NA	NA	NA	NA	1	1	NA	3	1	0	1	0	1	1	2	3	1	0	1	0
01-075	Day 7	NA	NA	NA	NA	NA	NA	NA	NA	NA	NA	NA	NA	NA	NA	NA	NA	0	0	1	2	0	0	0	0	0	0	0	2	0	0	0	0
01-075	Day 8	NA	NA	NA	NA	NA	NA	NA	NA	NA	NA	NA	NA	NA	NA	NA	NA	0	0	0	1	0	0	0	0	0	0	0	0	0	0	0	0
01-075	Day 9	NA	NA	NA	NA	NA	NA	NA	NA	NA	NA	NA	NA	NA	NA	NA	NA	0	0	0	0	0	0	0	0	0	0	0	0	0	0	0	0
01-075	Day 10	NA	NA	NA	NA	NA	NA	NA	NA	NA	NA	NA	NA	NA	NA	NA	NA	0	0	0	0	0	0	0	0	0	0	0	0	0	0	0	0
01-075	Day 11	NA	NA	NA	NA	NA	NA	NA	NA	NA	NA	NA	NA	NA	NA	NA	NA	NA	NA	NA	NA	NA	NA	NA	NA	NA	NA	NA	NA	NA	NA	NA	NA
01-078	Day 1	3	2	0	0	0	0	3	0	3	2	0	0	0	3	3	3	NA	NA	NA	NA	NA	NA	NA	NA	NA	NA	NA	NA	NA	NA	NA	NA
01-078	Day 2	0	0	3	3	3	0	3	0	0	0	3	3	3	0	3	3	NA	NA	NA	NA	NA	NA	NA	NA	NA	NA	NA	NA	NA	NA	NA	NA
01-078	Day 3	0	0	2	2	2	0	0	0	0	0	1	1	0	0	0	0	NA	NA	NA	NA	NA	NA	NA	NA	NA	NA	NA	NA	NA	NA	NA	NA
01-078	Day 4	0	0	1	1	0	0	0	0	0	0	2	2	0	0	0	0	NA	NA	NA	NA	NA	NA	NA	NA	NA	NA	NA	NA	NA	NA	NA	NA
01-078	Day 5	0	0	0	1	0	0	0	0	0	0	0	1	0	0	0	0	NA	NA	NA	NA	NA	NA	NA	NA	NA	NA	NA	NA	NA	NA	NA	NA
01-078	Day 6	0	0	0	0	0	0	0	0	0	0	0	0	0	0	0	0	NA	NA	NA	NA	NA	NA	NA	NA	NA	NA	NA	NA	NA	NA	NA	NA
01-078	Day 7	0	0	0	0	0	0	0	0	0	0	0	0	0	0	0	0	NA	NA	NA	NA	NA	NA	NA	NA	NA	NA	NA	NA	NA	NA	NA	NA
01-078	Day 8	NA	NA	NA	NA	NA	NA	NA	NA	NA	NA	NA	NA	NA	NA	NA	NA	NA	NA	NA	NA	NA	NA	NA	NA	NA	NA	NA	NA	NA	NA	NA	NA
01-078	Day 9	NA	NA	NA	NA	NA	NA	NA	NA	NA	NA	NA	NA	NA	NA	NA	NA	NA	NA	NA	NA	NA	NA	NA	NA	NA	NA	NA	NA	NA	NA	NA	NA
01-078	Day 10	NA	NA	NA	NA	NA	NA	NA	NA	NA	NA	NA	NA	NA	NA	NA	NA	NA	NA	NA	NA	NA	NA	NA	NA	NA	NA	NA	NA	NA	NA	NA	NA
01-078	Day 11	NA	NA	NA	NA	NA	NA	NA	NA	NA	NA	NA	NA	NA	NA	NA	NA	NA	NA	NA	NA	NA	NA	NA	NA	NA	NA	NA	NA	NA	NA	NA	NA
01-081	Day 1	0	1	1	0	1	0	0	0	0	1	1	0	1	0	0	0	NA	NA	NA	NA	NA	NA	NA	NA	NA	NA	NA	NA	NA	NA	NA	NA
01-081	Day 2	0	1	0	0	0	0	0	0	0	1	0	0	0	0	0	0	NA	NA	NA	NA	NA	NA	NA	NA	NA	NA	NA	NA	NA	NA	NA	NA
01-081	Day 3	NA	NA	NA	NA	NA	NA	NA	NA	NA	NA	NA	NA	NA	NA	NA	NA	NA	NA	NA	NA	NA	NA	NA	NA	NA	NA	NA	NA	NA	NA	NA	NA
01-081	Day 4	NA	NA	NA	NA	NA	NA	NA	NA	NA	NA	NA	NA	NA	NA	NA	NA	NA	NA	NA	NA	NA	NA	NA	NA	NA	NA	NA	NA	NA	NA	NA	NA
01-081	Day 5	NA	NA	NA	NA	NA	NA	NA	NA	NA	NA	NA	NA	NA	NA	NA	NA	NA	NA	NA	NA	NA	NA	NA	NA	NA	NA	NA	NA	NA	NA	NA	NA
01-081	Day 6	NA	NA	NA	NA	NA	NA	NA	NA	NA	NA	NA	NA	NA	NA	NA	NA	NA	NA	NA	NA	NA	NA	NA	NA	NA	NA	NA	NA	NA	NA	NA	NA
01-081	Day 7	NA	NA	NA	NA	NA	NA	NA	NA	NA	NA	NA	NA	NA	NA	NA	NA	NA	NA	NA	NA	NA	NA	NA	NA	NA	NA	NA	NA	NA	NA	NA	NA
01-081	Day 8	NA	NA	NA	NA	NA	NA	NA	NA	NA	NA	NA	NA	NA	NA	NA	NA	NA	NA	NA	NA	NA	NA	NA	NA	NA	NA	NA	NA	NA	NA	NA	NA
01-081	Day 9	NA	NA	NA	NA	NA	NA	NA	NA	NA	NA	NA	NA	NA	NA	NA	NA	NA	NA	NA	NA	NA	NA	NA	NA	NA	NA	NA	NA	NA	NA	NA	NA
01-081	Day 10	NA	NA	NA	NA	NA	NA	NA	NA	NA	NA	NA	NA	NA	NA	NA	NA	NA	NA	NA	NA	NA	NA	NA	NA	NA	NA	NA	NA	NA	NA	NA	NA
01-081	Day 11	NA	NA	NA	NA	NA	NA	NA	NA	NA	NA	NA	NA	NA	NA	NA	NA	NA	NA	NA	NA	NA	NA	NA	NA	NA	NA	NA	NA	NA	NA	NA	NA
01-083	Day 1	NA	NA	NA	NA	NA	NA	NA	NA	NA	NA	NA	NA	NA	NA	NA	NA	0	1	2	0	2	0	0	2	0	1	2	0	2	0	0	2
01-083	Day 2	NA	NA	NA	NA	NA	NA	NA	NA	NA	NA	NA	NA	NA	NA	NA	NA	0	2	2	0	2	0	0	1	0	2	2	0	1	0	0	0
01-083	Day 3	NA	NA	NA	NA	NA	NA	NA	NA	NA	NA	NA	NA	NA	NA	NA	NA	0	1	1	0	2	0	0	0	0	1	2	0	1	0	0	0
01-083	Day 4	NA	NA	NA	NA	NA	NA	NA	NA	NA	NA	NA	NA	NA	NA	NA	NA	0	1	1	0	1	0	0	0	0	0	1	0	1	0	0	0
01-083	Day 5	NA	NA	NA	NA	NA	NA	NA	NA	NA	NA	NA	NA	NA	NA	NA	NA	0	0	1	0	0	0	0	0	0	0	1	0	0	0	0	0
01-083	Day 6	NA	NA	NA	NA	NA	NA	NA	NA	NA	NA	NA	NA	NA	NA	NA	NA	0	0	0	0	0	0	0	0	0	0	0	0	0	0	0	0
01-083	Day 7	NA	NA	NA	NA	NA	NA	NA	NA	NA	NA	NA	NA	NA	NA	NA	NA	0	0	0	0	0	0	0	0	0	0	0	0	0	0	0	0
01-083	Day 8	NA	NA	NA	NA	NA	NA	NA	NA	NA	NA	NA	NA	NA	NA	NA	NA	NA	NA	NA	NA	NA	NA	NA	NA	NA	NA	NA	NA	NA	NA	NA	NA
01-083	Day 9	NA	NA	NA	NA	NA	NA	NA	NA	NA	NA	NA	NA	NA	NA	NA	NA	NA	NA	NA	NA	NA	NA	NA	NA	NA	NA	NA	NA	NA	NA	NA	NA
01-083	Day 10	NA	NA	NA	NA	NA	NA	NA	NA	NA	NA	NA	NA	NA	NA	NA	NA	NA	NA	NA	NA	NA	NA	NA	NA	NA	NA	NA	NA	NA	NA	NA	NA
01-083	Day 11	NA	NA	NA	NA	NA	NA	NA	NA	NA	NA	NA	NA	NA	NA	NA	NA	NA	NA	NA	NA	NA	NA	NA	NA	NA	NA	NA	NA	NA	NA	NA	NA
01-085	Day 1	0	0	1	0	1	2	0	0	1	0	1	0	1	2	2	1	NA	NA	NA	NA	NA	NA	NA	NA	NA	NA	NA	NA	NA	NA	NA	NA
01-085	Day 2	2	1	2	0	1	2	2	0	2	1	2	0	1	1	3	1	NA	NA	NA	NA	NA	NA	NA	NA	NA	NA	NA	NA	NA	NA	NA	NA
01-085	Day 3	1	3	1	0	1	2	3	1	1	3	2	1	2	3	3	2	NA	NA	NA	NA	NA	NA	NA	NA	NA	NA	NA	NA	NA	NA	NA	NA
01-085	Day 4	0	2	2	1	2	1	2	0	0	2	2	1	2	0	2	1	NA	NA	NA	NA	NA	NA	NA	NA	NA	NA	NA	NA	NA	NA	NA	NA
01-085	Day 5	0	1	1	2	1	0	1	0	0	1	0	2	0	0	0	0	NA	NA	NA	NA	NA	NA	NA	NA	NA	NA	NA	NA	NA	NA	NA	NA
01-085	Day 6	0	1	0	1	0	0	0	0	0	1	0	1	0	0	0	0	NA	NA	NA	NA	NA	NA	NA	NA	NA	NA	NA	NA	NA	NA	NA	NA
01-085	Day 7	0	0	0	0	0	0	0	0	0	0	0	0	0	0	0	0	NA	NA	NA	NA	NA	NA	NA	NA	NA	NA	NA	NA	NA	NA	NA	NA
01-085	Day 8	0	0	0	0	0	0	0	0	0	0	0	0	0	0	0	0	NA	NA	NA	NA	NA	NA	NA	NA	NA	NA	NA	NA	NA	NA	NA	NA
01-085	Day 9	NA	NA	NA	NA	NA	NA	NA	NA	NA	NA	NA	NA	NA	NA	NA	NA	NA	NA	NA	NA	NA	NA	NA	NA	NA	NA	NA	NA	NA	NA	NA	NA
01-085	Day 10	NA	NA	NA	NA	NA	NA	NA	NA	NA	NA	NA	NA	NA	NA	NA	NA	NA	NA	NA	NA	NA	NA	NA	NA	NA	NA	NA	NA	NA	NA	NA	NA
01-085	Day 11	NA	NA	NA	NA	NA	NA	NA	NA	NA	NA	NA	NA	NA	NA	NA	NA	NA	NA	NA	NA	NA	NA	NA	NA	NA	NA	NA	NA	NA	NA	NA	NA
01-090	Day 1	1	2	2	1	1	0	0	0	2	2	2	1	1	0	0	0	NA	NA	NA	NA	NA	NA	NA	NA	NA	NA	NA	NA	NA	NA	NA	NA
01-090	Day 2	1	2	1	1	1	0	0	0	2	3	2	1	1	0	0	0	NA	NA	NA	NA	NA	NA	NA	NA	NA	NA	NA	NA	NA	NA	NA	NA
01-090	Day 3	1	2	1	1	0	0	0	0	2	2	2	1	0	0	0	0	NA	NA	NA	NA	NA	NA	NA	NA	NA	NA	NA	NA	NA	NA	NA	NA
01-090	Day 4	1	1	2	2	0	0	0	0	1	1	2	2	0	1	0	0	NA	NA	NA	NA	NA	NA	NA	NA	NA	NA	NA	NA	NA	NA	NA	NA
01-090	Day 5	1	1	2	2	0	0	0	0	1	2	2	1	0	1	0	0	NA	NA	NA	NA	NA	NA	NA	NA	NA	NA	NA	NA	NA	NA	NA	NA
01-090	Day 6	1	1	2	1	0	0	0	0	1	1	2	1	0	0	0	0	NA	NA	NA	NA	NA	NA	NA	NA	NA	NA	NA	NA	NA	NA	NA	NA
01-090	Day 7	0	0	0	0	0	0	0	0	0	0	0	0	0	0	0	0	NA	NA	NA	NA	NA	NA	NA	NA	NA	NA	NA	NA	NA	NA	NA	NA
01-090	Day 8	0	0	0	0	0	0	0	0	0	0	0	0	0	0	0	0	NA	NA	NA	NA	NA	NA	NA	NA	NA	NA	NA	NA	NA	NA	NA	NA
01-090	Day 9	NA	NA	NA	NA	NA	NA	NA	NA	NA	NA	NA	NA	NA	NA	NA	NA	NA	NA	NA	NA	NA	NA	NA	NA	NA	NA	NA	NA	NA	NA	NA	NA
01-090	Day 10	NA	NA	NA	NA	NA	NA	NA	NA	NA	NA	NA	NA	NA	NA	NA	NA	NA	NA	NA	NA	NA	NA	NA	NA	NA	NA	NA	NA	NA	NA	NA	NA
01-090	Day 11	NA	NA	NA	NA	NA	NA	NA	NA	NA	NA	NA	NA	NA	NA	NA	NA	NA	NA	NA	NA	NA	NA	NA	NA	NA	NA	NA	NA	NA	NA	NA	NA
01-091	Day 1	NA	NA	NA	NA	NA	NA	NA	NA	NA	NA	NA	NA	NA	NA	NA	NA	1	2	2	0	0	1	0	0	2	2	2	0	0	1	0	0
01-091	Day 2	NA	NA	NA	NA	NA	NA	NA	NA	NA	NA	NA	NA	NA	NA	NA	NA	2	2	2	0	0	1	0	0	2	3	3	0	0	0	0	0
01-091	Day 3	NA	NA	NA	NA	NA	NA	NA	NA	NA	NA	NA	NA	NA	NA	NA	NA	1	3	3	0	0	0	0	0	2	2	2	0	0	1	0	0
01-091	Day 4	NA	NA	NA	NA	NA	NA	NA	NA	NA	NA	NA	NA	NA	NA	NA	NA	2	2	2	0	0	1	0	0	1	2	2	0	0	1	0	0
01-091	Day 5	NA	NA	NA	NA	NA	NA	NA	NA	NA	NA	NA	NA	NA	NA	NA	NA	1	3	1	0	0	0	0	0	1	1	1	0	0	0	0	0
01-091	Day 6	NA	NA	NA	NA	NA	NA	NA	NA	NA	NA	NA	NA	NA	NA	NA	NA	1	1	1	0	0	1	0	0	1	1	0	0	0	0	0	0
01-091	Day 7	NA	NA	NA	NA	NA	NA	NA	NA	NA	NA	NA	NA	NA	NA	NA	NA	0	0	0	0	0	0	0	0	0	0	0	0	0	0	0	0
01-091	Day 8	NA	NA	NA	NA	NA	NA	NA	NA	NA	NA	NA	NA	NA	NA	NA	NA	0	0	0	0	0	0	0	0	0	0	0	0	0	0	0	0
01-091	Day 9	NA	NA	NA	NA	NA	NA	NA	NA	NA	NA	NA	NA	NA	NA	NA	NA	0	0	0	0	0	0	0	0	NA	NA	NA	NA	NA	NA	NA	NA
01-091	Day 10	NA	NA	NA	NA	NA	NA	NA	NA	NA	NA	NA	NA	NA	NA	NA	NA	NA	NA	NA	NA	NA	NA	NA	NA	NA	NA	NA	NA	NA	NA	NA	NA
01-091	Day 11	NA	NA	NA	NA	NA	NA	NA	NA	NA	NA	NA	NA	NA	NA	NA	NA	NA	NA	NA	NA	NA	NA	NA	NA	NA	NA	NA	NA	NA	NA	NA	NA
01-093	Day 1	NA	NA	NA	NA	NA	NA	NA	NA	NA	NA	NA	NA	NA	NA	NA	NA	1	0	1	1	1	1	0	0	1	0	1	1	1	2	0	0
01-093	Day 2	NA	NA	NA	NA	NA	NA	NA	NA	NA	NA	NA	NA	NA	NA	NA	NA	2	0	1	2	1	1	1	0	1	0	1	1	1	1	1	0
01-093	Day 3	NA	NA	NA	NA	NA	NA	NA	NA	NA	NA	NA	NA	NA	NA	NA	NA	1	0	1	1	1	0	1	0	1	0	1	1	0	0	1	0
01-093	Day 4	NA	NA	NA	NA	NA	NA	NA	NA	NA	NA	NA	NA	NA	NA	NA	NA	1	0	0	1	1	1	1	0	2	NA	1	1	1	0	0	0
01-093	Day 5	NA	NA	NA	NA	NA	NA	NA	NA	NA	NA	NA	NA	NA	NA	NA	NA	2	1	1	1	1	0	0	0	1	1	1	1	1	2	0	0
01-093	Day 6	NA	NA	NA	NA	NA	NA	NA	NA	NA	NA	NA	NA	NA	NA	NA	NA	1	0	1	1	1	1	0	0	1	0	1	0	1	0	0	0
01-093	Day 7	NA	NA	NA	NA	NA	NA	NA	NA	NA	NA	NA	NA	NA	NA	NA	NA	1	0	1	0	0	0	0	0	1	0	1	0	1	1	0	0
01-093	Day 8	NA	NA	NA	NA	NA	NA	NA	NA	NA	NA	NA	NA	NA	NA	NA	NA	1	0	1	0	0	0	0	0	1	0	1	0	0	0	0	0
01-093	Day 9	NA	NA	NA	NA	NA	NA	NA	NA	NA	NA	NA	NA	NA	NA	NA	NA	0	0	0	0	0	0	0	0	0	0	0	0	0	0	0	0
01-093	Day 10	NA	NA	NA	NA	NA	NA	NA	NA	NA	NA	NA	NA	NA	NA	NA	NA	0	0	0	0	0	0	0	0	0	0	0	0	0	0	0	0
01-093	Day 11	NA	NA	NA	NA	NA	NA	NA	NA	NA	NA	NA	NA	NA	NA	NA	NA	NA	NA	NA	NA	NA	NA	NA	NA	NA	NA	NA	NA	NA	NA	NA	NA
01-094	Day 1	NA	NA	NA	NA	NA	NA	NA	NA	NA	NA	NA	NA	NA	NA	NA	NA	1	0	0	0	0	1	0	0	1	0	0	0	1	1	1	0
01-094	Day 2	NA	NA	NA	NA	NA	NA	NA	NA	NA	NA	NA	NA	NA	NA	NA	NA	2	0	0	0	1	2	1	0	2	0	0	0	1	1	2	1
01-094	Day 3	NA	NA	NA	NA	NA	NA	NA	NA	NA	NA	NA	NA	NA	NA	NA	NA	2	0	1	0	1	0	1	0	2	0	1	1	1	0	1	0
01-094	Day 4	NA	NA	NA	NA	NA	NA	NA	NA	NA	NA	NA	NA	NA	NA	NA	NA	1	0	0	0	1	0	1	0	1	0	0	0	0	0	1	0
01-094	Day 5	NA	NA	NA	NA	NA	NA	NA	NA	NA	NA	NA	NA	NA	NA	NA	NA	1	0	0	0	0	0	0	0	1	0	0	0	0	0	0	0
01-094	Day 6	NA	NA	NA	NA	NA	NA	NA	NA	NA	NA	NA	NA	NA	NA	NA	NA	0	0	0	0	0	0	0	0	0	0	0	0	0	0	0	0
01-094	Day 7	NA	NA	NA	NA	NA	NA	NA	NA	NA	NA	NA	NA	NA	NA	NA	NA	0	0	0	0	0	0	0	0	0	0	0	0	0	0	0	0
01-094	Day 8	NA	NA	NA	NA	NA	NA	NA	NA	NA	NA	NA	NA	NA	NA	NA	NA	NA	NA	NA	NA	NA	NA	NA	NA	NA	NA	NA	NA	NA	NA	NA	NA
01-094	Day 9	NA	NA	NA	NA	NA	NA	NA	NA	NA	NA	NA	NA	NA	NA	NA	NA	NA	NA	NA	NA	NA	NA	NA	NA	NA	NA	NA	NA	NA	NA	NA	NA
01-094	Day 10	NA	NA	NA	NA	NA	NA	NA	NA	NA	NA	NA	NA	NA	NA	NA	NA	NA	NA	NA	NA	NA	NA	NA	NA	NA	NA	NA	NA	NA	NA	NA	NA
01-094	Day 11	NA	NA	NA	NA	NA	NA	NA	NA	NA	NA	NA	NA	NA	NA	NA	NA	NA	NA	NA	NA	NA	NA	NA	NA	NA	NA	NA	NA	NA	NA	NA	NA
01-095	Day 1	1	0	1	0	1	1	0	0	1	1	2	NA	0	2	2	0	NA	NA	NA	NA	NA	NA	NA	NA	NA	NA	NA	NA	NA	NA	NA	NA
01-095	Day 2	2	1	2	2	0	2	1	0	1	2	2	1	0	1	1	0	NA	NA	NA	NA	NA	NA	NA	NA	NA	NA	NA	NA	NA	NA	NA	NA
01-095	Day 3	1	1	2	1	0	2	1	0	1	2	2	1	0	2	1	0	NA	NA	NA	NA	NA	NA	NA	NA	NA	NA	NA	NA	NA	NA	NA	NA
01-095	Day 4	1	0	1	0	0	1	1	0	1	1	1	0	0	0	1	0	NA	NA	NA	NA	NA	NA	NA	NA	NA	NA	NA	NA	NA	NA	NA	NA
01-095	Day 5	1	0	1	0	0	0	0	0	0	1	0	0	0	0	0	0	NA	NA	NA	NA	NA	NA	NA	NA	NA	NA	NA	NA	NA	NA	NA	NA
01-095	Day 6	1	1	0	0	0	0	0	0	1	1	0	0	0	0	0	0	NA	NA	NA	NA	NA	NA	NA	NA	NA	NA	NA	NA	NA	NA	NA	NA
01-095	Day 7	0	0	0	0	0	1	0	0	0	0	0	0	0	0	0	0	NA	NA	NA	NA	NA	NA	NA	NA	NA	NA	NA	NA	NA	NA	NA	NA
01-095	Day 8	0	0	0	0	0	0	0	0	0	0	0	0	0	0	0	0	NA	NA	NA	NA	NA	NA	NA	NA	NA	NA	NA	NA	NA	NA	NA	NA
01-095	Day 9	0	0	0	0	0	0	0	0	0	0	0	0	0	0	0	0	NA	NA	NA	NA	NA	NA	NA	NA	NA	NA	NA	NA	NA	NA	NA	NA
01-095	Day 10	NA	NA	NA	NA	NA	NA	NA	NA	NA	NA	NA	NA	NA	NA	NA	NA	NA	NA	NA	NA	NA	NA	NA	NA	NA	NA	NA	NA	NA	NA	NA	NA
01-095	Day 11	NA	NA	NA	NA	NA	NA	NA	NA	NA	NA	NA	NA	NA	NA	NA	NA	NA	NA	NA	NA	NA	NA	NA	NA	NA	NA	NA	NA	NA	NA	NA	NA
01-100	Day 1	NA	NA	NA	NA	NA	NA	NA	NA	NA	NA	NA	NA	NA	NA	NA	NA	2	2	1	0	0	1	0	0	2	2	1	1	0	1	0	0
01-100	Day 2	NA	NA	NA	NA	NA	NA	NA	NA	NA	NA	NA	NA	NA	NA	NA	NA	2	2	1	1	0	1	0	0	1	1	2	1	0	0	0	0
01-100	Day 3	NA	NA	NA	NA	NA	NA	NA	NA	NA	NA	NA	NA	NA	NA	NA	NA	2	1	2	1	1	1	0	0	2	2	1	1	0	0	0	0
01-100	Day 4	NA	NA	NA	NA	NA	NA	NA	NA	NA	NA	NA	NA	NA	NA	NA	NA	2	2	1	1	0	1	0	0	2	1	1	1	0	0	0	0
01-100	Day 5	NA	NA	NA	NA	NA	NA	NA	NA	NA	NA	NA	NA	NA	NA	NA	NA	2	2	0	0	0	0	0	0	2	2	1	0	0	0	0	0
01-100	Day 6	NA	NA	NA	NA	NA	NA	NA	NA	NA	NA	NA	NA	NA	NA	NA	NA	1	1	1	0	0	0	0	0	1	1	2	1	0	0	0	0
01-100	Day 7	NA	NA	NA	NA	NA	NA	NA	NA	NA	NA	NA	NA	NA	NA	NA	NA	2	2	1	0	0	0	0	0	1	1	2	0	0	0	0	0
01-100	Day 8	NA	NA	NA	NA	NA	NA	NA	NA	NA	NA	NA	NA	NA	NA	NA	NA	1	1	1	1	0	0	0	0	1	0	1	0	0	0	0	0
01-100	Day 9	NA	NA	NA	NA	NA	NA	NA	NA	NA	NA	NA	NA	NA	NA	NA	NA	1	2	1	0	0	0	0	0	1	1	1	0	0	0	0	0
01-100	Day 10	NA	NA	NA	NA	NA	NA	NA	NA	NA	NA	NA	NA	NA	NA	NA	NA	1	1	1	0	0	0	0	0	1	1	1	0	0	0	0	0
01-100	Day 11	NA	NA	NA	NA	NA	NA	NA	NA	NA	NA	NA	NA	NA	NA	NA	NA	0	0	1	0	0	0	0	0	0	0	1	0	0	0	0	0
01-104	Day 1	0	1	1	1	0	0	0	0	0	1	1	1	1	1	0	0	NA	NA	NA	NA	NA	NA	NA	NA	NA	NA	NA	NA	NA	NA	NA	NA
01-104	Day 2	0	0	1	1	1	0	0	0	0	1	1	2	1	0	1	0	NA	NA	NA	NA	NA	NA	NA	NA	NA	NA	NA	NA	NA	NA	NA	NA
01-104	Day 3	0	1	1	1	0	0	0	0	0	1	1	2	1	1	0	0	NA	NA	NA	NA	NA	NA	NA	NA	NA	NA	NA	NA	NA	NA	NA	NA
01-104	Day 4	0	1	0	2	0	1	0	0	0	1	0	2	1	1	0	0	NA	NA	NA	NA	NA	NA	NA	NA	NA	NA	NA	NA	NA	NA	NA	NA
01-104	Day 5	0	1	0	1	1	0	0	0	0	1	0	1	0	0	0	0	NA	NA	NA	NA	NA	NA	NA	NA	NA	NA	NA	NA	NA	NA	NA	NA
01-104	Day 6	0	1	0	1	0	0	0	0	0	1	1	1	1	0	0	0	NA	NA	NA	NA	NA	NA	NA	NA	NA	NA	NA	NA	NA	NA	NA	NA
01-104	Day 7	0	1	0	1	0	0	0	0	0	0	1	1	1	0	0	0	NA	NA	NA	NA	NA	NA	NA	NA	NA	NA	NA	NA	NA	NA	NA	NA
01-104	Day 8	0	1	0	1	0	0	0	0	0	0	0	1	1	0	0	0	NA	NA	NA	NA	NA	NA	NA	NA	NA	NA	NA	NA	NA	NA	NA	NA
01-104	Day 9	0	0	0	0	0	0	0	0	0	0	0	0	0	0	0	0	NA	NA	NA	NA	NA	NA	NA	NA	NA	NA	NA	NA	NA	NA	NA	NA
01-104	Day 10	0	0	0	0	0	0	0	0	0	0	0	0	0	0	0	0	NA	NA	NA	NA	NA	NA	NA	NA	NA	NA	NA	NA	NA	NA	NA	NA
01-104	Day 11	NA	NA	NA	NA	NA	NA	NA	NA	NA	NA	NA	NA	NA	NA	NA	NA	NA	NA	NA	NA	NA	NA	NA	NA	NA	NA	NA	NA	NA	NA	NA	NA
01-106	Day 1	2	2	0	2	2	0	2	2	2	1	0	1	2	0	2	2	NA	NA	NA	NA	NA	NA	NA	NA	NA	NA	NA	NA	NA	NA	NA	NA
01-106	Day 2	2	1	0	1	2	0	2	2	2	1	1	2	2	0	2	2	NA	NA	NA	NA	NA	NA	NA	NA	NA	NA	NA	NA	NA	NA	NA	NA
01-106	Day 3	2	1	1	2	2	0	2	2	2	1	1	2	2	0	2	2	NA	NA	NA	NA	NA	NA	NA	NA	NA	NA	NA	NA	NA	NA	NA	NA
01-106	Day 4	1	1	0	1	1	0	1	1	1	1	0	1	1	0	1	1	NA	NA	NA	NA	NA	NA	NA	NA	NA	NA	NA	NA	NA	NA	NA	NA
01-106	Day 5	0	0	0	1	1	0	1	1	0	0	0	1	1	0	1	1	NA	NA	NA	NA	NA	NA	NA	NA	NA	NA	NA	NA	NA	NA	NA	NA
01-106	Day 6	0	0	0	1	1	0	1	1	1	0	0	0	0	0	0	0	NA	NA	NA	NA	NA	NA	NA	NA	NA	NA	NA	NA	NA	NA	NA	NA
01-106	Day 7	0	0	0	0	0	0	0	0	0	0	0	0	0	0	0	0	NA	NA	NA	NA	NA	NA	NA	NA	NA	NA	NA	NA	NA	NA	NA	NA
01-106	Day 8	0	0	0	0	0	0	0	0	0	0	0	0	0	0	0	0	NA	NA	NA	NA	NA	NA	NA	NA	NA	NA	NA	NA	NA	NA	NA	NA
01-106	Day 9	0	0	0	0	0	0	0	0	0	0	0	0	0	0	0	0	NA	NA	NA	NA	NA	NA	NA	NA	NA	NA	NA	NA	NA	NA	NA	NA
01-106	Day 10	NA	NA	NA	NA	NA	NA	NA	NA	NA	NA	NA	NA	NA	NA	NA	NA	NA	NA	NA	NA	NA	NA	NA	NA	NA	NA	NA	NA	NA	NA	NA	NA
01-106	Day 11	NA	NA	NA	NA	NA	NA	NA	NA	NA	NA	NA	NA	NA	NA	NA	NA	NA	NA	NA	NA	NA	NA	NA	NA	NA	NA	NA	NA	NA	NA	NA	NA
01-108	Day 1	NA	NA	NA	NA	NA	NA	NA	NA	NA	NA	NA	NA	NA	NA	NA	NA	0	0	0	0	0	2	0	0	1	2	0	1	1	2	2	0
01-108	Day 2	NA	NA	NA	NA	NA	NA	NA	NA	NA	NA	NA	NA	NA	NA	NA	NA	1	2	0	1	3	1	1	1	1	3	0	2	3	1	2	1
01-108	Day 3	NA	NA	NA	NA	NA	NA	NA	NA	NA	NA	NA	NA	NA	NA	NA	NA	0	3	0	2	2	0	1	1	0	3	0	3	1	0	2	1
01-108	Day 4	NA	NA	NA	NA	NA	NA	NA	NA	NA	NA	NA	NA	NA	NA	NA	NA	0	2	0	3	0	1	2	1	0	2	0	3	0	1	3	0
01-108	Day 5	NA	NA	NA	NA	NA	NA	NA	NA	NA	NA	NA	NA	NA	NA	NA	NA	0	2	0	3	0	1	3	1	0	1	0	3	0	1	2	0
01-108	Day 6	NA	NA	NA	NA	NA	NA	NA	NA	NA	NA	NA	NA	NA	NA	NA	NA	0	1	1	3	0	2	3	0	0	1	0	3	0	0	2	0
01-108	Day 7	NA	NA	NA	NA	NA	NA	NA	NA	NA	NA	NA	NA	NA	NA	NA	NA	0	1	0	2	0	0	2	0	0	1	0	2	0	0	2	0
01-108	Day 8	NA	NA	NA	NA	NA	NA	NA	NA	NA	NA	NA	NA	NA	NA	NA	NA	0	1	0	2	0	1	1	0	0	1	0	1	0	0	0	0
01-108	Day 9	NA	NA	NA	NA	NA	NA	NA	NA	NA	NA	NA	NA	NA	NA	NA	NA	0	0	1	1	0	0	0	0	0	0	1	1	0	0	0	0
01-108	Day 10	NA	NA	NA	NA	NA	NA	NA	NA	NA	NA	NA	NA	NA	NA	NA	NA	0	0	2	1	0	0	1	0	0	0	1	1	0	0	0	0
01-108	Day 11	NA	NA	NA	NA	NA	NA	NA	NA	NA	NA	NA	NA	NA	NA	NA	NA	0	0	1	1	0	0	0	0	0	0	1	1	0	0	0	0
01-111	Day 1	NA	NA	NA	NA	NA	NA	NA	NA	NA	NA	NA	NA	NA	NA	NA	NA	1	0	0	0	0	1	1	0	1	0	0	0	0	1	1	0
01-111	Day 2	NA	NA	NA	NA	NA	NA	NA	NA	NA	NA	NA	NA	NA	NA	NA	NA	2	1	0	0	0	1	1	0	2	1	0	0	0	1	1	0
01-111	Day 3	NA	NA	NA	NA	NA	NA	NA	NA	NA	NA	NA	NA	NA	NA	NA	NA	2	1	0	0	0	1	1	0	2	1	0	0	0	1	1	0
01-111	Day 4	NA	NA	NA	NA	NA	NA	NA	NA	NA	NA	NA	NA	NA	NA	NA	NA	2	1	0	0	0	1	1	0	2	1	0	0	0	1	1	0
01-111	Day 5	NA	NA	NA	NA	NA	NA	NA	NA	NA	NA	NA	NA	NA	NA	NA	NA	2	1	0	0	0	1	1	0	2	1	0	0	0	1	1	0
01-111	Day 6	NA	NA	NA	NA	NA	NA	NA	NA	NA	NA	NA	NA	NA	NA	NA	NA	1	1	0	0	0	1	0	0	1	1	0	0	0	1	0	0
01-111	Day 7	NA	NA	NA	NA	NA	NA	NA	NA	NA	NA	NA	NA	NA	NA	NA	NA	1	0	0	0	0	1	0	0	0	0	0	0	0	0	0	0
01-111	Day 8	NA	NA	NA	NA	NA	NA	NA	NA	NA	NA	NA	NA	NA	NA	NA	NA	0	0	0	0	0	0	0	0	0	0	0	0	0	0	0	0
01-111	Day 9	NA	NA	NA	NA	NA	NA	NA	NA	NA	NA	NA	NA	NA	NA	NA	NA	0	0	0	0	0	0	0	0	0	0	0	0	0	0	0	0
01-111	Day 10	NA	NA	NA	NA	NA	NA	NA	NA	NA	NA	NA	NA	NA	NA	NA	NA	NA	NA	NA	NA	NA	NA	NA	NA	NA	NA	NA	NA	NA	NA	NA	NA
01-111	Day 11	NA	NA	NA	NA	NA	NA	NA	NA	NA	NA	NA	NA	NA	NA	NA	NA	NA	NA	NA	NA	NA	NA	NA	NA	NA	NA	NA	NA	NA	NA	NA	NA
02-002	Day 1	NA	NA	NA	NA	NA	NA	NA	NA	NA	NA	NA	NA	NA	NA	NA	NA	NA	NA	NA	NA	NA	NA	NA	NA	2	1	1	0	0	1	1	1
02-002	Day 2	NA	NA	NA	NA	NA	NA	NA	NA	NA	NA	NA	NA	NA	NA	NA	NA	2	1	1	0	0	0	2	1	2	1	1	1	0	1	2	2
02-002	Day 3	NA	NA	NA	NA	NA	NA	NA	NA	NA	NA	NA	NA	NA	NA	NA	NA	2	2	1	1	0	0	3	1	1	1	1	1	0	2	3	2
02-002	Day 4	NA	NA	NA	NA	NA	NA	NA	NA	NA	NA	NA	NA	NA	NA	NA	NA	3	2	2	0	0	0	3	2	3	1	1	0	0	1	3	3
02-002	Day 5	NA	NA	NA	NA	NA	NA	NA	NA	NA	NA	NA	NA	NA	NA	NA	NA	3	2	1	0	0	1	3	1	3	1	1	2	0	1	3	2
02-002	Day 6	NA	NA	NA	NA	NA	NA	NA	NA	NA	NA	NA	NA	NA	NA	NA	NA	2	2	2	0	0	0	3	1	3	1	1	1	0	1	3	2
02-002	Day 7	NA	NA	NA	NA	NA	NA	NA	NA	NA	NA	NA	NA	NA	NA	NA	NA	3	2	2	1	0	2	3	2	3	2	2	2	1	3	3	2
02-002	Day 8	NA	NA	NA	NA	NA	NA	NA	NA	NA	NA	NA	NA	NA	NA	NA	NA	3	2	2	0	0	1	3	1	3	2	2	1	0	1	3	2
02-002	Day 9	NA	NA	NA	NA	NA	NA	NA	NA	NA	NA	NA	NA	NA	NA	NA	NA	2	1	1	1	0	1	3	1	2	1	1	2	0	1	2	1
02-002	Day 10	NA	NA	NA	NA	NA	NA	NA	NA	NA	NA	NA	NA	NA	NA	NA	NA	1	2	2	2	0	0	3	1	1	2	1	2	0	0	3	1
02-002	Day 11	NA	NA	NA	NA	NA	NA	NA	NA	NA	NA	NA	NA	NA	NA	NA	NA	1	1	1	2	0	0	2	1	1	2	1	2	0	0	3	1
02-003	Day 1	1	0	0	1	1	1	2	0	1	0	0	1	1	1	1	0	NA	NA	NA	NA	NA	NA	NA	NA	NA	NA	NA	NA	NA	NA	NA	NA
02-003	Day 2	1	1	0	1	0	1	1	0	1	1	0	0	1	1	1	0	NA	NA	NA	NA	NA	NA	NA	NA	NA	NA	NA	NA	NA	NA	NA	NA
02-003	Day 3	1	1	0	0	1	1	0	0	0	0	0	0	1	0	0	0	NA	NA	NA	NA	NA	NA	NA	NA	NA	NA	NA	NA	NA	NA	NA	NA
02-003	Day 4	0	0	0	0	1	0	0	0	0	0	0	0	1	0	0	0	NA	NA	NA	NA	NA	NA	NA	NA	NA	NA	NA	NA	NA	NA	NA	NA
02-003	Day 5	0	0	0	0	0	0	0	0	0	0	0	0	0	0	0	0	NA	NA	NA	NA	NA	NA	NA	NA	NA	NA	NA	NA	NA	NA	NA	NA
02-003	Day 6	0	0	0	0	0	0	0	0	0	0	0	0	0	0	0	0	NA	NA	NA	NA	NA	NA	NA	NA	NA	NA	NA	NA	NA	NA	NA	NA
02-003	Day 7	NA	NA	NA	NA	NA	NA	NA	NA	NA	NA	NA	NA	NA	NA	NA	NA	NA	NA	NA	NA	NA	NA	NA	NA	NA	NA	NA	NA	NA	NA	NA	NA
02-003	Day 8	NA	NA	NA	NA	NA	NA	NA	NA	NA	NA	NA	NA	NA	NA	NA	NA	NA	NA	NA	NA	NA	NA	NA	NA	NA	NA	NA	NA	NA	NA	NA	NA
02-003	Day 9	NA	NA	NA	NA	NA	NA	NA	NA	NA	NA	NA	NA	NA	NA	NA	NA	NA	NA	NA	NA	NA	NA	NA	NA	NA	NA	NA	NA	NA	NA	NA	NA
02-003	Day 10	NA	NA	NA	NA	NA	NA	NA	NA	NA	NA	NA	NA	NA	NA	NA	NA	NA	NA	NA	NA	NA	NA	NA	NA	NA	NA	NA	NA	NA	NA	NA	NA
02-003	Day 11	NA	NA	NA	NA	NA	NA	NA	NA	NA	NA	NA	NA	NA	NA	NA	NA	NA	NA	NA	NA	NA	NA	NA	NA	NA	NA	NA	NA	NA	NA	NA	NA
02-004	Day 1	2	1	2	1	1	2	0	0	2	1	2	1	1	2	0	0	NA	NA	NA	NA	NA	NA	NA	NA	NA	NA	NA	NA	NA	NA	NA	NA
02-004	Day 2	3	1	2	1	1	2	2	0	3	1	2	1	1	2	2	0	NA	NA	NA	NA	NA	NA	NA	NA	NA	NA	NA	NA	NA	NA	NA	NA
02-004	Day 3	2	1	2	1	1	1	2	0	2	0	1	1	0	1	1	0	NA	NA	NA	NA	NA	NA	NA	NA	NA	NA	NA	NA	NA	NA	NA	NA
02-004	Day 4	1	0	1	1	0	1	0	0	1	0	1	1	0	0	0	0	NA	NA	NA	NA	NA	NA	NA	NA	NA	NA	NA	NA	NA	NA	NA	NA
02-004	Day 5	1	0	0	0	0	1	0	0	0	0	0	0	0	0	0	0	NA	NA	NA	NA	NA	NA	NA	NA	NA	NA	NA	NA	NA	NA	NA	NA
02-004	Day 6	0	0	0	0	0	0	0	0	0	0	0	0	0	0	0	0	NA	NA	NA	NA	NA	NA	NA	NA	NA	NA	NA	NA	NA	NA	NA	NA
02-004	Day 7	0	0	0	0	0	0	0	0	0	0	0	0	0	0	0	0	NA	NA	NA	NA	NA	NA	NA	NA	NA	NA	NA	NA	NA	NA	NA	NA
02-004	Day 8	NA	NA	NA	NA	NA	NA	NA	NA	NA	NA	NA	NA	NA	NA	NA	NA	NA	NA	NA	NA	NA	NA	NA	NA	NA	NA	NA	NA	NA	NA	NA	NA
02-004	Day 9	NA	NA	NA	NA	NA	NA	NA	NA	NA	NA	NA	NA	NA	NA	NA	NA	NA	NA	NA	NA	NA	NA	NA	NA	NA	NA	NA	NA	NA	NA	NA	NA
02-004	Day 10	NA	NA	NA	NA	NA	NA	NA	NA	NA	NA	NA	NA	NA	NA	NA	NA	NA	NA	NA	NA	NA	NA	NA	NA	NA	NA	NA	NA	NA	NA	NA	NA
02-004	Day 11	NA	NA	NA	NA	NA	NA	NA	NA	NA	NA	NA	NA	NA	NA	NA	NA	NA	NA	NA	NA	NA	NA	NA	NA	NA	NA	NA	NA	NA	NA	NA	NA
02-005	Day 1	NA	NA	NA	NA	NA	NA	NA	NA	NA	NA	NA	NA	NA	NA	NA	NA	2	1	1	3	2	1	1	0	2	1	1	3	2	1	1	0
02-005	Day 2	NA	NA	NA	NA	NA	NA	NA	NA	NA	NA	NA	NA	NA	NA	NA	NA	2	1	1	3	2	1	1	0	2	1	1	2	1	1	1	0
02-005	Day 3	NA	NA	NA	NA	NA	NA	NA	NA	NA	NA	NA	NA	NA	NA	NA	NA	2	1	1	3	1	1	1	0	1	1	0	3	1	2	1	0
02-005	Day 4	NA	NA	NA	NA	NA	NA	NA	NA	NA	NA	NA	NA	NA	NA	NA	NA	1	1	0	2	0	3	1	0	0	1	0	2	0	3	0	0
02-005	Day 5	NA	NA	NA	NA	NA	NA	NA	NA	NA	NA	NA	NA	NA	NA	NA	NA	0	1	1	1	0	2	0	0	0	1	1	1	1	1	0	0
02-005	Day 6	NA	NA	NA	NA	NA	NA	NA	NA	NA	NA	NA	NA	NA	NA	NA	NA	0	1	0	2	1	0	0	0	0	1	0	1	1	0	0	0
02-005	Day 7	NA	NA	NA	NA	NA	NA	NA	NA	NA	NA	NA	NA	NA	NA	NA	NA	0	0	0	1	0	1	0	0	0	0	0	0	0	0	0	0
02-005	Day 8	NA	NA	NA	NA	NA	NA	NA	NA	NA	NA	NA	NA	NA	NA	NA	NA	0	0	0	0	0	0	0	0	0	0	0	0	0	0	0	0
02-005	Day 9	NA	NA	NA	NA	NA	NA	NA	NA	NA	NA	NA	NA	NA	NA	NA	NA	0	0	0	0	0	0	0	0	0	0	0	0	0	0	0	0
02-005	Day 10	NA	NA	NA	NA	NA	NA	NA	NA	NA	NA	NA	NA	NA	NA	NA	NA	NA	NA	NA	NA	NA	NA	NA	NA	NA	NA	NA	NA	NA	NA	NA	NA
02-005	Day 11	NA	NA	NA	NA	NA	NA	NA	NA	NA	NA	NA	NA	NA	NA	NA	NA	NA	NA	NA	NA	NA	NA	NA	NA	NA	NA	NA	NA	NA	NA	NA	NA
02-006	Day 1	3	1	3	0	3	0	2	0	3	1	3	0	3	0	2	0	NA	NA	NA	NA	NA	NA	NA	NA	NA	NA	NA	NA	NA	NA	NA	NA
02-006	Day 2	3	2	2	0	1	0	1	0	3	2	2	0	1	0	1	0	NA	NA	NA	NA	NA	NA	NA	NA	NA	NA	NA	NA	NA	NA	NA	NA
02-006	Day 3	2	1	2	0	1	0	1	0	2	1	2	0	0	0	1	0	NA	NA	NA	NA	NA	NA	NA	NA	NA	NA	NA	NA	NA	NA	NA	NA
02-006	Day 4	2	1	1	0	0	0	0	0	1	1	1	0	0	0	0	0	NA	NA	NA	NA	NA	NA	NA	NA	NA	NA	NA	NA	NA	NA	NA	NA
02-006	Day 5	1	1	1	0	0	0	0	0	0	0	0	0	0	0	0	0	NA	NA	NA	NA	NA	NA	NA	NA	NA	NA	NA	NA	NA	NA	NA	NA
02-006	Day 6	0	0	0	0	0	0	0	0	0	0	0	0	0	0	0	0	NA	NA	NA	NA	NA	NA	NA	NA	NA	NA	NA	NA	NA	NA	NA	NA
02-006	Day 7	0	0	0	0	0	0	0	0	0	0	0	0	0	0	0	0	NA	NA	NA	NA	NA	NA	NA	NA	NA	NA	NA	NA	NA	NA	NA	NA
02-006	Day 8	NA	NA	NA	NA	NA	NA	NA	NA	NA	NA	NA	NA	NA	NA	NA	NA	NA	NA	NA	NA	NA	NA	NA	NA	NA	NA	NA	NA	NA	NA	NA	NA
02-006	Day 9	NA	NA	NA	NA	NA	NA	NA	NA	NA	NA	NA	NA	NA	NA	NA	NA	NA	NA	NA	NA	NA	NA	NA	NA	NA	NA	NA	NA	NA	NA	NA	NA
02-006	Day 10	NA	NA	NA	NA	NA	NA	NA	NA	NA	NA	NA	NA	NA	NA	NA	NA	NA	NA	NA	NA	NA	NA	NA	NA	NA	NA	NA	NA	NA	NA	NA	NA
02-006	Day 11	NA	NA	NA	NA	NA	NA	NA	NA	NA	NA	NA	NA	NA	NA	NA	NA	NA	NA	NA	NA	NA	NA	NA	NA	NA	NA	NA	NA	NA	NA	NA	NA
02-008	Day 1	NA	NA	NA	NA	NA	NA	NA	NA	NA	NA	NA	NA	NA	NA	NA	NA	3	3	0	2	2	0	1	0	3	3	0	1	1	1	1	0
02-008	Day 2	NA	NA	NA	NA	NA	NA	NA	NA	NA	NA	NA	NA	NA	NA	NA	NA	2	2	0	1	1	0	0	0	2	2	0	1	1	0	0	0
02-008	Day 3	NA	NA	NA	NA	NA	NA	NA	NA	NA	NA	NA	NA	NA	NA	NA	NA	0	1	0	1	1	0	0	0	0	1	0	1	1	0	0	0
02-008	Day 4	NA	NA	NA	NA	NA	NA	NA	NA	NA	NA	NA	NA	NA	NA	NA	NA	0	0	0	0	0	0	0	0	0	0	0	0	0	0	0	0
02-008	Day 5	NA	NA	NA	NA	NA	NA	NA	NA	NA	NA	NA	NA	NA	NA	NA	NA	0	0	0	0	0	0	0	0	0	0	0	0	0	0	0	0
02-008	Day 6	NA	NA	NA	NA	NA	NA	NA	NA	NA	NA	NA	NA	NA	NA	NA	NA	0	0	0	0	0	0	0	0	0	0	0	0	0	0	0	0
02-008	Day 7	NA	NA	NA	NA	NA	NA	NA	NA	NA	NA	NA	NA	NA	NA	NA	NA	NA	NA	NA	NA	NA	NA	NA	NA	NA	NA	NA	NA	NA	NA	NA	NA
02-008	Day 8	NA	NA	NA	NA	NA	NA	NA	NA	NA	NA	NA	NA	NA	NA	NA	NA	NA	NA	NA	NA	NA	NA	NA	NA	NA	NA	NA	NA	NA	NA	NA	NA
02-008	Day 9	NA	NA	NA	NA	NA	NA	NA	NA	NA	NA	NA	NA	NA	NA	NA	NA	NA	NA	NA	NA	NA	NA	NA	NA	NA	NA	NA	NA	NA	NA	NA	NA
02-008	Day 10	NA	NA	NA	NA	NA	NA	NA	NA	NA	NA	NA	NA	NA	NA	NA	NA	NA	NA	NA	NA	NA	NA	NA	NA	NA	NA	NA	NA	NA	NA	NA	NA
02-008	Day 11	NA	NA	NA	NA	NA	NA	NA	NA	NA	NA	NA	NA	NA	NA	NA	NA	NA	NA	NA	NA	NA	NA	NA	NA	NA	NA	NA	NA	NA	NA	NA	NA
02-009	Day 1	NA	NA	NA	NA	NA	NA	NA	NA	NA	NA	NA	NA	NA	NA	NA	NA	NA	NA	NA	NA	NA	NA	NA	NA	NA	NA	NA	NA	NA	NA	NA	NA
02-009	Day 2	2	0	0	2	1	2	1	0	2	1	1	2	1	1	1	0	NA	NA	NA	NA	NA	NA	NA	NA	NA	NA	NA	NA	NA	NA	NA	NA
02-009	Day 3	1	1	1	1	2	2	0	1	2	2	2	1	1	3	2	2	NA	NA	NA	NA	NA	NA	NA	NA	NA	NA	NA	NA	NA	NA	NA	NA
02-009	Day 4	1	1	0	0	0	1	1	1	0	0	0	1	0	1	1	0	NA	NA	NA	NA	NA	NA	NA	NA	NA	NA	NA	NA	NA	NA	NA	NA
02-009	Day 5	0	0	0	0	0	0	0	0	0	0	0	0	0	0	0	0	NA	NA	NA	NA	NA	NA	NA	NA	NA	NA	NA	NA	NA	NA	NA	NA
02-009	Day 6	0	0	0	0	0	0	0	0	0	0	0	0	0	0	0	0	NA	NA	NA	NA	NA	NA	NA	NA	NA	NA	NA	NA	NA	NA	NA	NA
02-009	Day 7	0	0	0	0	0	0	0	0	NA	NA	NA	NA	NA	NA	NA	NA	NA	NA	NA	NA	NA	NA	NA	NA	NA	NA	NA	NA	NA	NA	NA	NA
02-009	Day 8	NA	NA	NA	NA	NA	NA	NA	NA	NA	NA	NA	NA	NA	NA	NA	NA	NA	NA	NA	NA	NA	NA	NA	NA	NA	NA	NA	NA	NA	NA	NA	NA
02-009	Day 9	NA	NA	NA	NA	NA	NA	NA	NA	NA	NA	NA	NA	NA	NA	NA	NA	NA	NA	NA	NA	NA	NA	NA	NA	NA	NA	NA	NA	NA	NA	NA	NA
02-009	Day 10	NA	NA	NA	NA	NA	NA	NA	NA	NA	NA	NA	NA	NA	NA	NA	NA	NA	NA	NA	NA	NA	NA	NA	NA	NA	NA	NA	NA	NA	NA	NA	NA
02-009	Day 11	NA	NA	NA	NA	NA	NA	NA	NA	NA	NA	NA	NA	NA	NA	NA	NA	NA	NA	NA	NA	NA	NA	NA	NA	NA	NA	NA	NA	NA	NA	NA	NA
02-010	Day 1	1	1	1	1	1	2	1	0	2	2	1	2	2	2	2	1	NA	NA	NA	NA	NA	NA	NA	NA	NA	NA	NA	NA	NA	NA	NA	NA
02-010	Day 2	2	2	2	1	2	3	2	2	2	2	2	1	1	2	1	1	NA	NA	NA	NA	NA	NA	NA	NA	NA	NA	NA	NA	NA	NA	NA	NA
02-010	Day 3	1	1	1	0	1	1	0	0	0	0	0	0	0	1	0	0	NA	NA	NA	NA	NA	NA	NA	NA	NA	NA	NA	NA	NA	NA	NA	NA
02-010	Day 4	0	0	0	0	0	1	0	0	0	0	0	0	0	0	0	0	NA	NA	NA	NA	NA	NA	NA	NA	NA	NA	NA	NA	NA	NA	NA	NA
02-010	Day 5	0	0	0	0	0	0	0	0	0	0	0	0	0	0	0	0	NA	NA	NA	NA	NA	NA	NA	NA	NA	NA	NA	NA	NA	NA	NA	NA
02-010	Day 6	NA	NA	NA	NA	NA	NA	NA	NA	NA	NA	NA	NA	NA	NA	NA	NA	NA	NA	NA	NA	NA	NA	NA	NA	NA	NA	NA	NA	NA	NA	NA	NA
02-010	Day 7	NA	NA	NA	NA	NA	NA	NA	NA	NA	NA	NA	NA	NA	NA	NA	NA	NA	NA	NA	NA	NA	NA	NA	NA	NA	NA	NA	NA	NA	NA	NA	NA
02-010	Day 8	NA	NA	NA	NA	NA	NA	NA	NA	NA	NA	NA	NA	NA	NA	NA	NA	NA	NA	NA	NA	NA	NA	NA	NA	NA	NA	NA	NA	NA	NA	NA	NA
02-010	Day 9	NA	NA	NA	NA	NA	NA	NA	NA	NA	NA	NA	NA	NA	NA	NA	NA	NA	NA	NA	NA	NA	NA	NA	NA	NA	NA	NA	NA	NA	NA	NA	NA
02-010	Day 10	NA	NA	NA	NA	NA	NA	NA	NA	NA	NA	NA	NA	NA	NA	NA	NA	NA	NA	NA	NA	NA	NA	NA	NA	NA	NA	NA	NA	NA	NA	NA	NA
02-010	Day 11	NA	NA	NA	NA	NA	NA	NA	NA	NA	NA	NA	NA	NA	NA	NA	NA	NA	NA	NA	NA	NA	NA	NA	NA	NA	NA	NA	NA	NA	NA	NA	NA
02-011	Day 1	NA	NA	NA	NA	NA	NA	NA	NA	NA	NA	NA	NA	NA	NA	NA	NA	1	2	2	2	2	1	0	0	2	3	3	1	2	2	0	0
02-011	Day 2	NA	NA	NA	NA	NA	NA	NA	NA	NA	NA	NA	NA	NA	NA	NA	NA	1	3	3	1	2	0	0	0	1	3	3	1	2	2	0	0
02-011	Day 3	NA	NA	NA	NA	NA	NA	NA	NA	NA	NA	NA	NA	NA	NA	NA	NA	1	3	3	1	2	1	0	0	1	3	3	1	3	1	0	0
02-011	Day 4	NA	NA	NA	NA	NA	NA	NA	NA	NA	NA	NA	NA	NA	NA	NA	NA	1	3	3	2	2	0	0	0	0	3	3	2	2	0	0	0
02-011	Day 5	NA	NA	NA	NA	NA	NA	NA	NA	NA	NA	NA	NA	NA	NA	NA	NA	0	2	2	1	2	0	0	0	0	3	3	1	2	0	0	0
02-011	Day 6	NA	NA	NA	NA	NA	NA	NA	NA	NA	NA	NA	NA	NA	NA	NA	NA	0	2	2	1	1	0	0	0	0	2	2	0	1	0	0	0
02-011	Day 7	NA	NA	NA	NA	NA	NA	NA	NA	NA	NA	NA	NA	NA	NA	NA	NA	0	2	1	1	0	0	0	0	0	2	1	0	0	0	0	0
02-011	Day 8	NA	NA	NA	NA	NA	NA	NA	NA	NA	NA	NA	NA	NA	NA	NA	NA	0	1	0	0	0	0	0	0	0	1	0	0	0	0	0	0
02-011	Day 9	NA	NA	NA	NA	NA	NA	NA	NA	NA	NA	NA	NA	NA	NA	NA	NA	0	0	0	0	0	0	0	0	0	0	0	0	0	0	0	0
02-011	Day 10	NA	NA	NA	NA	NA	NA	NA	NA	NA	NA	NA	NA	NA	NA	NA	NA	0	0	0	0	0	0	0	0	0	0	0	0	0	0	0	0
02-011	Day 11	NA	NA	NA	NA	NA	NA	NA	NA	NA	NA	NA	NA	NA	NA	NA	NA	NA	NA	NA	NA	NA	NA	NA	NA	NA	NA	NA	NA	NA	NA	NA	NA
02-013	Day 1	2	2	1	1	1	2	1	0	2	2	1	1	1	1	1	1	NA	NA	NA	NA	NA	NA	NA	NA	NA	NA	NA	NA	NA	NA	NA	NA
02-013	Day 2	2	2	2	2	2	1	1	0	2	2	2	2	2	1	1	0	NA	NA	NA	NA	NA	NA	NA	NA	NA	NA	NA	NA	NA	NA	NA	NA
02-013	Day 3	1	1	1	1	1	0	1	0	1	1	1	1	1	0	0	0	NA	NA	NA	NA	NA	NA	NA	NA	NA	NA	NA	NA	NA	NA	NA	NA
02-013	Day 4	1	1	1	1	1	0	0	0	1	1	1	1	1	0	0	0	NA	NA	NA	NA	NA	NA	NA	NA	NA	NA	NA	NA	NA	NA	NA	NA
02-013	Day 5	1	1	1	1	0	0	0	0	1	1	1	1	0	0	0	0	NA	NA	NA	NA	NA	NA	NA	NA	NA	NA	NA	NA	NA	NA	NA	NA
02-013	Day 6	1	1	0	1	0	0	0	0	1	1	0	0	0	0	0	0	NA	NA	NA	NA	NA	NA	NA	NA	NA	NA	NA	NA	NA	NA	NA	NA
02-013	Day 7	0	1	0	0	0	0	0	0	0	1	0	0	0	0	0	0	NA	NA	NA	NA	NA	NA	NA	NA	NA	NA	NA	NA	NA	NA	NA	NA
02-013	Day 8	0	1	0	0	0	0	0	0	0	1	0	0	0	0	0	0	NA	NA	NA	NA	NA	NA	NA	NA	NA	NA	NA	NA	NA	NA	NA	NA
02-013	Day 9	NA	NA	NA	NA	NA	NA	NA	NA	NA	NA	NA	NA	NA	NA	NA	NA	NA	NA	NA	NA	NA	NA	NA	NA	NA	NA	NA	NA	NA	NA	NA	NA
02-013	Day 10	NA	NA	NA	NA	NA	NA	NA	NA	NA	NA	NA	NA	NA	NA	NA	NA	NA	NA	NA	NA	NA	NA	NA	NA	NA	NA	NA	NA	NA	NA	NA	NA
02-013	Day 11	NA	NA	NA	NA	NA	NA	NA	NA	NA	NA	NA	NA	NA	NA	NA	NA	NA	NA	NA	NA	NA	NA	NA	NA	NA	NA	NA	NA	NA	NA	NA	NA
02-014	Day 1	2	2	2	1	1	1	1	0	2	2	2	1	2	1	1	0	NA	NA	NA	NA	NA	NA	NA	NA	NA	NA	NA	NA	NA	NA	NA	NA
02-014	Day 2	2	2	2	2	1	1	1	1	3	2	2	3	2	2	3	2	NA	NA	NA	NA	NA	NA	NA	NA	NA	NA	NA	NA	NA	NA	NA	NA
02-014	Day 3	3	2	2	3	2	2	2	1	3	2	2	3	2	2	3	2	NA	NA	NA	NA	NA	NA	NA	NA	NA	NA	NA	NA	NA	NA	NA	NA
02-014	Day 4	3	2	2	3	2	2	2	1	2	2	2	3	2	2	2	2	NA	NA	NA	NA	NA	NA	NA	NA	NA	NA	NA	NA	NA	NA	NA	NA
02-014	Day 5	2	2	2	2	1	1	1	1	2	2	2	2	1	2	1	1	NA	NA	NA	NA	NA	NA	NA	NA	NA	NA	NA	NA	NA	NA	NA	NA
02-014	Day 6	2	2	2	1	1	1	1	1	2	1	1	1	1	1	1	0	NA	NA	NA	NA	NA	NA	NA	NA	NA	NA	NA	NA	NA	NA	NA	NA
02-014	Day 7	1	1	1	1	1	1	1	0	1	1	1	1	1	1	1	0	NA	NA	NA	NA	NA	NA	NA	NA	NA	NA	NA	NA	NA	NA	NA	NA
02-014	Day 8	1	0	0	1	1	0	1	0	1	0	0	0	0	0	0	0	NA	NA	NA	NA	NA	NA	NA	NA	NA	NA	NA	NA	NA	NA	NA	NA
02-014	Day 9	1	0	0	0	0	0	0	0	1	0	0	0	0	0	0	0	NA	NA	NA	NA	NA	NA	NA	NA	NA	NA	NA	NA	NA	NA	NA	NA
02-014	Day 10	0	0	0	0	0	0	0	0	0	0	0	0	0	0	0	0	NA	NA	NA	NA	NA	NA	NA	NA	NA	NA	NA	NA	NA	NA	NA	NA
02-014	Day 11	NA	NA	NA	NA	NA	NA	NA	NA	NA	NA	NA	NA	NA	NA	NA	NA	NA	NA	NA	NA	NA	NA	NA	NA	NA	NA	NA	NA	NA	NA	NA	NA
02-015	Day 1	NA	NA	NA	NA	NA	NA	NA	NA	NA	NA	NA	NA	NA	NA	NA	NA	2	1	0	1	0	2	3	0	3	1	0	2	0	3	3	0
02-015	Day 2	NA	NA	NA	NA	NA	NA	NA	NA	NA	NA	NA	NA	NA	NA	NA	NA	3	0	0	2	0	1	2	0	2	0	0	2	0	1	3	2
02-015	Day 3	NA	NA	NA	NA	NA	NA	NA	NA	NA	NA	NA	NA	NA	NA	NA	NA	3	1	0	2	0	0	2	0	1	2	2	2	2	3	2	2
02-015	Day 4	NA	NA	NA	NA	NA	NA	NA	NA	NA	NA	NA	NA	NA	NA	NA	NA	1	2	2	2	1	3	2	0	0	3	3	2	2	2	2	3
02-015	Day 5	NA	NA	NA	NA	NA	NA	NA	NA	NA	NA	NA	NA	NA	NA	NA	NA	0	3	3	2	2	2	1	0	0	3	3	2	3	2	2	2
02-015	Day 6	NA	NA	NA	NA	NA	NA	NA	NA	NA	NA	NA	NA	NA	NA	NA	NA	0	2	2	2	0	0	1	0	0	1	1	1	0	0	0	0
02-015	Day 7	NA	NA	NA	NA	NA	NA	NA	NA	NA	NA	NA	NA	NA	NA	NA	NA	0	1	0	1	0	0	0	0	0	0	0	0	0	0	0	0
02-015	Day 8	NA	NA	NA	NA	NA	NA	NA	NA	NA	NA	NA	NA	NA	NA	NA	NA	0	0	0	0	0	0	0	0	0	0	0	0	0	0	0	0
02-015	Day 9	NA	NA	NA	NA	NA	NA	NA	NA	NA	NA	NA	NA	NA	NA	NA	NA	0	0	0	0	0	0	0	0	0	0	0	0	0	0	0	0
02-015	Day 10	NA	NA	NA	NA	NA	NA	NA	NA	NA	NA	NA	NA	NA	NA	NA	NA	NA	NA	NA	NA	NA	NA	NA	NA	NA	NA	NA	NA	NA	NA	NA	NA
02-015	Day 11	NA	NA	NA	NA	NA	NA	NA	NA	NA	NA	NA	NA	NA	NA	NA	NA	NA	NA	NA	NA	NA	NA	NA	NA	NA	NA	NA	NA	NA	NA	NA	NA
02-016	Day 1	NA	NA	NA	NA	NA	NA	NA	NA	NA	NA	NA	NA	NA	NA	NA	NA	2	3	3	2	3	1	2	3	2	3	3	2	3	2	2	3
02-016	Day 2	NA	NA	NA	NA	NA	NA	NA	NA	NA	NA	NA	NA	NA	NA	NA	NA	3	3	3	2	3	2	2	1	3	3	3	2	3	3	3	2
02-016	Day 3	NA	NA	NA	NA	NA	NA	NA	NA	NA	NA	NA	NA	NA	NA	NA	NA	2	3	3	2	3	2	2	1	2	3	3	2	2	1	1	0
02-016	Day 4	NA	NA	NA	NA	NA	NA	NA	NA	NA	NA	NA	NA	NA	NA	NA	NA	1	1	2	1	2	1	1	1	1	1	1	1	1	0	0	0
02-016	Day 5	NA	NA	NA	NA	NA	NA	NA	NA	NA	NA	NA	NA	NA	NA	NA	NA	1	1	1	1	1	0	0	0	1	0	1	0	1	0	0	0
02-016	Day 6	NA	NA	NA	NA	NA	NA	NA	NA	NA	NA	NA	NA	NA	NA	NA	NA	0	0	1	0	1	0	0	0	0	0	0	0	0	0	0	0
02-016	Day 7	NA	NA	NA	NA	NA	NA	NA	NA	NA	NA	NA	NA	NA	NA	NA	NA	0	0	0	0	0	0	0	0	0	0	0	0	0	0	0	0
02-016	Day 8	NA	NA	NA	NA	NA	NA	NA	NA	NA	NA	NA	NA	NA	NA	NA	NA	0	0	0	0	0	0	0	0	0	0	0	0	0	0	0	0
02-016	Day 9	NA	NA	NA	NA	NA	NA	NA	NA	NA	NA	NA	NA	NA	NA	NA	NA	0	0	0	0	0	0	0	0	0	0	0	0	0	0	0	0
02-016	Day 10	NA	NA	NA	NA	NA	NA	NA	NA	NA	NA	NA	NA	NA	NA	NA	NA	NA	NA	NA	NA	NA	NA	NA	NA	NA	NA	NA	NA	NA	NA	NA	NA
02-016	Day 11	NA	NA	NA	NA	NA	NA	NA	NA	NA	NA	NA	NA	NA	NA	NA	NA	NA	NA	NA	NA	NA	NA	NA	NA	NA	NA	NA	NA	NA	NA	NA	NA
02-017	Day 1	3	2	0	1	0	1	2	0	3	2	1	2	0	1	1	0	NA	NA	NA	NA	NA	NA	NA	NA	NA	NA	NA	NA	NA	NA	NA	NA
02-017	Day 2	3	2	2	2	1	1	2	0	2	2	1	2	1	0	1	0	NA	NA	NA	NA	NA	NA	NA	NA	NA	NA	NA	NA	NA	NA	NA	NA
02-017	Day 3	2	1	1	1	1	0	0	0	2	2	1	2	1	0	0	0	NA	NA	NA	NA	NA	NA	NA	NA	NA	NA	NA	NA	NA	NA	NA	NA
02-017	Day 4	1	1	1	0	0	0	0	0	1	1	0	1	0	0	0	0	NA	NA	NA	NA	NA	NA	NA	NA	NA	NA	NA	NA	NA	NA	NA	NA
02-017	Day 5	0	0	0	0	0	0	0	0	0	0	0	0	0	0	0	0	NA	NA	NA	NA	NA	NA	NA	NA	NA	NA	NA	NA	NA	NA	NA	NA
02-017	Day 6	0	0	0	0	0	0	0	0	0	0	0	0	0	0	0	0	NA	NA	NA	NA	NA	NA	NA	NA	NA	NA	NA	NA	NA	NA	NA	NA
02-017	Day 7	NA	NA	NA	NA	NA	NA	NA	NA	NA	NA	NA	NA	NA	NA	NA	NA	NA	NA	NA	NA	NA	NA	NA	NA	NA	NA	NA	NA	NA	NA	NA	NA
02-017	Day 8	NA	NA	NA	NA	NA	NA	NA	NA	NA	NA	NA	NA	NA	NA	NA	NA	NA	NA	NA	NA	NA	NA	NA	NA	NA	NA	NA	NA	NA	NA	NA	NA
02-017	Day 9	NA	NA	NA	NA	NA	NA	NA	NA	NA	NA	NA	NA	NA	NA	NA	NA	NA	NA	NA	NA	NA	NA	NA	NA	NA	NA	NA	NA	NA	NA	NA	NA
02-017	Day 10	NA	NA	NA	NA	NA	NA	NA	NA	NA	NA	NA	NA	NA	NA	NA	NA	NA	NA	NA	NA	NA	NA	NA	NA	NA	NA	NA	NA	NA	NA	NA	NA
02-017	Day 11	NA	NA	NA	NA	NA	NA	NA	NA	NA	NA	NA	NA	NA	NA	NA	NA	NA	NA	NA	NA	NA	NA	NA	NA	NA	NA	NA	NA	NA	NA	NA	NA
02-018	Day 1	0	0	3	0	3	0	0	0	0	0	3	0	3	1	1	0	NA	NA	NA	NA	NA	NA	NA	NA	NA	NA	NA	NA	NA	NA	NA	NA
02-018	Day 2	0	0	2	0	2	1	1	0	0	1	2	NA	2	0	2	0	NA	NA	NA	NA	NA	NA	NA	NA	NA	NA	NA	NA	NA	NA	NA	NA
02-018	Day 3	0	3	1	0	1	0	2	0	0	3	1	0	1	0	2	0	NA	NA	NA	NA	NA	NA	NA	NA	NA	NA	NA	NA	NA	NA	NA	NA
02-018	Day 4	0	2	0	0	0	0	1	0	0	2	0	0	0	0	1	0	NA	NA	NA	NA	NA	NA	NA	NA	NA	NA	NA	NA	NA	NA	NA	NA
02-018	Day 5	0	1	0	0	0	0	1	0	0	1	0	0	0	0	1	0	NA	NA	NA	NA	NA	NA	NA	NA	NA	NA	NA	NA	NA	NA	NA	NA
02-018	Day 6	0	0	0	0	0	0	1	0	0	0	0	0	0	0	1	0	NA	NA	NA	NA	NA	NA	NA	NA	NA	NA	NA	NA	NA	NA	NA	NA
02-018	Day 7	0	0	0	0	0	0	0	0	0	0	0	0	0	0	0	0	NA	NA	NA	NA	NA	NA	NA	NA	NA	NA	NA	NA	NA	NA	NA	NA
02-018	Day 8	0	0	0	0	0	0	0	0	0	0	0	0	0	0	0	0	NA	NA	NA	NA	NA	NA	NA	NA	NA	NA	NA	NA	NA	NA	NA	NA
02-018	Day 9	NA	NA	NA	NA	NA	NA	NA	NA	NA	NA	NA	NA	NA	NA	NA	NA	NA	NA	NA	NA	NA	NA	NA	NA	NA	NA	NA	NA	NA	NA	NA	NA
02-018	Day 10	NA	NA	NA	NA	NA	NA	NA	NA	NA	NA	NA	NA	NA	NA	NA	NA	NA	NA	NA	NA	NA	NA	NA	NA	NA	NA	NA	NA	NA	NA	NA	NA
02-018	Day 11	NA	NA	NA	NA	NA	NA	NA	NA	NA	NA	NA	NA	NA	NA	NA	NA	NA	NA	NA	NA	NA	NA	NA	NA	NA	NA	NA	NA	NA	NA	NA	NA
02-019	Day 1	NA	NA	NA	NA	NA	NA	NA	NA	NA	NA	NA	NA	NA	NA	NA	NA	2	0	0	1	0	0	2	1	3	0	0	2	0	1	3	0
02-019	Day 2	NA	NA	NA	NA	NA	NA	NA	NA	NA	NA	NA	NA	NA	NA	NA	NA	3	1	0	2	0	0	3	0	3	3	0	3	0	0	3	0
02-019	Day 3	NA	NA	NA	NA	NA	NA	NA	NA	NA	NA	NA	NA	NA	NA	NA	NA	3	3	0	3	0	1	3	0	3	3	0	3	0	1	3	0
02-019	Day 4	NA	NA	NA	NA	NA	NA	NA	NA	NA	NA	NA	NA	NA	NA	NA	NA	2	1	0	3	0	1	3	0	2	2	0	3	0	0	3	0
02-019	Day 5	NA	NA	NA	NA	NA	NA	NA	NA	NA	NA	NA	NA	NA	NA	NA	NA	1	1	0	2	0	0	2	0	1	1	0	1	0	0	1	0
02-019	Day 6	NA	NA	NA	NA	NA	NA	NA	NA	NA	NA	NA	NA	NA	NA	NA	NA	1	0	0	1	0	0	1	0	1	0	0	1	0	0	0	0
02-019	Day 7	NA	NA	NA	NA	NA	NA	NA	NA	NA	NA	NA	NA	NA	NA	NA	NA	0	0	0	0	0	0	0	0	0	0	0	0	0	0	0	0
02-019	Day 8	NA	NA	NA	NA	NA	NA	NA	NA	NA	NA	NA	NA	NA	NA	NA	NA	0	0	0	0	0	0	0	0	0	0	0	0	0	0	0	0
02-019	Day 9	NA	NA	NA	NA	NA	NA	NA	NA	NA	NA	NA	NA	NA	NA	NA	NA	0	0	0	0	0	0	0	0	0	0	0	0	0	0	0	0
02-019	Day 10	NA	NA	NA	NA	NA	NA	NA	NA	NA	NA	NA	NA	NA	NA	NA	NA	NA	NA	NA	NA	NA	NA	NA	NA	NA	NA	NA	NA	NA	NA	NA	NA
02-019	Day 11	NA	NA	NA	NA	NA	NA	NA	NA	NA	NA	NA	NA	NA	NA	NA	NA	NA	NA	NA	NA	NA	NA	NA	NA	NA	NA	NA	NA	NA	NA	NA	NA
02-020	Day 1	NA	NA	NA	NA	NA	NA	NA	NA	NA	NA	NA	NA	NA	NA	NA	NA	3	2	0	2	3	0	1	1	3	3	1	1	2	1	1	1
02-020	Day 2	NA	NA	NA	NA	NA	NA	NA	NA	NA	NA	NA	NA	NA	NA	NA	NA	3	3	2	1	2	2	1	0	3	3	2	3	2	2	2	2
02-020	Day 3	NA	NA	NA	NA	NA	NA	NA	NA	NA	NA	NA	NA	NA	NA	NA	NA	3	3	2	2	1	2	1	1	3	2	1	1	1	0	0	0
02-020	Day 4	NA	NA	NA	NA	NA	NA	NA	NA	NA	NA	NA	NA	NA	NA	NA	NA	2	1	1	1	0	1	0	0	2	1	0	1	0	0	0	0
02-020	Day 5	NA	NA	NA	NA	NA	NA	NA	NA	NA	NA	NA	NA	NA	NA	NA	NA	1	0	0	1	0	0	0	0	1	0	0	0	0	0	1	0
02-020	Day 6	NA	NA	NA	NA	NA	NA	NA	NA	NA	NA	NA	NA	NA	NA	NA	NA	0	0	0	0	1	0	1	0	0	0	0	0	0	0	0	0
02-020	Day 7	NA	NA	NA	NA	NA	NA	NA	NA	NA	NA	NA	NA	NA	NA	NA	NA	0	0	0	0	0	0	0	0	0	0	0	0	0	0	0	0
02-020	Day 8	NA	NA	NA	NA	NA	NA	NA	NA	NA	NA	NA	NA	NA	NA	NA	NA	0	0	0	0	0	0	0	0	0	0	0	0	0	0	0	0
02-020	Day 9	NA	NA	NA	NA	NA	NA	NA	NA	NA	NA	NA	NA	NA	NA	NA	NA	NA	NA	NA	NA	NA	NA	NA	NA	NA	NA	NA	NA	NA	NA	NA	NA
02-020	Day 10	NA	NA	NA	NA	NA	NA	NA	NA	NA	NA	NA	NA	NA	NA	NA	NA	NA	NA	NA	NA	NA	NA	NA	NA	NA	NA	NA	NA	NA	NA	NA	NA
02-020	Day 11	NA	NA	NA	NA	NA	NA	NA	NA	NA	NA	NA	NA	NA	NA	NA	NA	NA	NA	NA	NA	NA	NA	NA	NA	NA	NA	NA	NA	NA	NA	NA	NA
02-021	Day 1	NA	NA	NA	NA	NA	NA	NA	NA	NA	NA	NA	NA	NA	NA	NA	NA	0	1	2	0	2	2	3	3	0	1	2	0	2	1	3	3
02-021	Day 2	NA	NA	NA	NA	NA	NA	NA	NA	NA	NA	NA	NA	NA	NA	NA	NA	0	2	2	0	2	2	2	1	0	2	2	0	2	1	1	2
02-021	Day 3	NA	NA	NA	NA	NA	NA	NA	NA	NA	NA	NA	NA	NA	NA	NA	NA	0	0	1	0	1	0	1	0	0	0	0	0	0	0	0	0
02-021	Day 4	NA	NA	NA	NA	NA	NA	NA	NA	NA	NA	NA	NA	NA	NA	NA	NA	0	0	0	0	0	0	0	0	0	0	0	0	0	0	0	0
02-021	Day 5	NA	NA	NA	NA	NA	NA	NA	NA	NA	NA	NA	NA	NA	NA	NA	NA	0	0	0	0	0	0	0	0	0	0	0	0	0	0	0	0
02-021	Day 6	NA	NA	NA	NA	NA	NA	NA	NA	NA	NA	NA	NA	NA	NA	NA	NA	NA	NA	NA	NA	NA	NA	NA	NA	NA	NA	NA	NA	NA	NA	NA	NA
02-021	Day 7	NA	NA	NA	NA	NA	NA	NA	NA	NA	NA	NA	NA	NA	NA	NA	NA	NA	NA	NA	NA	NA	NA	NA	NA	NA	NA	NA	NA	NA	NA	NA	NA
02-021	Day 8	NA	NA	NA	NA	NA	NA	NA	NA	NA	NA	NA	NA	NA	NA	NA	NA	NA	NA	NA	NA	NA	NA	NA	NA	NA	NA	NA	NA	NA	NA	NA	NA
02-021	Day 9	NA	NA	NA	NA	NA	NA	NA	NA	NA	NA	NA	NA	NA	NA	NA	NA	NA	NA	NA	NA	NA	NA	NA	NA	NA	NA	NA	NA	NA	NA	NA	NA
02-021	Day 10	NA	NA	NA	NA	NA	NA	NA	NA	NA	NA	NA	NA	NA	NA	NA	NA	NA	NA	NA	NA	NA	NA	NA	NA	NA	NA	NA	NA	NA	NA	NA	NA
02-021	Day 11	NA	NA	NA	NA	NA	NA	NA	NA	NA	NA	NA	NA	NA	NA	NA	NA	NA	NA	NA	NA	NA	NA	NA	NA	NA	NA	NA	NA	NA	NA	NA	NA
02-023	Day 1	NA	NA	NA	NA	NA	NA	NA	NA	NA	NA	NA	NA	NA	NA	NA	NA	0	0	0	0	0	0	0	0	0	0	0	2	0	0	0	1
02-023	Day 2	NA	NA	NA	NA	NA	NA	NA	NA	NA	NA	NA	NA	NA	NA	NA	NA	2	0	1	3	0	0	0	0	1	0	1	2	0	0	0	0
02-023	Day 3	NA	NA	NA	NA	NA	NA	NA	NA	NA	NA	NA	NA	NA	NA	NA	NA	1	1	1	3	2	0	0	0	1	2	2	2	3	0	0	0
02-023	Day 4	NA	NA	NA	NA	NA	NA	NA	NA	NA	NA	NA	NA	NA	NA	NA	NA	0	1	2	2	2	0	0	0	1	3	3	2	3	1	3	2
02-023	Day 5	NA	NA	NA	NA	NA	NA	NA	NA	NA	NA	NA	NA	NA	NA	NA	NA	1	2	3	3	2	0	2	0	1	3	3	3	3	1	2	2
02-023	Day 6	NA	NA	NA	NA	NA	NA	NA	NA	NA	NA	NA	NA	NA	NA	NA	NA	0	2	3	3	2	1	2	2	1	3	3	3	2	2	2	2
02-023	Day 7	NA	NA	NA	NA	NA	NA	NA	NA	NA	NA	NA	NA	NA	NA	NA	NA	1	2	3	3	1	2	2	1	0	2	3	3	0	0	2	2
02-023	Day 8	NA	NA	NA	NA	NA	NA	NA	NA	NA	NA	NA	NA	NA	NA	NA	NA	1	2	3	3	0	0	2	1	0	1	3	3	0	0	2	1
02-023	Day 9	NA	NA	NA	NA	NA	NA	NA	NA	NA	NA	NA	NA	NA	NA	NA	NA	0	3	3	3	1	0	1	0	0	3	3	3	0	0	1	1
02-023	Day 10	NA	NA	NA	NA	NA	NA	NA	NA	NA	NA	NA	NA	NA	NA	NA	NA	0	3	3	3	0	0	1	0	0	2	3	3	0	0	1	1
02-023	Day 11	NA	NA	NA	NA	NA	NA	NA	NA	NA	NA	NA	NA	NA	NA	NA	NA	0	3	3	3	0	0	1	0	0	2	3	3	0	0	1	1
02-024	Day 1	2	1	0	1	0	1	2	0	2	1	1	1	1	NA	2	0	NA	NA	NA	NA	NA	NA	NA	NA	NA	NA	NA	NA	NA	NA	NA	NA
02-024	Day 2	2	1	1	1	1	NA	2	0	2	2	2	2	1	NA	2	0	NA	NA	NA	NA	NA	NA	NA	NA	NA	NA	NA	NA	NA	NA	NA	NA
02-024	Day 3	2	2	2	2	2	NA	1	0	1	1	0	1	1	NA	0	0	NA	NA	NA	NA	NA	NA	NA	NA	NA	NA	NA	NA	NA	NA	NA	NA
02-024	Day 4	0	1	0	0	1	NA	0	0	0	1	0	0	1	NA	0	0	NA	NA	NA	NA	NA	NA	NA	NA	NA	NA	NA	NA	NA	NA	NA	NA
02-024	Day 5	0	1	0	0	1	NA	0	0	0	1	0	0	0	NA	0	0	NA	NA	NA	NA	NA	NA	NA	NA	NA	NA	NA	NA	NA	NA	NA	NA
02-024	Day 6	0	0	0	0	0	NA	0	0	0	0	0	0	0	0	0	0	NA	NA	NA	NA	NA	NA	NA	NA	NA	NA	NA	NA	NA	NA	NA	NA
02-024	Day 7	0	0	0	0	0	0	0	0	0	0	0	0	0	0	0	0	NA	NA	NA	NA	NA	NA	NA	NA	NA	NA	NA	NA	NA	NA	NA	NA
02-024	Day 8	NA	NA	NA	NA	NA	NA	NA	NA	NA	NA	NA	NA	NA	NA	NA	NA	NA	NA	NA	NA	NA	NA	NA	NA	NA	NA	NA	NA	NA	NA	NA	NA
02-024	Day 9	NA	NA	NA	NA	NA	NA	NA	NA	NA	NA	NA	NA	NA	NA	NA	NA	NA	NA	NA	NA	NA	NA	NA	NA	NA	NA	NA	NA	NA	NA	NA	NA
02-024	Day 10	NA	NA	NA	NA	NA	NA	NA	NA	NA	NA	NA	NA	NA	NA	NA	NA	NA	NA	NA	NA	NA	NA	NA	NA	NA	NA	NA	NA	NA	NA	NA	NA
02-024	Day 11	NA	NA	NA	NA	NA	NA	NA	NA	NA	NA	NA	NA	NA	NA	NA	NA	NA	NA	NA	NA	NA	NA	NA	NA	NA	NA	NA	NA	NA	NA	NA	NA
02-025	Day 1	NA	NA	NA	NA	NA	NA	NA	NA	NA	NA	NA	NA	NA	NA	NA	NA	2	1	0	1	1	2	1	0	3	2	1	2	1	3	1	0
02-025	Day 2	NA	NA	NA	NA	NA	NA	NA	NA	NA	NA	NA	NA	NA	NA	NA	NA	2	1	1	1	0	2	1	0	3	2	2	2	0	3	1	0
02-025	Day 3	NA	NA	NA	NA	NA	NA	NA	NA	NA	NA	NA	NA	NA	NA	NA	NA	1	2	1	1	0	2	1	0	2	2	2	2	0	2	1	0
02-025	Day 4	NA	NA	NA	NA	NA	NA	NA	NA	NA	NA	NA	NA	NA	NA	NA	NA	1	1	0	1	0	1	0	0	1	1	0	1	0	1	0	0
02-025	Day 5	NA	NA	NA	NA	NA	NA	NA	NA	NA	NA	NA	NA	NA	NA	NA	NA	1	0	0	1	0	1	0	0	0	0	0	0	0	0	0	0
02-025	Day 6	NA	NA	NA	NA	NA	NA	NA	NA	NA	NA	NA	NA	NA	NA	NA	NA	0	0	0	0	0	0	0	0	0	0	0	0	0	0	0	0
02-025	Day 7	NA	NA	NA	NA	NA	NA	NA	NA	NA	NA	NA	NA	NA	NA	NA	NA	0	0	0	0	0	0	0	0	0	0	0	0	0	0	0	0
02-025	Day 8	NA	NA	NA	NA	NA	NA	NA	NA	NA	NA	NA	NA	NA	NA	NA	NA	NA	NA	NA	NA	NA	NA	NA	NA	NA	NA	NA	NA	NA	NA	NA	NA
02-025	Day 9	NA	NA	NA	NA	NA	NA	NA	NA	NA	NA	NA	NA	NA	NA	NA	NA	NA	NA	NA	NA	NA	NA	NA	NA	NA	NA	NA	NA	NA	NA	NA	NA
02-025	Day 10	NA	NA	NA	NA	NA	NA	NA	NA	NA	NA	NA	NA	NA	NA	NA	NA	NA	NA	NA	NA	NA	NA	NA	NA	NA	NA	NA	NA	NA	NA	NA	NA
02-025	Day 11	NA	NA	NA	NA	NA	NA	NA	NA	NA	NA	NA	NA	NA	NA	NA	NA	NA	NA	NA	NA	NA	NA	NA	NA	NA	NA	NA	NA	NA	NA	NA	NA
02-026	Day 1	NA	NA	NA	NA	NA	NA	NA	NA	NA	NA	NA	NA	NA	NA	NA	NA	NA	NA	NA	NA	NA	NA	NA	NA	NA	NA	NA	NA	NA	NA	NA	NA
02-026	Day 2	2	1	0	1	1	2	1	0	3	2	1	2	1	3	1	0	NA	NA	NA	NA	NA	NA	NA	NA	NA	NA	NA	NA	NA	NA	NA	NA
02-026	Day 3	2	1	1	1	0	2	1	0	3	2	2	2	0	3	1	0	NA	NA	NA	NA	NA	NA	NA	NA	NA	NA	NA	NA	NA	NA	NA	NA
02-026	Day 4	1	2	1	1	0	2	1	0	2	2	2	2	0	2	1	0	NA	NA	NA	NA	NA	NA	NA	NA	NA	NA	NA	NA	NA	NA	NA	NA
02-026	Day 5	1	1	0	1	0	1	0	0	1	1	0	1	0	1	0	0	NA	NA	NA	NA	NA	NA	NA	NA	NA	NA	NA	NA	NA	NA	NA	NA
02-026	Day 6	1	0	0	1	0	1	0	0	0	0	0	0	0	0	0	0	NA	NA	NA	NA	NA	NA	NA	NA	NA	NA	NA	NA	NA	NA	NA	NA
02-026	Day 7	0	0	0	0	0	0	0	0	0	0	0	0	0	0	0	0	NA	NA	NA	NA	NA	NA	NA	NA	NA	NA	NA	NA	NA	NA	NA	NA
02-026	Day 8	0	0	0	0	0	0	0	0	0	0	0	0	0	0	0	0	NA	NA	NA	NA	NA	NA	NA	NA	NA	NA	NA	NA	NA	NA	NA	NA
02-026	Day 9	NA	NA	NA	NA	NA	NA	NA	NA	NA	NA	NA	NA	NA	NA	NA	NA	NA	NA	NA	NA	NA	NA	NA	NA	NA	NA	NA	NA	NA	NA	NA	NA
02-026	Day 10	NA	NA	NA	NA	NA	NA	NA	NA	NA	NA	NA	NA	NA	NA	NA	NA	NA	NA	NA	NA	NA	NA	NA	NA	NA	NA	NA	NA	NA	NA	NA	NA
02-026	Day 11	NA	NA	NA	NA	NA	NA	NA	NA	NA	NA	NA	NA	NA	NA	NA	NA	NA	NA	NA	NA	NA	NA	NA	NA	NA	NA	NA	NA	NA	NA	NA	NA
02-028	Day 1	2	3	3	2	3	2	2	1	2	3	3	2	3	2	2	1	NA	NA	NA	NA	NA	NA	NA	NA	NA	NA	NA	NA	NA	NA	NA	NA
02-028	Day 2	3	3	3	2	2	3	3	1	3	3	3	2	2	3	3	2	NA	NA	NA	NA	NA	NA	NA	NA	NA	NA	NA	NA	NA	NA	NA	NA
02-028	Day 3	3	3	2	1	2	2	2	1	3	3	2	1	2	2	2	1	NA	NA	NA	NA	NA	NA	NA	NA	NA	NA	NA	NA	NA	NA	NA	NA
02-028	Day 4	2	2	2	1	1	1	1	0	1	1	1	1	1	1	1	0	NA	NA	NA	NA	NA	NA	NA	NA	NA	NA	NA	NA	NA	NA	NA	NA
02-028	Day 5	0	0	1	0	1	0	1	0	1	1	1	0	0	0	0	0	NA	NA	NA	NA	NA	NA	NA	NA	NA	NA	NA	NA	NA	NA	NA	NA
02-028	Day 6	0	0	0	0	0	0	0	0	0	0	0	0	0	0	0	0	NA	NA	NA	NA	NA	NA	NA	NA	NA	NA	NA	NA	NA	NA	NA	NA
02-028	Day 7	0	0	0	0	0	0	0	0	0	0	0	0	0	0	0	0	NA	NA	NA	NA	NA	NA	NA	NA	NA	NA	NA	NA	NA	NA	NA	NA
02-028	Day 8	0	0	0	0	0	0	0	0	0	0	0	0	0	0	0	0	NA	NA	NA	NA	NA	NA	NA	NA	NA	NA	NA	NA	NA	NA	NA	NA
02-028	Day 9	NA	NA	NA	NA	NA	NA	NA	NA	NA	NA	NA	NA	NA	NA	NA	NA	NA	NA	NA	NA	NA	NA	NA	NA	NA	NA	NA	NA	NA	NA	NA	NA
02-028	Day 10	NA	NA	NA	NA	NA	NA	NA	NA	NA	NA	NA	NA	NA	NA	NA	NA	NA	NA	NA	NA	NA	NA	NA	NA	NA	NA	NA	NA	NA	NA	NA	NA
02-028	Day 11	NA	NA	NA	NA	NA	NA	NA	NA	NA	NA	NA	NA	NA	NA	NA	NA	NA	NA	NA	NA	NA	NA	NA	NA	NA	NA	NA	NA	NA	NA	NA	NA
02-029	Day 1	NA	NA	NA	NA	NA	NA	NA	NA	NA	NA	NA	NA	NA	NA	NA	NA	1	3	1	2	2	0	2	0	0	3	0	2	1	0	3	0
02-029	Day 2	NA	NA	NA	NA	NA	NA	NA	NA	NA	NA	NA	NA	NA	NA	NA	NA	1	3	1	2	2	0	2	0	1	2	1	3	1	1	2	0
02-029	Day 3	NA	NA	NA	NA	NA	NA	NA	NA	NA	NA	NA	NA	NA	NA	NA	NA	2	3	1	3	2	3	2	0	1	2	1	2	1	2	1	0
02-029	Day 4	NA	NA	NA	NA	NA	NA	NA	NA	NA	NA	NA	NA	NA	NA	NA	NA	2	3	1	3	1	1	2	0	1	3	1	3	1	2	2	0
02-029	Day 5	NA	NA	NA	NA	NA	NA	NA	NA	NA	NA	NA	NA	NA	NA	NA	NA	1	3	1	3	2	1	1	0	1	2	1	3	1	1	1	0
02-029	Day 6	NA	NA	NA	NA	NA	NA	NA	NA	NA	NA	NA	NA	NA	NA	NA	NA	1	2	1	2	1	1	1	0	0	1	0	1	0	0	1	0
02-029	Day 7	NA	NA	NA	NA	NA	NA	NA	NA	NA	NA	NA	NA	NA	NA	NA	NA	1	1	0	1	0	1	1	0	0	1	0	1	0	0	0	0
02-029	Day 8	NA	NA	NA	NA	NA	NA	NA	NA	NA	NA	NA	NA	NA	NA	NA	NA	1	0	1	1	0	0	0	0	0	1	1	1	0	0	0	0
02-029	Day 9	NA	NA	NA	NA	NA	NA	NA	NA	NA	NA	NA	NA	NA	NA	NA	NA	1	0	1	1	0	0	0	0	0	1	0	1	0	0	0	0
02-029	Day 10	NA	NA	NA	NA	NA	NA	NA	NA	NA	NA	NA	NA	NA	NA	NA	NA	1	1	1	1	1	0	0	0	0	1	0	1	0	0	0	0
02-029	Day 11	NA	NA	NA	NA	NA	NA	NA	NA	NA	NA	NA	NA	NA	NA	NA	NA	0	1	0	1	0	0	0	0	0	1	1	1	0	0	0	0
02-030	Day 1	NA	NA	NA	NA	NA	NA	NA	NA	NA	NA	NA	NA	NA	NA	NA	NA	2	3	0	2	2	2	2	0	2	3	0	2	2	1	2	0
02-030	Day 2	NA	NA	NA	NA	NA	NA	NA	NA	NA	NA	NA	NA	NA	NA	NA	NA	2	2	1	2	2	2	NA	0	2	2	1	2	1	1	2	0
02-030	Day 3	NA	NA	NA	NA	NA	NA	NA	NA	NA	NA	NA	NA	NA	NA	NA	NA	2	2	1	1	1	2	1	0	1	2	2	1	1	2	2	0
02-030	Day 4	NA	NA	NA	NA	NA	NA	NA	NA	NA	NA	NA	NA	NA	NA	NA	NA	2	1	1	2	1	2	1	0	1	2	1	2	2	2	1	0
02-030	Day 5	NA	NA	NA	NA	NA	NA	NA	NA	NA	NA	NA	NA	NA	NA	NA	NA	1	1	1	1	1	1	1	0	1	1	1	1	1	1	1	0
02-030	Day 6	NA	NA	NA	NA	NA	NA	NA	NA	NA	NA	NA	NA	NA	NA	NA	NA	1	1	1	0	0	1	0	0	1	0	1	0	0	1	0	0
02-030	Day 7	NA	NA	NA	NA	NA	NA	NA	NA	NA	NA	NA	NA	NA	NA	NA	NA	0	0	0	0	0	1	0	0	0	0	0	0	0	0	0	0
02-030	Day 8	NA	NA	NA	NA	NA	NA	NA	NA	NA	NA	NA	NA	NA	NA	NA	NA	0	0	0	0	0	0	0	0	0	0	0	0	0	0	0	0
02-030	Day 9	NA	NA	NA	NA	NA	NA	NA	NA	NA	NA	NA	NA	NA	NA	NA	NA	NA	NA	NA	NA	NA	NA	NA	NA	NA	NA	NA	NA	NA	NA	NA	NA
02-030	Day 10	NA	NA	NA	NA	NA	NA	NA	NA	NA	NA	NA	NA	NA	NA	NA	NA	NA	NA	NA	NA	NA	NA	NA	NA	NA	NA	NA	NA	NA	NA	NA	NA
02-030	Day 11	NA	NA	NA	NA	NA	NA	NA	NA	NA	NA	NA	NA	NA	NA	NA	NA	NA	NA	NA	NA	NA	NA	NA	NA	NA	NA	NA	NA	NA	NA	NA	NA
02-031	Day 1	0	2	1	1	3	0	1	3	0	NA	2	1	3	0	0	3	NA	NA	NA	NA	NA	NA	NA	NA	NA	NA	NA	NA	NA	NA	NA	NA
02-031	Day 2	0	3	1	1	2	0	1	1	0	NA	3	0	3	0	2	3	NA	NA	NA	NA	NA	NA	NA	NA	NA	NA	NA	NA	NA	NA	NA	NA
02-031	Day 3	0	3	0	0	2	0	2	1	0	0	2	1	2	0	2	2	NA	NA	NA	NA	NA	NA	NA	NA	NA	NA	NA	NA	NA	NA	NA	NA
02-031	Day 4	0	3	0	0	1	0	1	3	0	0	2	0	2	1	1	1	NA	NA	NA	NA	NA	NA	NA	NA	NA	NA	NA	NA	NA	NA	NA	NA
02-031	Day 5	0	1	1	0	1	0	1	2	0	1	1	0	0	0	1	2	NA	NA	NA	NA	NA	NA	NA	NA	NA	NA	NA	NA	NA	NA	NA	NA
02-031	Day 6	0	1	0	0	1	0	1	0	0	0	2	0	1	0	0	0	NA	NA	NA	NA	NA	NA	NA	NA	NA	NA	NA	NA	NA	NA	NA	NA
02-031	Day 7	0	0	0	0	0	0	0	1	0	0	2	0	0	1	0	0	NA	NA	NA	NA	NA	NA	NA	NA	NA	NA	NA	NA	NA	NA	NA	NA
02-031	Day 8	0	1	0	0	0	0	0	0	NA	NA	NA	NA	NA	NA	NA	NA	NA	NA	NA	NA	NA	NA	NA	NA	NA	NA	NA	NA	NA	NA	NA	NA
02-031	Day 9	NA	NA	NA	NA	NA	NA	NA	NA	NA	NA	NA	NA	NA	NA	NA	NA	NA	NA	NA	NA	NA	NA	NA	NA	NA	NA	NA	NA	NA	NA	NA	NA
02-031	Day 10	NA	NA	NA	NA	NA	NA	NA	NA	NA	NA	NA	NA	NA	NA	NA	NA	NA	NA	NA	NA	NA	NA	NA	NA	NA	NA	NA	NA	NA	NA	NA	NA
02-031	Day 11	NA	NA	NA	NA	NA	NA	NA	NA	NA	NA	NA	NA	NA	NA	NA	NA	NA	NA	NA	NA	NA	NA	NA	NA	NA	NA	NA	NA	NA	NA	NA	NA
02-032	Day 1	1	3	1	3	0	1	1	0	3	3	1	3	1	2	1	0	NA	NA	NA	NA	NA	NA	NA	NA	NA	NA	NA	NA	NA	NA	NA	NA
02-032	Day 2	1	3	1	3	0	1	1	0	3	3	1	3	1	2	1	0	NA	NA	NA	NA	NA	NA	NA	NA	NA	NA	NA	NA	NA	NA	NA	NA
02-032	Day 3	1	2	1	2	0	0	0	0	2	2	0	2	0	1	0	0	NA	NA	NA	NA	NA	NA	NA	NA	NA	NA	NA	NA	NA	NA	NA	NA
02-032	Day 4	0	1	0	1	0	0	0	0	0	0	1	0	0	0	0	0	NA	NA	NA	NA	NA	NA	NA	NA	NA	NA	NA	NA	NA	NA	NA	NA
02-032	Day 5	0	0	0	0	0	0	0	0	0	0	0	0	0	0	0	0	NA	NA	NA	NA	NA	NA	NA	NA	NA	NA	NA	NA	NA	NA	NA	NA
02-032	Day 6	0	0	0	0	0	0	0	0	0	0	0	0	0	0	0	0	NA	NA	NA	NA	NA	NA	NA	NA	NA	NA	NA	NA	NA	NA	NA	NA
02-032	Day 7	NA	NA	NA	NA	NA	NA	NA	NA	NA	NA	NA	NA	NA	NA	NA	NA	NA	NA	NA	NA	NA	NA	NA	NA	NA	NA	NA	NA	NA	NA	NA	NA
02-032	Day 8	NA	NA	NA	NA	NA	NA	NA	NA	NA	NA	NA	NA	NA	NA	NA	NA	NA	NA	NA	NA	NA	NA	NA	NA	NA	NA	NA	NA	NA	NA	NA	NA
02-032	Day 9	NA	NA	NA	NA	NA	NA	NA	NA	NA	NA	NA	NA	NA	NA	NA	NA	NA	NA	NA	NA	NA	NA	NA	NA	NA	NA	NA	NA	NA	NA	NA	NA
02-032	Day 10	NA	NA	NA	NA	NA	NA	NA	NA	NA	NA	NA	NA	NA	NA	NA	NA	NA	NA	NA	NA	NA	NA	NA	NA	NA	NA	NA	NA	NA	NA	NA	NA
02-032	Day 11	NA	NA	NA	NA	NA	NA	NA	NA	NA	NA	NA	NA	NA	NA	NA	NA	NA	NA	NA	NA	NA	NA	NA	NA	NA	NA	NA	NA	NA	NA	NA	NA
02-033	Day 1	NA	NA	NA	NA	NA	NA	NA	NA	NA	NA	NA	NA	NA	NA	NA	NA	2	2	2	1	1	2	1	1	2	2	2	NA	2	2	3	1
02-033	Day 2	NA	NA	NA	NA	NA	NA	NA	NA	NA	NA	NA	NA	NA	NA	NA	NA	3	3	3	1	3	3	3	2	2	3	2	1	2	2	2	2
02-033	Day 3	NA	NA	NA	NA	NA	NA	NA	NA	NA	NA	NA	NA	NA	NA	NA	NA	2	2	2	1	1	1	2	0	1	1	2	0	0	1	1	0
02-033	Day 4	NA	NA	NA	NA	NA	NA	NA	NA	NA	NA	NA	NA	NA	NA	NA	NA	0	1	0	0	0	0	1	0	0	1	0	0	0	1	1	0
02-033	Day 5	NA	NA	NA	NA	NA	NA	NA	NA	NA	NA	NA	NA	NA	NA	NA	NA	0	0	0	0	0	0	0	0	0	0	0	0	0	0	0	0
02-033	Day 6	NA	NA	NA	NA	NA	NA	NA	NA	NA	NA	NA	NA	NA	NA	NA	NA	0	0	0	0	0	0	0	0	0	0	0	0	0	0	0	0
02-033	Day 7	NA	NA	NA	NA	NA	NA	NA	NA	NA	NA	NA	NA	NA	NA	NA	NA	NA	NA	NA	NA	NA	NA	NA	NA	NA	NA	NA	NA	NA	NA	NA	NA
02-033	Day 8	NA	NA	NA	NA	NA	NA	NA	NA	NA	NA	NA	NA	NA	NA	NA	NA	NA	NA	NA	NA	NA	NA	NA	NA	NA	NA	NA	NA	NA	NA	NA	NA
02-033	Day 9	NA	NA	NA	NA	NA	NA	NA	NA	NA	NA	NA	NA	NA	NA	NA	NA	NA	NA	NA	NA	NA	NA	NA	NA	NA	NA	NA	NA	NA	NA	NA	NA
02-033	Day 10	NA	NA	NA	NA	NA	NA	NA	NA	NA	NA	NA	NA	NA	NA	NA	NA	NA	NA	NA	NA	NA	NA	NA	NA	NA	NA	NA	NA	NA	NA	NA	NA
02-033	Day 11	NA	NA	NA	NA	NA	NA	NA	NA	NA	NA	NA	NA	NA	NA	NA	NA	NA	NA	NA	NA	NA	NA	NA	NA	NA	NA	NA	NA	NA	NA	NA	NA
02-035	Day 1	NA	NA	NA	NA	NA	NA	NA	NA	NA	NA	NA	NA	NA	NA	NA	NA	3	3	1	2	1	2	1	0	3	3	2	3	2	2	2	1
02-035	Day 2	NA	NA	NA	NA	NA	NA	NA	NA	NA	NA	NA	NA	NA	NA	NA	NA	3	3	2	2	1	2	2	1	3	3	2	2	1	2	2	1
02-035	Day 3	NA	NA	NA	NA	NA	NA	NA	NA	NA	NA	NA	NA	NA	NA	NA	NA	2	1	1	1	0	0	0	0	1	1	0	0	0	0	0	0
02-035	Day 4	NA	NA	NA	NA	NA	NA	NA	NA	NA	NA	NA	NA	NA	NA	NA	NA	1	1	0	0	0	0	0	0	1	0	0	0	0	0	0	0
02-035	Day 5	NA	NA	NA	NA	NA	NA	NA	NA	NA	NA	NA	NA	NA	NA	NA	NA	0	0	0	0	0	0	0	0	0	0	0	0	0	0	0	0
02-035	Day 6	NA	NA	NA	NA	NA	NA	NA	NA	NA	NA	NA	NA	NA	NA	NA	NA	0	0	0	0	0	0	0	0	0	0	0	0	0	0	0	0
02-035	Day 7	NA	NA	NA	NA	NA	NA	NA	NA	NA	NA	NA	NA	NA	NA	NA	NA	NA	NA	NA	NA	NA	NA	NA	NA	NA	NA	NA	NA	NA	NA	NA	NA
02-035	Day 8	NA	NA	NA	NA	NA	NA	NA	NA	NA	NA	NA	NA	NA	NA	NA	NA	NA	NA	NA	NA	NA	NA	NA	NA	NA	NA	NA	NA	NA	NA	NA	NA
02-035	Day 9	NA	NA	NA	NA	NA	NA	NA	NA	NA	NA	NA	NA	NA	NA	NA	NA	NA	NA	NA	NA	NA	NA	NA	NA	NA	NA	NA	NA	NA	NA	NA	NA
02-035	Day 10	NA	NA	NA	NA	NA	NA	NA	NA	NA	NA	NA	NA	NA	NA	NA	NA	NA	NA	NA	NA	NA	NA	NA	NA	NA	NA	NA	NA	NA	NA	NA	NA
02-035	Day 11	NA	NA	NA	NA	NA	NA	NA	NA	NA	NA	NA	NA	NA	NA	NA	NA	NA	NA	NA	NA	NA	NA	NA	NA	NA	NA	NA	NA	NA	NA	NA	NA
02-036	Day 1	2	2	2	2	1	0	1	2	2	2	2	3	2	1	1	2	NA	NA	NA	NA	NA	NA	NA	NA	NA	NA	NA	NA	NA	NA	NA	NA
02-036	Day 2	2	2	2	2	1	0	1	2	2	2	2	2	1	2	1	2	NA	NA	NA	NA	NA	NA	NA	NA	NA	NA	NA	NA	NA	NA	NA	NA
02-036	Day 3	2	2	2	1	2	1	1	2	2	2	2	1	2	1	1	2	NA	NA	NA	NA	NA	NA	NA	NA	NA	NA	NA	NA	NA	NA	NA	NA
02-036	Day 4	2	1	2	1	2	1	1	2	2	2	2	1	2	1	1	2	NA	NA	NA	NA	NA	NA	NA	NA	NA	NA	NA	NA	NA	NA	NA	NA
02-036	Day 5	2	2	2	1	2	1	1	2	1	2	2	2	1	1	1	1	NA	NA	NA	NA	NA	NA	NA	NA	NA	NA	NA	NA	NA	NA	NA	NA
02-036	Day 6	1	1	1	2	1	1	1	1	1	1	1	1	1	1	1	1	NA	NA	NA	NA	NA	NA	NA	NA	NA	NA	NA	NA	NA	NA	NA	NA
02-036	Day 7	0	0	0	0	0	0	0	0	0	0	0	0	0	0	0	0	NA	NA	NA	NA	NA	NA	NA	NA	NA	NA	NA	NA	NA	NA	NA	NA
02-036	Day 8	0	0	0	0	0	0	0	0	0	0	0	0	0	0	0	0	NA	NA	NA	NA	NA	NA	NA	NA	NA	NA	NA	NA	NA	NA	NA	NA
02-036	Day 9	NA	NA	NA	NA	NA	NA	NA	NA	NA	NA	NA	NA	NA	NA	NA	NA	NA	NA	NA	NA	NA	NA	NA	NA	NA	NA	NA	NA	NA	NA	NA	NA
02-036	Day 10	NA	NA	NA	NA	NA	NA	NA	NA	NA	NA	NA	NA	NA	NA	NA	NA	NA	NA	NA	NA	NA	NA	NA	NA	NA	NA	NA	NA	NA	NA	NA	NA
02-036	Day 11	NA	NA	NA	NA	NA	NA	NA	NA	NA	NA	NA	NA	NA	NA	NA	NA	NA	NA	NA	NA	NA	NA	NA	NA	NA	NA	NA	NA	NA	NA	NA	NA
02-038	Day 1	1	0	1	0	0	2	1	1	2	NA	1	2	2	2	2	1	NA	NA	NA	NA	NA	NA	NA	NA	NA	NA	NA	NA	NA	NA	NA	NA
02-038	Day 2	2	0	2	2	2	2	2	1	2	0	2	2	2	2	2	1	NA	NA	NA	NA	NA	NA	NA	NA	NA	NA	NA	NA	NA	NA	NA	NA
02-038	Day 3	1	0	1	1	1	1	1	0	1	0	1	1	1	1	1	0	NA	NA	NA	NA	NA	NA	NA	NA	NA	NA	NA	NA	NA	NA	NA	NA
02-038	Day 4	0	1	0	1	1	0	0	0	0	1	0	1	1	0	0	0	NA	NA	NA	NA	NA	NA	NA	NA	NA	NA	NA	NA	NA	NA	NA	NA
02-038	Day 5	0	0	0	0	0	0	0	0	0	0	0	0	0	0	0	0	NA	NA	NA	NA	NA	NA	NA	NA	NA	NA	NA	NA	NA	NA	NA	NA
02-038	Day 6	0	0	0	0	0	0	0	0	0	0	0	0	0	0	0	0	NA	NA	NA	NA	NA	NA	NA	NA	NA	NA	NA	NA	NA	NA	NA	NA
02-038	Day 7	0	0	0	0	0	0	0	0	0	0	0	0	0	0	0	0	NA	NA	NA	NA	NA	NA	NA	NA	NA	NA	NA	NA	NA	NA	NA	NA
02-038	Day 8	NA	NA	NA	NA	NA	NA	NA	NA	NA	NA	NA	NA	NA	NA	NA	NA	NA	NA	NA	NA	NA	NA	NA	NA	NA	NA	NA	NA	NA	NA	NA	NA
02-038	Day 9	NA	NA	NA	NA	NA	NA	NA	NA	NA	NA	NA	NA	NA	NA	NA	NA	NA	NA	NA	NA	NA	NA	NA	NA	NA	NA	NA	NA	NA	NA	NA	NA
02-038	Day 10	NA	NA	NA	NA	NA	NA	NA	NA	NA	NA	NA	NA	NA	NA	NA	NA	NA	NA	NA	NA	NA	NA	NA	NA	NA	NA	NA	NA	NA	NA	NA	NA
02-038	Day 11	NA	NA	NA	NA	NA	NA	NA	NA	NA	NA	NA	NA	NA	NA	NA	NA	NA	NA	NA	NA	NA	NA	NA	NA	NA	NA	NA	NA	NA	NA	NA	NA
02-041	Day 1	NA	NA	NA	NA	NA	NA	NA	NA	NA	NA	NA	NA	NA	NA	NA	NA	2	2	3	2	2	1	2	1	2	2	3	2	2	1	2	1
02-041	Day 2	NA	NA	NA	NA	NA	NA	NA	NA	NA	NA	NA	NA	NA	NA	NA	NA	2	2	3	2	3	2	2	1	2	3	3	2	3	3	3	1
02-041	Day 3	NA	NA	NA	NA	NA	NA	NA	NA	NA	NA	NA	NA	NA	NA	NA	NA	2	2	2	2	2	2	2	0	1	2	1	1	1	1	1	0
02-041	Day 4	NA	NA	NA	NA	NA	NA	NA	NA	NA	NA	NA	NA	NA	NA	NA	NA	1	0	0	1	1	0	1	0	1	0	0	0	0	0	0	0
02-041	Day 5	NA	NA	NA	NA	NA	NA	NA	NA	NA	NA	NA	NA	NA	NA	NA	NA	0	0	0	0	0	0	0	0	0	0	0	0	0	0	0	0
02-041	Day 6	NA	NA	NA	NA	NA	NA	NA	NA	NA	NA	NA	NA	NA	NA	NA	NA	0	0	0	0	0	0	0	0	0	0	0	0	0	0	0	0
02-041	Day 7	NA	NA	NA	NA	NA	NA	NA	NA	NA	NA	NA	NA	NA	NA	NA	NA	0	0	0	0	0	0	0	0	0	0	0	0	0	0	0	0
02-041	Day 8	NA	NA	NA	NA	NA	NA	NA	NA	NA	NA	NA	NA	NA	NA	NA	NA	NA	NA	NA	NA	NA	NA	NA	NA	NA	NA	NA	NA	NA	NA	NA	NA
02-041	Day 9	NA	NA	NA	NA	NA	NA	NA	NA	NA	NA	NA	NA	NA	NA	NA	NA	NA	NA	NA	NA	NA	NA	NA	NA	NA	NA	NA	NA	NA	NA	NA	NA
02-041	Day 10	NA	NA	NA	NA	NA	NA	NA	NA	NA	NA	NA	NA	NA	NA	NA	NA	NA	NA	NA	NA	NA	NA	NA	NA	NA	NA	NA	NA	NA	NA	NA	NA
02-041	Day 11	NA	NA	NA	NA	NA	NA	NA	NA	NA	NA	NA	NA	NA	NA	NA	NA	NA	NA	NA	NA	NA	NA	NA	NA	NA	NA	NA	NA	NA	NA	NA	NA
02-044	Day 1	NA	NA	NA	NA	NA	NA	NA	NA	NA	NA	NA	NA	NA	NA	NA	NA	1	2	0	0	2	1	2	1	1	2	0	0	3	1	1	0
02-044	Day 2	NA	NA	NA	NA	NA	NA	NA	NA	NA	NA	NA	NA	NA	NA	NA	NA	2	2	0	0	0	0	1	1	1	2	0	0	3	2	2	0
02-044	Day 3	NA	NA	NA	NA	NA	NA	NA	NA	NA	NA	NA	NA	NA	NA	NA	NA	1	2	1	0	3	1	2	0	1	2	2	0	3	1	2	0
02-044	Day 4	NA	NA	NA	NA	NA	NA	NA	NA	NA	NA	NA	NA	NA	NA	NA	NA	0	1	3	1	3	1	1	0	0	3	2	1	3	1	1	0
02-044	Day 5	NA	NA	NA	NA	NA	NA	NA	NA	NA	NA	NA	NA	NA	NA	NA	NA	0	2	2	1	3	1	1	0	0	2	2	1	2	0	1	0
02-044	Day 6	NA	NA	NA	NA	NA	NA	NA	NA	NA	NA	NA	NA	NA	NA	NA	NA	0	1	2	1	2	0	1	0	0	1	2	1	2	0	1	0
02-044	Day 7	NA	NA	NA	NA	NA	NA	NA	NA	NA	NA	NA	NA	NA	NA	NA	NA	0	1	1	0	1	0	0	0	0	0	1	0	1	0	0	0
02-044	Day 8	NA	NA	NA	NA	NA	NA	NA	NA	NA	NA	NA	NA	NA	NA	NA	NA	0	0	1	0	1	0	0	0	0	0	0	0	1	0	0	0
02-044	Day 9	NA	NA	NA	NA	NA	NA	NA	NA	NA	NA	NA	NA	NA	NA	NA	NA	0	0	0	0	0	0	0	0	0	0	0	0	0	0	0	0
02-044	Day 10	NA	NA	NA	NA	NA	NA	NA	NA	NA	NA	NA	NA	NA	NA	NA	NA	0	0	0	0	0	0	0	0	0	0	0	0	0	0	0	0
02-044	Day 11	NA	NA	NA	NA	NA	NA	NA	NA	NA	NA	NA	NA	NA	NA	NA	NA	NA	NA	NA	NA	NA	NA	NA	NA	NA	NA	NA	NA	NA	NA	NA	NA
02-045	Day 1	NA	NA	NA	NA	NA	NA	NA	NA	NA	NA	NA	NA	NA	NA	NA	NA	1	1	1	0	0	0	0	0	1	1	1	0	1	0	0	0
02-045	Day 2	NA	NA	NA	NA	NA	NA	NA	NA	NA	NA	NA	NA	NA	NA	NA	NA	1	1	1	0	0	0	0	0	1	0	1	0	1	0	0	0
02-045	Day 3	NA	NA	NA	NA	NA	NA	NA	NA	NA	NA	NA	NA	NA	NA	NA	NA	1	0	0	0	1	0	0	0	0	0	0	0	0	0	0	NA
02-045	Day 4	NA	NA	NA	NA	NA	NA	NA	NA	NA	NA	NA	NA	NA	NA	NA	NA	0	0	0	0	0	0	0	0	0	0	0	0	0	0	0	0
02-045	Day 5	NA	NA	NA	NA	NA	NA	NA	NA	NA	NA	NA	NA	NA	NA	NA	NA	0	0	0	0	0	0	0	0	0	0	0	0	0	0	0	0
02-045	Day 6	NA	NA	NA	NA	NA	NA	NA	NA	NA	NA	NA	NA	NA	NA	NA	NA	NA	NA	NA	NA	NA	NA	NA	NA	NA	NA	NA	NA	NA	NA	NA	NA
02-045	Day 7	NA	NA	NA	NA	NA	NA	NA	NA	NA	NA	NA	NA	NA	NA	NA	NA	NA	NA	NA	NA	NA	NA	NA	NA	NA	NA	NA	NA	NA	NA	NA	NA
02-045	Day 8	NA	NA	NA	NA	NA	NA	NA	NA	NA	NA	NA	NA	NA	NA	NA	NA	NA	NA	NA	NA	NA	NA	NA	NA	NA	NA	NA	NA	NA	NA	NA	NA
02-045	Day 9	NA	NA	NA	NA	NA	NA	NA	NA	NA	NA	NA	NA	NA	NA	NA	NA	NA	NA	NA	NA	NA	NA	NA	NA	NA	NA	NA	NA	NA	NA	NA	NA
02-045	Day 10	NA	NA	NA	NA	NA	NA	NA	NA	NA	NA	NA	NA	NA	NA	NA	NA	NA	NA	NA	NA	NA	NA	NA	NA	NA	NA	NA	NA	NA	NA	NA	NA
02-045	Day 11	NA	NA	NA	NA	NA	NA	NA	NA	NA	NA	NA	NA	NA	NA	NA	NA	NA	NA	NA	NA	NA	NA	NA	NA	NA	NA	NA	NA	NA	NA	NA	NA
02-046	Day 1	2	2	NA	0	2	0	0	0	2	1	2	0	1	0	0	0	NA	NA	NA	NA	NA	NA	NA	NA	NA	NA	NA	NA	NA	NA	NA	NA
02-046	Day 2	2	NA	2	0	2	1	0	0	2	0	2	0	2	NA	0	0	NA	NA	NA	NA	NA	NA	NA	NA	NA	NA	NA	NA	NA	NA	NA	NA
02-046	Day 3	0	0	3	NA	3	1	0	0	1	0	3	1	3	1	0	0	NA	NA	NA	NA	NA	NA	NA	NA	NA	NA	NA	NA	NA	NA	NA	NA
02-046	Day 4	0	0	1	0	1	0	0	0	0	0	1	0	1	0	0	0	NA	NA	NA	NA	NA	NA	NA	NA	NA	NA	NA	NA	NA	NA	NA	NA
02-046	Day 5	0	0	1	0	1	0	0	0	0	0	0	0	0	0	0	0	NA	NA	NA	NA	NA	NA	NA	NA	NA	NA	NA	NA	NA	NA	NA	NA
02-046	Day 6	0	0	0	0	0	0	0	0	0	0	0	0	0	0	0	0	NA	NA	NA	NA	NA	NA	NA	NA	NA	NA	NA	NA	NA	NA	NA	NA
02-046	Day 7	NA	NA	NA	NA	NA	NA	NA	NA	NA	NA	NA	NA	NA	NA	NA	NA	NA	NA	NA	NA	NA	NA	NA	NA	NA	NA	NA	NA	NA	NA	NA	NA
02-046	Day 8	NA	NA	NA	NA	NA	NA	NA	NA	NA	NA	NA	NA	NA	NA	NA	NA	NA	NA	NA	NA	NA	NA	NA	NA	NA	NA	NA	NA	NA	NA	NA	NA
02-046	Day 9	NA	NA	NA	NA	NA	NA	NA	NA	NA	NA	NA	NA	NA	NA	NA	NA	NA	NA	NA	NA	NA	NA	NA	NA	NA	NA	NA	NA	NA	NA	NA	NA
02-046	Day 10	NA	NA	NA	NA	NA	NA	NA	NA	NA	NA	NA	NA	NA	NA	NA	NA	NA	NA	NA	NA	NA	NA	NA	NA	NA	NA	NA	NA	NA	NA	NA	NA
02-046	Day 11	NA	NA	NA	NA	NA	NA	NA	NA	NA	NA	NA	NA	NA	NA	NA	NA	NA	NA	NA	NA	NA	NA	NA	NA	NA	NA	NA	NA	NA	NA	NA	NA
03-001	Day 1	NA	NA	NA	NA	NA	NA	NA	NA	NA	NA	NA	NA	NA	NA	NA	NA	1	3	3	0	2	2	2	1	1	3	3	0	2	2	2	1
03-001	Day 2	NA	NA	NA	NA	NA	NA	NA	NA	NA	NA	NA	NA	NA	NA	NA	NA	1	3	3	0	2	2	2	1	1	3	3	0	2	2	2	1
03-001	Day 3	NA	NA	NA	NA	NA	NA	NA	NA	NA	NA	NA	NA	NA	NA	NA	NA	2	2	2	0	1	1	1	1	2	2	2	0	1	1	1	1
03-001	Day 4	NA	NA	NA	NA	NA	NA	NA	NA	NA	NA	NA	NA	NA	NA	NA	NA	2	2	2	0	1	0	1	0	1	1	1	0	0	0	0	0
03-001	Day 5	NA	NA	NA	NA	NA	NA	NA	NA	NA	NA	NA	NA	NA	NA	NA	NA	1	1	1	0	0	0	0	0	1	1	1	0	0	0	0	0
03-001	Day 6	NA	NA	NA	NA	NA	NA	NA	NA	NA	NA	NA	NA	NA	NA	NA	NA	1	1	0	0	0	0	0	0	1	1	0	0	0	0	0	0
03-001	Day 7	NA	NA	NA	NA	NA	NA	NA	NA	NA	NA	NA	NA	NA	NA	NA	NA	1	1	0	0	0	0	0	0	1	1	0	0	0	0	0	0
03-001	Day 8	NA	NA	NA	NA	NA	NA	NA	NA	NA	NA	NA	NA	NA	NA	NA	NA	NA	NA	NA	NA	NA	NA	NA	NA	NA	NA	NA	NA	NA	NA	NA	NA
03-001	Day 9	NA	NA	NA	NA	NA	NA	NA	NA	NA	NA	NA	NA	NA	NA	NA	NA	NA	NA	NA	NA	NA	NA	NA	NA	NA	NA	NA	NA	NA	NA	NA	NA
03-001	Day 10	NA	NA	NA	NA	NA	NA	NA	NA	NA	NA	NA	NA	NA	NA	NA	NA	NA	NA	NA	NA	NA	NA	NA	NA	NA	NA	NA	NA	NA	NA	NA	NA
03-001	Day 11	NA	NA	NA	NA	NA	NA	NA	NA	NA	NA	NA	NA	NA	NA	NA	NA	NA	NA	NA	NA	NA	NA	NA	NA	NA	NA	NA	NA	NA	NA	NA	NA
03-002	Day 1	2	1	2	2	1	1	2	1	2	2	2	2	1	1	2	1	NA	NA	NA	NA	NA	NA	NA	NA	NA	NA	NA	NA	NA	NA	NA	NA
03-002	Day 2	2	2	2	2	1	1	2	1	2	2	2	2	1	1	2	1	NA	NA	NA	NA	NA	NA	NA	NA	NA	NA	NA	NA	NA	NA	NA	NA
03-002	Day 3	1	1	1	1	1	1	1	1	1	1	1	1	1	1	1	1	NA	NA	NA	NA	NA	NA	NA	NA	NA	NA	NA	NA	NA	NA	NA	NA
03-002	Day 4	1	1	1	1	1	1	1	1	1	0	0	0	0	1	0	0	NA	NA	NA	NA	NA	NA	NA	NA	NA	NA	NA	NA	NA	NA	NA	NA
03-002	Day 5	0	0	0	0	0	0	0	0	0	0	0	0	0	0	0	0	NA	NA	NA	NA	NA	NA	NA	NA	NA	NA	NA	NA	NA	NA	NA	NA
03-002	Day 6	0	0	0	0	0	0	0	0	0	0	0	0	0	0	0	0	NA	NA	NA	NA	NA	NA	NA	NA	NA	NA	NA	NA	NA	NA	NA	NA
03-002	Day 7	NA	NA	NA	NA	NA	NA	NA	NA	NA	NA	NA	NA	NA	NA	NA	NA	NA	NA	NA	NA	NA	NA	NA	NA	NA	NA	NA	NA	NA	NA	NA	NA
03-002	Day 8	NA	NA	NA	NA	NA	NA	NA	NA	NA	NA	NA	NA	NA	NA	NA	NA	NA	NA	NA	NA	NA	NA	NA	NA	NA	NA	NA	NA	NA	NA	NA	NA
03-002	Day 9	NA	NA	NA	NA	NA	NA	NA	NA	NA	NA	NA	NA	NA	NA	NA	NA	NA	NA	NA	NA	NA	NA	NA	NA	NA	NA	NA	NA	NA	NA	NA	NA
03-002	Day 10	NA	NA	NA	NA	NA	NA	NA	NA	NA	NA	NA	NA	NA	NA	NA	NA	NA	NA	NA	NA	NA	NA	NA	NA	NA	NA	NA	NA	NA	NA	NA	NA
03-002	Day 11	NA	NA	NA	NA	NA	NA	NA	NA	NA	NA	NA	NA	NA	NA	NA	NA	NA	NA	NA	NA	NA	NA	NA	NA	NA	NA	NA	NA	NA	NA	NA	NA
03-003	Day 1	2	1	0	2	1	0	1	0	2	0	2	2	0	0	2	0	NA	NA	NA	NA	NA	NA	NA	NA	NA	NA	NA	NA	NA	NA	NA	NA
03-003	Day 2	3	NA	2	2	2	1	2	0	3	1	3	3	1	NA	3	2	NA	NA	NA	NA	NA	NA	NA	NA	NA	NA	NA	NA	NA	NA	NA	NA
03-003	Day 3	3	1	3	3	2	3	3	1	3	1	3	3	2	3	3	1	NA	NA	NA	NA	NA	NA	NA	NA	NA	NA	NA	NA	NA	NA	NA	NA
03-003	Day 4	3	1	3	3	1	2	2	0	2	0	2	2	0	1	2	0	NA	NA	NA	NA	NA	NA	NA	NA	NA	NA	NA	NA	NA	NA	NA	NA
03-003	Day 5	2	0	2	2	0	2	2	0	1	0	1	1	0	0	1	0	NA	NA	NA	NA	NA	NA	NA	NA	NA	NA	NA	NA	NA	NA	NA	NA
03-003	Day 6	1	0	1	0	0	0	0	0	1	0	1	0	0	0	0	0	NA	NA	NA	NA	NA	NA	NA	NA	NA	NA	NA	NA	NA	NA	NA	NA
03-003	Day 7	0	0	0	0	0	0	0	0	0	0	0	0	0	0	0	0	NA	NA	NA	NA	NA	NA	NA	NA	NA	NA	NA	NA	NA	NA	NA	NA
03-003	Day 8	0	0	0	0	0	0	0	0	0	0	0	0	0	0	0	0	NA	NA	NA	NA	NA	NA	NA	NA	NA	NA	NA	NA	NA	NA	NA	NA
03-003	Day 9	NA	NA	NA	NA	NA	NA	NA	NA	NA	NA	NA	NA	NA	NA	NA	NA	NA	NA	NA	NA	NA	NA	NA	NA	NA	NA	NA	NA	NA	NA	NA	NA
03-003	Day 10	NA	NA	NA	NA	NA	NA	NA	NA	NA	NA	NA	NA	NA	NA	NA	NA	NA	NA	NA	NA	NA	NA	NA	NA	NA	NA	NA	NA	NA	NA	NA	NA
03-003	Day 11	NA	NA	NA	NA	NA	NA	NA	NA	NA	NA	NA	NA	NA	NA	NA	NA	NA	NA	NA	NA	NA	NA	NA	NA	NA	NA	NA	NA	NA	NA	NA	NA
03-004	Day 1	NA	NA	NA	NA	NA	NA	NA	NA	NA	NA	NA	NA	NA	NA	NA	NA	0	2	0	0	0	0	2	0	0	2	0	0	0	0	2	0
03-004	Day 2	NA	NA	NA	NA	NA	NA	NA	NA	NA	NA	NA	NA	NA	NA	NA	NA	2	2	0	0	2	0	0	2	2	2	0	0	2	1	0	2
03-004	Day 3	NA	NA	NA	NA	NA	NA	NA	NA	NA	NA	NA	NA	NA	NA	NA	NA	3	3	2	0	2	0	0	2	3	2	2	0	2	0	2	2
03-004	Day 4	NA	NA	NA	NA	NA	NA	NA	NA	NA	NA	NA	NA	NA	NA	NA	NA	3	0	2	2	1	1	2	0	3	0	3	2	1	1	2	0
03-004	Day 5	NA	NA	NA	NA	NA	NA	NA	NA	NA	NA	NA	NA	NA	NA	NA	NA	2	0	2	2	1	1	0	0	2	0	2	2	0	1	1	0
03-004	Day 6	NA	NA	NA	NA	NA	NA	NA	NA	NA	NA	NA	NA	NA	NA	NA	NA	1	0	1	1	0	0	0	0	1	0	1	1	0	0	0	0
03-004	Day 7	NA	NA	NA	NA	NA	NA	NA	NA	NA	NA	NA	NA	NA	NA	NA	NA	1	0	1	0	0	0	0	0	0	0	0	0	0	0	0	0
03-004	Day 8	NA	NA	NA	NA	NA	NA	NA	NA	NA	NA	NA	NA	NA	NA	NA	NA	0	0	0	0	0	0	0	0	0	0	0	0	0	0	0	0
03-004	Day 9	NA	NA	NA	NA	NA	NA	NA	NA	NA	NA	NA	NA	NA	NA	NA	NA	0	0	0	0	0	0	0	0	0	0	0	0	0	0	0	0
03-004	Day 10	NA	NA	NA	NA	NA	NA	NA	NA	NA	NA	NA	NA	NA	NA	NA	NA	NA	NA	NA	NA	NA	NA	NA	NA	NA	NA	NA	NA	NA	NA	NA	NA
03-004	Day 11	NA	NA	NA	NA	NA	NA	NA	NA	NA	NA	NA	NA	NA	NA	NA	NA	NA	NA	NA	NA	NA	NA	NA	NA	NA	NA	NA	NA	NA	NA	NA	NA
03-005	Day 1	NA	NA	NA	NA	NA	NA	NA	NA	NA	NA	NA	NA	NA	NA	NA	NA	2	2	0	2	2	3	2	1	2	2	0	2	2	2	2	1
03-005	Day 2	NA	NA	NA	NA	NA	NA	NA	NA	NA	NA	NA	NA	NA	NA	NA	NA	2	2	1	2	2	3	2	1	2	2	1	2	2	1	2	1
03-005	Day 3	NA	NA	NA	NA	NA	NA	NA	NA	NA	NA	NA	NA	NA	NA	NA	NA	1	1	2	2	1	2	2	0	1	2	1	2	1	1	2	0
03-005	Day 4	NA	NA	NA	NA	NA	NA	NA	NA	NA	NA	NA	NA	NA	NA	NA	NA	1	1	1	1	1	1	1	0	1	1	1	1	1	0	1	0
03-005	Day 5	NA	NA	NA	NA	NA	NA	NA	NA	NA	NA	NA	NA	NA	NA	NA	NA	1	0	0	1	1	1	1	0	0	0	1	0	0	0	1	0
03-005	Day 6	NA	NA	NA	NA	NA	NA	NA	NA	NA	NA	NA	NA	NA	NA	NA	NA	0	0	0	0	0	0	0	0	0	0	0	0	0	0	0	0
03-005	Day 7	NA	NA	NA	NA	NA	NA	NA	NA	NA	NA	NA	NA	NA	NA	NA	NA	0	0	0	0	0	0	0	0	0	0	0	0	0	0	0	0
03-005	Day 8	NA	NA	NA	NA	NA	NA	NA	NA	NA	NA	NA	NA	NA	NA	NA	NA	NA	NA	NA	NA	NA	NA	NA	NA	NA	NA	NA	NA	NA	NA	NA	NA
03-005	Day 9	NA	NA	NA	NA	NA	NA	NA	NA	NA	NA	NA	NA	NA	NA	NA	NA	NA	NA	NA	NA	NA	NA	NA	NA	NA	NA	NA	NA	NA	NA	NA	NA
03-005	Day 10	NA	NA	NA	NA	NA	NA	NA	NA	NA	NA	NA	NA	NA	NA	NA	NA	NA	NA	NA	NA	NA	NA	NA	NA	NA	NA	NA	NA	NA	NA	NA	NA
03-005	Day 11	NA	NA	NA	NA	NA	NA	NA	NA	NA	NA	NA	NA	NA	NA	NA	NA	NA	NA	NA	NA	NA	NA	NA	NA	NA	NA	NA	NA	NA	NA	NA	NA
03-006	Day 1	3	1	0	2	0	2	3	1	3	1	0	2	0	2	3	1	NA	NA	NA	NA	NA	NA	NA	NA	NA	NA	NA	NA	NA	NA	NA	NA
03-006	Day 2	3	1	0	2	0	2	2	0	3	1	0	2	0	2	2	0	NA	NA	NA	NA	NA	NA	NA	NA	NA	NA	NA	NA	NA	NA	NA	NA
03-006	Day 3	3	1	0	2	0	2	2	0	2	1	0	2	0	1	2	0	NA	NA	NA	NA	NA	NA	NA	NA	NA	NA	NA	NA	NA	NA	NA	NA
03-006	Day 4	2	1	0	1	0	1	1	0	2	1	0	1	0	1	1	0	NA	NA	NA	NA	NA	NA	NA	NA	NA	NA	NA	NA	NA	NA	NA	NA
03-006	Day 5	3	1	0	1	0	1	1	0	2	0	0	1	0	1	1	0	NA	NA	NA	NA	NA	NA	NA	NA	NA	NA	NA	NA	NA	NA	NA	NA
03-006	Day 6	2	0	0	1	0	0	0	0	2	1	0	1	0	0	0	0	NA	NA	NA	NA	NA	NA	NA	NA	NA	NA	NA	NA	NA	NA	NA	NA
03-006	Day 7	2	0	0	0	0	0	0	0	2	0	0	0	0	0	0	0	NA	NA	NA	NA	NA	NA	NA	NA	NA	NA	NA	NA	NA	NA	NA	NA
03-006	Day 8	2	0	0	1	0	1	0	0	2	0	0	1	0	0	0	0	NA	NA	NA	NA	NA	NA	NA	NA	NA	NA	NA	NA	NA	NA	NA	NA
03-006	Day 9	1	0	0	0	0	0	0	0	1	0	0	0	0	0	0	0	NA	NA	NA	NA	NA	NA	NA	NA	NA	NA	NA	NA	NA	NA	NA	NA
03-006	Day 10	1	0	0	0	0	0	0	0	2	0	0	0	0	0	0	0	NA	NA	NA	NA	NA	NA	NA	NA	NA	NA	NA	NA	NA	NA	NA	NA
03-006	Day 11	NA	NA	NA	NA	NA	NA	NA	NA	NA	NA	NA	NA	NA	NA	NA	NA	NA	NA	NA	NA	NA	NA	NA	NA	NA	NA	NA	NA	NA	NA	NA	NA
03-007	Day 1	3	2	2	1	0	2	2	1	2	2	2	1	1	2	2	1	NA	NA	NA	NA	NA	NA	NA	NA	NA	NA	NA	NA	NA	NA	NA	NA
03-007	Day 2	2	2	2	1	0	2	2	1	2	1	2	1	0	1	1	0	NA	NA	NA	NA	NA	NA	NA	NA	NA	NA	NA	NA	NA	NA	NA	NA
03-007	Day 3	1	1	1	1	0	1	1	0	1	1	1	1	0	1	0	0	NA	NA	NA	NA	NA	NA	NA	NA	NA	NA	NA	NA	NA	NA	NA	NA
03-007	Day 4	1	0	1	1	0	1	1	0	1	0	1	1	0	0	0	0	NA	NA	NA	NA	NA	NA	NA	NA	NA	NA	NA	NA	NA	NA	NA	NA
03-007	Day 5	1	0	1	1	0	1	0	0	1	0	0	1	0	0	0	0	NA	NA	NA	NA	NA	NA	NA	NA	NA	NA	NA	NA	NA	NA	NA	NA
03-007	Day 6	0	0	0	0	0	0	0	0	0	0	0	0	0	0	0	0	NA	NA	NA	NA	NA	NA	NA	NA	NA	NA	NA	NA	NA	NA	NA	NA
03-007	Day 7	0	0	0	0	0	0	0	0	0	0	0	0	0	0	0	0	NA	NA	NA	NA	NA	NA	NA	NA	NA	NA	NA	NA	NA	NA	NA	NA
03-007	Day 8	NA	NA	NA	NA	NA	NA	NA	NA	NA	NA	NA	NA	NA	NA	NA	NA	NA	NA	NA	NA	NA	NA	NA	NA	NA	NA	NA	NA	NA	NA	NA	NA
03-007	Day 9	NA	NA	NA	NA	NA	NA	NA	NA	NA	NA	NA	NA	NA	NA	NA	NA	NA	NA	NA	NA	NA	NA	NA	NA	NA	NA	NA	NA	NA	NA	NA	NA
03-007	Day 10	NA	NA	NA	NA	NA	NA	NA	NA	NA	NA	NA	NA	NA	NA	NA	NA	NA	NA	NA	NA	NA	NA	NA	NA	NA	NA	NA	NA	NA	NA	NA	NA
03-007	Day 11	NA	NA	NA	NA	NA	NA	NA	NA	NA	NA	NA	NA	NA	NA	NA	NA	NA	NA	NA	NA	NA	NA	NA	NA	NA	NA	NA	NA	NA	NA	NA	NA
03-008	Day 1	NA	NA	NA	NA	NA	NA	NA	NA	NA	NA	NA	NA	NA	NA	NA	NA	0	NA	2	1	2	0	0	0	0	0	2	1	2	0	1	0
03-008	Day 2	NA	NA	NA	NA	NA	NA	NA	NA	NA	NA	NA	NA	NA	NA	NA	NA	0	0	2	1	2	0	1	0	0	0	2	1	1	0	1	0
03-008	Day 3	NA	NA	NA	NA	NA	NA	NA	NA	NA	NA	NA	NA	NA	NA	NA	NA	1	1	0	1	0	0	1	0	1	2	0	0	0	1	2	0
03-008	Day 4	NA	NA	NA	NA	NA	NA	NA	NA	NA	NA	NA	NA	NA	NA	NA	NA	1	1	0	1	0	1	0	0	1	1	0	0	0	1	0	0
03-008	Day 5	NA	NA	NA	NA	NA	NA	NA	NA	NA	NA	NA	NA	NA	NA	NA	NA	0	0	1	0	0	0	0	0	0	0	0	0	0	0	0	0
03-008	Day 6	NA	NA	NA	NA	NA	NA	NA	NA	NA	NA	NA	NA	NA	NA	NA	NA	0	0	0	0	0	0	0	0	0	0	0	0	0	0	0	0
03-008	Day 7	NA	NA	NA	NA	NA	NA	NA	NA	NA	NA	NA	NA	NA	NA	NA	NA	NA	NA	NA	NA	NA	NA	NA	NA	NA	NA	NA	NA	NA	NA	NA	NA
03-008	Day 8	NA	NA	NA	NA	NA	NA	NA	NA	NA	NA	NA	NA	NA	NA	NA	NA	NA	NA	NA	NA	NA	NA	NA	NA	NA	NA	NA	NA	NA	NA	NA	NA
03-008	Day 9	NA	NA	NA	NA	NA	NA	NA	NA	NA	NA	NA	NA	NA	NA	NA	NA	NA	NA	NA	NA	NA	NA	NA	NA	NA	NA	NA	NA	NA	NA	NA	NA
03-008	Day 10	NA	NA	NA	NA	NA	NA	NA	NA	NA	NA	NA	NA	NA	NA	NA	NA	NA	NA	NA	NA	NA	NA	NA	NA	NA	NA	NA	NA	NA	NA	NA	NA
03-008	Day 11	NA	NA	NA	NA	NA	NA	NA	NA	NA	NA	NA	NA	NA	NA	NA	NA	NA	NA	NA	NA	NA	NA	NA	NA	NA	NA	NA	NA	NA	NA	NA	NA
03-009	Day 1	NA	NA	NA	NA	NA	NA	NA	NA	NA	NA	NA	NA	NA	NA	NA	NA	0	0	0	3	0	2	3	3	0	2	0	3	0	1	2	2
03-009	Day 2	NA	NA	NA	NA	NA	NA	NA	NA	NA	NA	NA	NA	NA	NA	NA	NA	0	1	0	3	1	1	1	1	0	0	1	3	1	1	1	1
03-009	Day 3	NA	NA	NA	NA	NA	NA	NA	NA	NA	NA	NA	NA	NA	NA	NA	NA	0	3	2	3	3	2	2	2	0	3	2	3	3	2	2	2
03-009	Day 4	NA	NA	NA	NA	NA	NA	NA	NA	NA	NA	NA	NA	NA	NA	NA	NA	0	3	2	3	3	2	2	1	0	3	1	3	3	2	3	3
03-009	Day 5	NA	NA	NA	NA	NA	NA	NA	NA	NA	NA	NA	NA	NA	NA	NA	NA	0	3	1	3	3	2	3	3	0	3	1	3	3	1	3	3
03-009	Day 6	NA	NA	NA	NA	NA	NA	NA	NA	NA	NA	NA	NA	NA	NA	NA	NA	1	3	1	3	1	1	2	2	1	3	1	3	1	1	2	1
03-009	Day 7	NA	NA	NA	NA	NA	NA	NA	NA	NA	NA	NA	NA	NA	NA	NA	NA	0	3	0	3	1	1	2	0	0	3	0	3	0	0	1	0
03-009	Day 8	NA	NA	NA	NA	NA	NA	NA	NA	NA	NA	NA	NA	NA	NA	NA	NA	0	3	0	2	0	1	1	0	0	3	0	2	0	1	1	0
03-009	Day 9	NA	NA	NA	NA	NA	NA	NA	NA	NA	NA	NA	NA	NA	NA	NA	NA	0	3	0	2	0	1	1	0	0	3	0	2	0	1	1	0
03-009	Day 10	NA	NA	NA	NA	NA	NA	NA	NA	NA	NA	NA	NA	NA	NA	NA	NA	0	3	0	2	0	1	1	0	0	3	0	2	0	1	1	0
03-009	Day 11	NA	NA	NA	NA	NA	NA	NA	NA	NA	NA	NA	NA	NA	NA	NA	NA	0	3	0	2	0	1	1	0	0	3	0	2	0	1	1	0
03-010	Day 1	2	1	0	1	0	2	2	2	2	0	0	0	0	0	2	2	NA	NA	NA	NA	NA	NA	NA	NA	NA	NA	NA	NA	NA	NA	NA	NA
03-010	Day 2	3	1	0	1	0	1	1	1	3	0	0	1	0	1	1	1	NA	NA	NA	NA	NA	NA	NA	NA	NA	NA	NA	NA	NA	NA	NA	NA
03-010	Day 3	2	1	0	0	1	1	1	1	1	0	0	0	1	1	0	0	NA	NA	NA	NA	NA	NA	NA	NA	NA	NA	NA	NA	NA	NA	NA	NA
03-010	Day 4	1	0	0	0	0	0	0	0	1	0	0	0	0	0	0	0	NA	NA	NA	NA	NA	NA	NA	NA	NA	NA	NA	NA	NA	NA	NA	NA
03-010	Day 5	0	0	0	0	0	0	0	0	0	0	0	0	0	0	0	0	NA	NA	NA	NA	NA	NA	NA	NA	NA	NA	NA	NA	NA	NA	NA	NA
03-010	Day 6	0	0	0	0	0	0	0	0	0	0	0	0	0	0	0	0	NA	NA	NA	NA	NA	NA	NA	NA	NA	NA	NA	NA	NA	NA	NA	NA
03-010	Day 7	NA	NA	NA	NA	NA	NA	NA	NA	NA	NA	NA	NA	NA	NA	NA	NA	NA	NA	NA	NA	NA	NA	NA	NA	NA	NA	NA	NA	NA	NA	NA	NA
03-010	Day 8	NA	NA	NA	NA	NA	NA	NA	NA	NA	NA	NA	NA	NA	NA	NA	NA	NA	NA	NA	NA	NA	NA	NA	NA	NA	NA	NA	NA	NA	NA	NA	NA
03-010	Day 9	NA	NA	NA	NA	NA	NA	NA	NA	NA	NA	NA	NA	NA	NA	NA	NA	NA	NA	NA	NA	NA	NA	NA	NA	NA	NA	NA	NA	NA	NA	NA	NA
03-010	Day 10	NA	NA	NA	NA	NA	NA	NA	NA	NA	NA	NA	NA	NA	NA	NA	NA	NA	NA	NA	NA	NA	NA	NA	NA	NA	NA	NA	NA	NA	NA	NA	NA
03-010	Day 11	NA	NA	NA	NA	NA	NA	NA	NA	NA	NA	NA	NA	NA	NA	NA	NA	NA	NA	NA	NA	NA	NA	NA	NA	NA	NA	NA	NA	NA	NA	NA	NA
03-011	Day 1	3	3	1	2	0	0	2	1	2	3	2	2	0	0	1	0	NA	NA	NA	NA	NA	NA	NA	NA	NA	NA	NA	NA	NA	NA	NA	NA
03-011	Day 2	1	3	0	1	0	0	1	0	2	2	1	2	0	1	1	0	NA	NA	NA	NA	NA	NA	NA	NA	NA	NA	NA	NA	NA	NA	NA	NA
03-011	Day 3	2	2	1	3	0	0	1	0	2	2	1	2	0	0	1	0	NA	NA	NA	NA	NA	NA	NA	NA	NA	NA	NA	NA	NA	NA	NA	NA
03-011	Day 4	1	1	0	1	0	0	1	0	1	1	0	0	0	0	0	0	NA	NA	NA	NA	NA	NA	NA	NA	NA	NA	NA	NA	NA	NA	NA	NA
03-011	Day 5	0	1	0	0	0	0	0	0	1	1	0	0	0	0	0	0	NA	NA	NA	NA	NA	NA	NA	NA	NA	NA	NA	NA	NA	NA	NA	NA
03-011	Day 6	NA	NA	NA	NA	NA	NA	NA	NA	NA	NA	NA	NA	NA	NA	NA	NA	NA	NA	NA	NA	NA	NA	NA	NA	NA	NA	NA	NA	NA	NA	NA	NA
03-011	Day 7	NA	NA	NA	NA	NA	NA	NA	NA	NA	NA	NA	NA	NA	NA	NA	NA	NA	NA	NA	NA	NA	NA	NA	NA	NA	NA	NA	NA	NA	NA	NA	NA
03-011	Day 8	NA	NA	NA	NA	NA	NA	NA	NA	NA	NA	NA	NA	NA	NA	NA	NA	NA	NA	NA	NA	NA	NA	NA	NA	NA	NA	NA	NA	NA	NA	NA	NA
03-011	Day 9	NA	NA	NA	NA	NA	NA	NA	NA	NA	NA	NA	NA	NA	NA	NA	NA	NA	NA	NA	NA	NA	NA	NA	NA	NA	NA	NA	NA	NA	NA	NA	NA
03-011	Day 10	NA	NA	NA	NA	NA	NA	NA	NA	NA	NA	NA	NA	NA	NA	NA	NA	NA	NA	NA	NA	NA	NA	NA	NA	NA	NA	NA	NA	NA	NA	NA	NA
03-011	Day 11	NA	NA	NA	NA	NA	NA	NA	NA	NA	NA	NA	NA	NA	NA	NA	NA	NA	NA	NA	NA	NA	NA	NA	NA	NA	NA	NA	NA	NA	NA	NA	NA
03-012	Day 1	NA	NA	NA	NA	NA	NA	NA	NA	NA	NA	NA	NA	NA	NA	NA	NA	3	3	2	2	1	0	2	1	3	3	2	2	0	0	1	0
03-012	Day 2	NA	NA	NA	NA	NA	NA	NA	NA	NA	NA	NA	NA	NA	NA	NA	NA	1	3	0	0	0	0	1	0	2	2	0	1	0	0	1	0
03-012	Day 3	NA	NA	NA	NA	NA	NA	NA	NA	NA	NA	NA	NA	NA	NA	NA	NA	1	1	0	0	0	0	1	0	1	0	0	0	0	0	0	0
03-012	Day 4	NA	NA	NA	NA	NA	NA	NA	NA	NA	NA	NA	NA	NA	NA	NA	NA	1	0	0	0	0	0	0	0	1	0	0	0	0	0	0	0
03-012	Day 5	NA	NA	NA	NA	NA	NA	NA	NA	NA	NA	NA	NA	NA	NA	NA	NA	0	0	0	0	0	0	0	0	0	0	0	0	0	0	0	0
03-012	Day 6	NA	NA	NA	NA	NA	NA	NA	NA	NA	NA	NA	NA	NA	NA	NA	NA	NA	NA	NA	NA	NA	NA	NA	NA	NA	NA	NA	NA	NA	NA	NA	NA
03-012	Day 7	NA	NA	NA	NA	NA	NA	NA	NA	NA	NA	NA	NA	NA	NA	NA	NA	NA	NA	NA	NA	NA	NA	NA	NA	NA	NA	NA	NA	NA	NA	NA	NA
03-012	Day 8	NA	NA	NA	NA	NA	NA	NA	NA	NA	NA	NA	NA	NA	NA	NA	NA	NA	NA	NA	NA	NA	NA	NA	NA	NA	NA	NA	NA	NA	NA	NA	NA
03-012	Day 9	NA	NA	NA	NA	NA	NA	NA	NA	NA	NA	NA	NA	NA	NA	NA	NA	NA	NA	NA	NA	NA	NA	NA	NA	NA	NA	NA	NA	NA	NA	NA	NA
03-012	Day 10	NA	NA	NA	NA	NA	NA	NA	NA	NA	NA	NA	NA	NA	NA	NA	NA	NA	NA	NA	NA	NA	NA	NA	NA	NA	NA	NA	NA	NA	NA	NA	NA
03-012	Day 11	NA	NA	NA	NA	NA	NA	NA	NA	NA	NA	NA	NA	NA	NA	NA	NA	NA	NA	NA	NA	NA	NA	NA	NA	NA	NA	NA	NA	NA	NA	NA	NA
03-013	Day 1	NA	NA	NA	NA	NA	NA	NA	NA	NA	NA	NA	NA	NA	NA	NA	NA	1	0	2	1	1	0	1	0	2	0	2	1	1	1	1	0
03-013	Day 2	NA	NA	NA	NA	NA	NA	NA	NA	NA	NA	NA	NA	NA	NA	NA	NA	2	0	2	1	0	2	1	1	2	0	2	2	0	1	1	1
03-013	Day 3	NA	NA	NA	NA	NA	NA	NA	NA	NA	NA	NA	NA	NA	NA	NA	NA	1	1	0	1	0	0	1	0	1	2	0	1	0	1	1	0
03-013	Day 4	NA	NA	NA	NA	NA	NA	NA	NA	NA	NA	NA	NA	NA	NA	NA	NA	1	1	0	1	0	0	0	0	1	2	0	1	0	1	1	0
03-013	Day 5	NA	NA	NA	NA	NA	NA	NA	NA	NA	NA	NA	NA	NA	NA	NA	NA	1	2	0	1	0	0	1	0	1	1	0	1	0	1	1	0
03-013	Day 6	NA	NA	NA	NA	NA	NA	NA	NA	NA	NA	NA	NA	NA	NA	NA	NA	1	1	0	1	0	0	0	0	0	2	0	0	0	1	0	0
03-013	Day 7	NA	NA	NA	NA	NA	NA	NA	NA	NA	NA	NA	NA	NA	NA	NA	NA	0	1	0	0	0	0	0	0	0	0	0	0	0	0	0	0
03-013	Day 8	NA	NA	NA	NA	NA	NA	NA	NA	NA	NA	NA	NA	NA	NA	NA	NA	0	0	0	0	0	0	0	0	0	0	0	0	0	0	0	0
03-013	Day 9	NA	NA	NA	NA	NA	NA	NA	NA	NA	NA	NA	NA	NA	NA	NA	NA	NA	NA	NA	NA	NA	NA	NA	NA	NA	NA	NA	NA	NA	NA	NA	NA
03-013	Day 10	NA	NA	NA	NA	NA	NA	NA	NA	NA	NA	NA	NA	NA	NA	NA	NA	NA	NA	NA	NA	NA	NA	NA	NA	NA	NA	NA	NA	NA	NA	NA	NA
03-013	Day 11	NA	NA	NA	NA	NA	NA	NA	NA	NA	NA	NA	NA	NA	NA	NA	NA	NA	NA	NA	NA	NA	NA	NA	NA	NA	NA	NA	NA	NA	NA	NA	NA
03-014	Day 1	NA	NA	NA	NA	NA	NA	NA	NA	NA	NA	NA	NA	NA	NA	NA	NA	0	0	3	1	2	0	1	2	0	0	3	2	2	0	1	2
03-014	Day 2	NA	NA	NA	NA	NA	NA	NA	NA	NA	NA	NA	NA	NA	NA	NA	NA	0	1	3	2	2	0	2	2	0	1	3	2	2	0	1	1
03-014	Day 3	NA	NA	NA	NA	NA	NA	NA	NA	NA	NA	NA	NA	NA	NA	NA	NA	0	1	3	2	2	0	1	1	0	1	3	2	1	0	1	0
03-014	Day 4	NA	NA	NA	NA	NA	NA	NA	NA	NA	NA	NA	NA	NA	NA	NA	NA	0	1	2	2	1	0	0	0	0	0	2	2	1	0	0	0
03-014	Day 5	NA	NA	NA	NA	NA	NA	NA	NA	NA	NA	NA	NA	NA	NA	NA	NA	0	0	1	1	0	0	0	0	0	0	1	1	0	0	0	0
03-014	Day 6	NA	NA	NA	NA	NA	NA	NA	NA	NA	NA	NA	NA	NA	NA	NA	NA	NA	NA	NA	NA	NA	NA	NA	NA	NA	NA	NA	NA	NA	NA	NA	NA
03-014	Day 7	NA	NA	NA	NA	NA	NA	NA	NA	NA	NA	NA	NA	NA	NA	NA	NA	NA	NA	NA	NA	NA	NA	NA	NA	NA	NA	NA	NA	NA	NA	NA	NA
03-014	Day 8	NA	NA	NA	NA	NA	NA	NA	NA	NA	NA	NA	NA	NA	NA	NA	NA	NA	NA	NA	NA	NA	NA	NA	NA	NA	NA	NA	NA	NA	NA	NA	NA
03-014	Day 9	NA	NA	NA	NA	NA	NA	NA	NA	NA	NA	NA	NA	NA	NA	NA	NA	NA	NA	NA	NA	NA	NA	NA	NA	NA	NA	NA	NA	NA	NA	NA	NA
03-014	Day 10	NA	NA	NA	NA	NA	NA	NA	NA	NA	NA	NA	NA	NA	NA	NA	NA	NA	NA	NA	NA	NA	NA	NA	NA	NA	NA	NA	NA	NA	NA	NA	NA
03-014	Day 11	NA	NA	NA	NA	NA	NA	NA	NA	NA	NA	NA	NA	NA	NA	NA	NA	NA	NA	NA	NA	NA	NA	NA	NA	NA	NA	NA	NA	NA	NA	NA	NA
03-015	Day 1	1	1	0	1	1	2	1	1	1	2	1	1	1	2	1	1	NA	NA	NA	NA	NA	NA	NA	NA	NA	NA	NA	NA	NA	NA	NA	NA
03-015	Day 2	2	1	2	1	1	2	1	1	2	1	2	1	1	2	1	1	NA	NA	NA	NA	NA	NA	NA	NA	NA	NA	NA	NA	NA	NA	NA	NA
03-015	Day 3	1	1	1	1	2	NA	0	0	1	1	1	1	0	2	0	0	NA	NA	NA	NA	NA	NA	NA	NA	NA	NA	NA	NA	NA	NA	NA	NA
03-015	Day 4	1	0	1	0	1	1	0	0	1	0	1	1	1	1	0	0	NA	NA	NA	NA	NA	NA	NA	NA	NA	NA	NA	NA	NA	NA	NA	NA
03-015	Day 5	NA	NA	NA	NA	NA	NA	NA	NA	NA	NA	NA	NA	NA	NA	NA	NA	NA	NA	NA	NA	NA	NA	NA	NA	NA	NA	NA	NA	NA	NA	NA	NA
03-015	Day 6	NA	NA	NA	NA	NA	NA	NA	NA	NA	NA	NA	NA	NA	NA	NA	NA	NA	NA	NA	NA	NA	NA	NA	NA	NA	NA	NA	NA	NA	NA	NA	NA
03-015	Day 7	NA	NA	NA	NA	NA	NA	NA	NA	NA	NA	NA	NA	NA	NA	NA	NA	NA	NA	NA	NA	NA	NA	NA	NA	NA	NA	NA	NA	NA	NA	NA	NA
03-015	Day 8	NA	NA	NA	NA	NA	NA	NA	NA	NA	NA	NA	NA	NA	NA	NA	NA	NA	NA	NA	NA	NA	NA	NA	NA	NA	NA	NA	NA	NA	NA	NA	NA
03-015	Day 9	NA	NA	NA	NA	NA	NA	NA	NA	NA	NA	NA	NA	NA	NA	NA	NA	NA	NA	NA	NA	NA	NA	NA	NA	NA	NA	NA	NA	NA	NA	NA	NA
03-015	Day 10	NA	NA	NA	NA	NA	NA	NA	NA	NA	NA	NA	NA	NA	NA	NA	NA	NA	NA	NA	NA	NA	NA	NA	NA	NA	NA	NA	NA	NA	NA	NA	NA
03-015	Day 11	NA	NA	NA	NA	NA	NA	NA	NA	NA	NA	NA	NA	NA	NA	NA	NA	NA	NA	NA	NA	NA	NA	NA	NA	NA	NA	NA	NA	NA	NA	NA	NA
03-016	Day 1	1	1	0	0	1	2	3	0	3	3	0	0	2	3	3	0	NA	NA	NA	NA	NA	NA	NA	NA	NA	NA	NA	NA	NA	NA	NA	NA
03-016	Day 2	2	2	0	0	0	3	3	0	1	0	0	0	0	1	1	0	NA	NA	NA	NA	NA	NA	NA	NA	NA	NA	NA	NA	NA	NA	NA	NA
03-016	Day 3	0	0	0	0	0	2	2	0	0	0	0	0	0	0	0	0	NA	NA	NA	NA	NA	NA	NA	NA	NA	NA	NA	NA	NA	NA	NA	NA
03-016	Day 4	NA	NA	NA	NA	NA	NA	NA	NA	NA	NA	NA	NA	NA	NA	NA	NA	NA	NA	NA	NA	NA	NA	NA	NA	NA	NA	NA	NA	NA	NA	NA	NA
03-016	Day 5	NA	NA	NA	NA	NA	NA	NA	NA	NA	NA	NA	NA	NA	NA	NA	NA	NA	NA	NA	NA	NA	NA	NA	NA	NA	NA	NA	NA	NA	NA	NA	NA
03-016	Day 6	NA	NA	NA	NA	NA	NA	NA	NA	NA	NA	NA	NA	NA	NA	NA	NA	NA	NA	NA	NA	NA	NA	NA	NA	NA	NA	NA	NA	NA	NA	NA	NA
03-016	Day 7	NA	NA	NA	NA	NA	NA	NA	NA	NA	NA	NA	NA	NA	NA	NA	NA	NA	NA	NA	NA	NA	NA	NA	NA	NA	NA	NA	NA	NA	NA	NA	NA
03-016	Day 8	NA	NA	NA	NA	NA	NA	NA	NA	NA	NA	NA	NA	NA	NA	NA	NA	NA	NA	NA	NA	NA	NA	NA	NA	NA	NA	NA	NA	NA	NA	NA	NA
03-016	Day 9	NA	NA	NA	NA	NA	NA	NA	NA	NA	NA	NA	NA	NA	NA	NA	NA	NA	NA	NA	NA	NA	NA	NA	NA	NA	NA	NA	NA	NA	NA	NA	NA
03-016	Day 10	NA	NA	NA	NA	NA	NA	NA	NA	NA	NA	NA	NA	NA	NA	NA	NA	NA	NA	NA	NA	NA	NA	NA	NA	NA	NA	NA	NA	NA	NA	NA	NA
03-016	Day 11	NA	NA	NA	NA	NA	NA	NA	NA	NA	NA	NA	NA	NA	NA	NA	NA	NA	NA	NA	NA	NA	NA	NA	NA	NA	NA	NA	NA	NA	NA	NA	NA
03-018	Day 1	NA	NA	NA	NA	NA	NA	NA	NA	NA	NA	NA	NA	NA	NA	NA	NA	0	2	1	0	2	2	2	0	0	2	2	0	2	0	2	0
03-018	Day 2	NA	NA	NA	NA	NA	NA	NA	NA	NA	NA	NA	NA	NA	NA	NA	NA	0	2	2	0	2	NA	2	0	0	3	3	0	0	0	3	0
03-018	Day 3	NA	NA	NA	NA	NA	NA	NA	NA	NA	NA	NA	NA	NA	NA	NA	NA	0	3	3	0	0	0	3	0	0	2	2	0	0	1	3	0
03-018	Day 4	NA	NA	NA	NA	NA	NA	NA	NA	NA	NA	NA	NA	NA	NA	NA	NA	0	3	3	0	1	1	3	0	0	2	2	0	0	1	2	0
03-018	Day 5	NA	NA	NA	NA	NA	NA	NA	NA	NA	NA	NA	NA	NA	NA	NA	NA	0	2	2	0	0	1	2	0	0	2	2	0	0	0	2	0
03-018	Day 6	NA	NA	NA	NA	NA	NA	NA	NA	NA	NA	NA	NA	NA	NA	NA	NA	0	2	1	0	0	0	2	0	0	NA	NA	0	0	1	1	0
03-018	Day 7	NA	NA	NA	NA	NA	NA	NA	NA	NA	NA	NA	NA	NA	NA	NA	NA	0	1	0	0	0	0	1	0	0	1	0	0	0	0	1	0
03-018	Day 8	NA	NA	NA	NA	NA	NA	NA	NA	NA	NA	NA	NA	NA	NA	NA	NA	0	1	0	0	0	0	1	0	0	1	0	0	0	0	1	0
03-018	Day 9	NA	NA	NA	NA	NA	NA	NA	NA	NA	NA	NA	NA	NA	NA	NA	NA	0	0	0	0	0	0	0	0	0	0	0	0	0	0	0	0
03-018	Day 10	NA	NA	NA	NA	NA	NA	NA	NA	NA	NA	NA	NA	NA	NA	NA	NA	0	0	0	0	0	0	0	0	0	0	0	0	0	0	0	0
03-018	Day 11	NA	NA	NA	NA	NA	NA	NA	NA	NA	NA	NA	NA	NA	NA	NA	NA	NA	NA	NA	NA	NA	NA	NA	NA	NA	NA	NA	NA	NA	NA	NA	NA
03-019	Day 1	NA	NA	NA	NA	NA	NA	NA	NA	NA	NA	NA	NA	NA	NA	NA	NA	1	2	NA	NA	NA	NA	2	NA	2	2	2	1	2	1	2	3
03-019	Day 2	NA	NA	NA	NA	NA	NA	NA	NA	NA	NA	NA	NA	NA	NA	NA	NA	2	NA	1	1	1	2	2	2	2	1	2	1	1	2	2	2
03-019	Day 3	NA	NA	NA	NA	NA	NA	NA	NA	NA	NA	NA	NA	NA	NA	NA	NA	2	0	1	1	NA	1	1	1	2	0	2	1	NA	1	1	0
03-019	Day 4	NA	NA	NA	NA	NA	NA	NA	NA	NA	NA	NA	NA	NA	NA	NA	NA	3	2	0	1	NA	1	1	0	3	2	0	2	0	2	3	0
03-019	Day 5	NA	NA	NA	NA	NA	NA	NA	NA	NA	NA	NA	NA	NA	NA	NA	NA	3	3	0	2	NA	2	2	0	3	3	0	2	0	2	2	0
03-019	Day 6	NA	NA	NA	NA	NA	NA	NA	NA	NA	NA	NA	NA	NA	NA	NA	NA	2	3	0	2	0	2	2	0	2	3	0	3	0	2	2	0
03-019	Day 7	NA	NA	NA	NA	NA	NA	NA	NA	NA	NA	NA	NA	NA	NA	NA	NA	1	3	0	3	0	3	3	0	1	2	0	2	0	1	2	0
03-019	Day 8	NA	NA	NA	NA	NA	NA	NA	NA	NA	NA	NA	NA	NA	NA	NA	NA	1	2	0	3	0	2	2	0	1	2	0	3	0	2	2	0
03-019	Day 9	NA	NA	NA	NA	NA	NA	NA	NA	NA	NA	NA	NA	NA	NA	NA	NA	1	2	0	3	0	1	1	0	1	2	0	3	NA	1	1	0
03-019	Day 10	NA	NA	NA	NA	NA	NA	NA	NA	NA	NA	NA	NA	NA	NA	NA	NA	0	1	0	2	0	0	1	0	0	1	0	2	NA	0	1	0
03-019	Day 11	NA	NA	NA	NA	NA	NA	NA	NA	NA	NA	NA	NA	NA	NA	NA	NA	0	1	0	1	0	0	1	0	0	NA	NA	1	NA	NA	NA	NA
03-020	Day 1	2	1	2	2	2	2	2	2	2	1	2	2	2	2	2	2	NA	NA	NA	NA	NA	NA	NA	NA	NA	NA	NA	NA	NA	NA	NA	NA
03-020	Day 2	2	2	2	2	2	2	2	1	2	2	2	2	2	2	2	1	NA	NA	NA	NA	NA	NA	NA	NA	NA	NA	NA	NA	NA	NA	NA	NA
03-020	Day 3	2	1	1	2	1	2	2	1	1	1	1	1	0	1	1	0	NA	NA	NA	NA	NA	NA	NA	NA	NA	NA	NA	NA	NA	NA	NA	NA
03-020	Day 4	1	0	0	1	0	1	1	0	1	0	0	0	0	1	0	0	NA	NA	NA	NA	NA	NA	NA	NA	NA	NA	NA	NA	NA	NA	NA	NA
03-020	Day 5	0	0	0	0	0	1	0	0	0	0	0	0	0	1	0	0	NA	NA	NA	NA	NA	NA	NA	NA	NA	NA	NA	NA	NA	NA	NA	NA
03-020	Day 6	0	0	0	0	0	0	0	0	NA	NA	NA	NA	NA	NA	NA	NA	NA	NA	NA	NA	NA	NA	NA	NA	NA	NA	NA	NA	NA	NA	NA	NA
03-020	Day 7	NA	NA	NA	NA	NA	NA	NA	NA	NA	NA	NA	NA	NA	NA	NA	NA	NA	NA	NA	NA	NA	NA	NA	NA	NA	NA	NA	NA	NA	NA	NA	NA
03-020	Day 8	NA	NA	NA	NA	NA	NA	NA	NA	NA	NA	NA	NA	NA	NA	NA	NA	NA	NA	NA	NA	NA	NA	NA	NA	NA	NA	NA	NA	NA	NA	NA	NA
03-020	Day 9	NA	NA	NA	NA	NA	NA	NA	NA	NA	NA	NA	NA	NA	NA	NA	NA	NA	NA	NA	NA	NA	NA	NA	NA	NA	NA	NA	NA	NA	NA	NA	NA
03-020	Day 10	NA	NA	NA	NA	NA	NA	NA	NA	NA	NA	NA	NA	NA	NA	NA	NA	NA	NA	NA	NA	NA	NA	NA	NA	NA	NA	NA	NA	NA	NA	NA	NA
03-020	Day 11	NA	NA	NA	NA	NA	NA	NA	NA	NA	NA	NA	NA	NA	NA	NA	NA	NA	NA	NA	NA	NA	NA	NA	NA	NA	NA	NA	NA	NA	NA	NA	NA
03-021	Day 1	NA	NA	NA	NA	NA	NA	NA	NA	NA	NA	NA	NA	NA	NA	NA	NA	NA	NA	NA	NA	NA	NA	NA	NA	2	2	1	1	1	1	1	2
03-021	Day 2	NA	NA	NA	NA	NA	NA	NA	NA	NA	NA	NA	NA	NA	NA	NA	NA	2	2	1	2	1	2	1	1	2	2	1	2	1	2	1	1
03-021	Day 3	NA	NA	NA	NA	NA	NA	NA	NA	NA	NA	NA	NA	NA	NA	NA	NA	2	2	2	2	1	1	1	1	2	2	1	2	1	1	1	1
03-021	Day 4	NA	NA	NA	NA	NA	NA	NA	NA	NA	NA	NA	NA	NA	NA	NA	NA	1	1	1	2	1	1	1	0	1	1	0	1	0	0	0	0
03-021	Day 5	NA	NA	NA	NA	NA	NA	NA	NA	NA	NA	NA	NA	NA	NA	NA	NA	0	1	0	1	0	0	0	0	0	1	0	0	0	0	0	0
03-021	Day 6	NA	NA	NA	NA	NA	NA	NA	NA	NA	NA	NA	NA	NA	NA	NA	NA	0	0	0	0	0	0	0	0	0	0	0	0	0	0	0	0
03-021	Day 7	NA	NA	NA	NA	NA	NA	NA	NA	NA	NA	NA	NA	NA	NA	NA	NA	NA	NA	NA	NA	NA	NA	NA	NA	NA	NA	NA	NA	NA	NA	NA	NA
03-021	Day 8	NA	NA	NA	NA	NA	NA	NA	NA	NA	NA	NA	NA	NA	NA	NA	NA	NA	NA	NA	NA	NA	NA	NA	NA	NA	NA	NA	NA	NA	NA	NA	NA
03-021	Day 9	NA	NA	NA	NA	NA	NA	NA	NA	NA	NA	NA	NA	NA	NA	NA	NA	NA	NA	NA	NA	NA	NA	NA	NA	NA	NA	NA	NA	NA	NA	NA	NA
03-021	Day 10	NA	NA	NA	NA	NA	NA	NA	NA	NA	NA	NA	NA	NA	NA	NA	NA	NA	NA	NA	NA	NA	NA	NA	NA	NA	NA	NA	NA	NA	NA	NA	NA
03-021	Day 11	NA	NA	NA	NA	NA	NA	NA	NA	NA	NA	NA	NA	NA	NA	NA	NA	NA	NA	NA	NA	NA	NA	NA	NA	NA	NA	NA	NA	NA	NA	NA	NA
03-022	Day 1	2	2	2	1	1	1	1	1	2	2	2	2	2	1	2	2	NA	NA	NA	NA	NA	NA	NA	NA	NA	NA	NA	NA	NA	NA	NA	NA
03-022	Day 2	2	2	2	2	1	2	2	2	2	2	2	2	1	2	2	2	NA	NA	NA	NA	NA	NA	NA	NA	NA	NA	NA	NA	NA	NA	NA	NA
03-022	Day 3	2	1	2	2	1	2	2	0	2	1	2	1	1	2	2	0	NA	NA	NA	NA	NA	NA	NA	NA	NA	NA	NA	NA	NA	NA	NA	NA
03-022	Day 4	1	0	1	1	0	1	1	0	1	0	0	1	0	0	0	0	NA	NA	NA	NA	NA	NA	NA	NA	NA	NA	NA	NA	NA	NA	NA	NA
03-022	Day 5	0	0	0	0	0	0	1	0	0	0	0	0	0	0	1	0	NA	NA	NA	NA	NA	NA	NA	NA	NA	NA	NA	NA	NA	NA	NA	NA
03-022	Day 6	0	0	0	0	0	0	0	0	0	0	0	0	0	0	0	0	NA	NA	NA	NA	NA	NA	NA	NA	NA	NA	NA	NA	NA	NA	NA	NA
03-022	Day 7	0	0	0	0	0	0	0	0	0	0	0	0	0	0	0	0	NA	NA	NA	NA	NA	NA	NA	NA	NA	NA	NA	NA	NA	NA	NA	NA
03-022	Day 8	NA	NA	NA	NA	NA	NA	NA	NA	NA	NA	NA	NA	NA	NA	NA	NA	NA	NA	NA	NA	NA	NA	NA	NA	NA	NA	NA	NA	NA	NA	NA	NA
03-022	Day 9	NA	NA	NA	NA	NA	NA	NA	NA	NA	NA	NA	NA	NA	NA	NA	NA	NA	NA	NA	NA	NA	NA	NA	NA	NA	NA	NA	NA	NA	NA	NA	NA
03-022	Day 10	NA	NA	NA	NA	NA	NA	NA	NA	NA	NA	NA	NA	NA	NA	NA	NA	NA	NA	NA	NA	NA	NA	NA	NA	NA	NA	NA	NA	NA	NA	NA	NA
03-022	Day 11	NA	NA	NA	NA	NA	NA	NA	NA	NA	NA	NA	NA	NA	NA	NA	NA	NA	NA	NA	NA	NA	NA	NA	NA	NA	NA	NA	NA	NA	NA	NA	NA
03-023	Day 1	2	2	3	1	1	2	2	2	2	2	3	1	1	2	2	2	NA	NA	NA	NA	NA	NA	NA	NA	NA	NA	NA	NA	NA	NA	NA	NA
03-023	Day 2	2	2	3	1	1	2	2	2	2	2	3	1	1	2	2	2	NA	NA	NA	NA	NA	NA	NA	NA	NA	NA	NA	NA	NA	NA	NA	NA
03-023	Day 3	2	2	2	1	1	1	1	1	2	2	2	1	1	1	1	1	NA	NA	NA	NA	NA	NA	NA	NA	NA	NA	NA	NA	NA	NA	NA	NA
03-023	Day 4	2	2	2	1	1	1	1	1	2	2	2	1	1	1	1	1	NA	NA	NA	NA	NA	NA	NA	NA	NA	NA	NA	NA	NA	NA	NA	NA
03-023	Day 5	1	0	0	1	0	1	1	0	1	0	0	0	0	1	1	0	NA	NA	NA	NA	NA	NA	NA	NA	NA	NA	NA	NA	NA	NA	NA	NA
03-023	Day 6	0	0	0	0	0	0	0	0	0	0	0	0	0	0	0	0	NA	NA	NA	NA	NA	NA	NA	NA	NA	NA	NA	NA	NA	NA	NA	NA
03-023	Day 7	NA	NA	NA	NA	NA	NA	NA	NA	NA	NA	NA	NA	NA	NA	NA	NA	NA	NA	NA	NA	NA	NA	NA	NA	NA	NA	NA	NA	NA	NA	NA	NA
03-023	Day 8	NA	NA	NA	NA	NA	NA	NA	NA	NA	NA	NA	NA	NA	NA	NA	NA	NA	NA	NA	NA	NA	NA	NA	NA	NA	NA	NA	NA	NA	NA	NA	NA
03-023	Day 9	NA	NA	NA	NA	NA	NA	NA	NA	NA	NA	NA	NA	NA	NA	NA	NA	NA	NA	NA	NA	NA	NA	NA	NA	NA	NA	NA	NA	NA	NA	NA	NA
03-023	Day 10	NA	NA	NA	NA	NA	NA	NA	NA	NA	NA	NA	NA	NA	NA	NA	NA	NA	NA	NA	NA	NA	NA	NA	NA	NA	NA	NA	NA	NA	NA	NA	NA
03-023	Day 11	NA	NA	NA	NA	NA	NA	NA	NA	NA	NA	NA	NA	NA	NA	NA	NA	NA	NA	NA	NA	NA	NA	NA	NA	NA	NA	NA	NA	NA	NA	NA	NA
03-024	Day 1	NA	NA	NA	NA	NA	NA	NA	NA	NA	NA	NA	NA	NA	NA	NA	NA	3	2	1	2	2	1	2	2	3	2	1	2	1	2	2	2
03-024	Day 2	NA	NA	NA	NA	NA	NA	NA	NA	NA	NA	NA	NA	NA	NA	NA	NA	2	2	1	2	1	2	1	1	2	2	1	2	2	2	2	1
03-024	Day 3	NA	NA	NA	NA	NA	NA	NA	NA	NA	NA	NA	NA	NA	NA	NA	NA	2	1	1	1	1	2	1	1	2	1	1	1	1	1	1	1
03-024	Day 4	NA	NA	NA	NA	NA	NA	NA	NA	NA	NA	NA	NA	NA	NA	NA	NA	1	2	1	1	1	1	1	1	1	2	1	1	1	1	1	1
03-024	Day 5	NA	NA	NA	NA	NA	NA	NA	NA	NA	NA	NA	NA	NA	NA	NA	NA	1	1	1	1	1	1	1	1	1	1	1	1	1	1	1	1
03-024	Day 6	NA	NA	NA	NA	NA	NA	NA	NA	NA	NA	NA	NA	NA	NA	NA	NA	0	0	0	0	0	0	0	0	0	0	0	0	0	0	0	0
03-024	Day 7	NA	NA	NA	NA	NA	NA	NA	NA	NA	NA	NA	NA	NA	NA	NA	NA	0	0	0	0	0	0	0	0	0	0	0	0	0	0	0	0
03-024	Day 8	NA	NA	NA	NA	NA	NA	NA	NA	NA	NA	NA	NA	NA	NA	NA	NA	NA	NA	NA	NA	NA	NA	NA	NA	NA	NA	NA	NA	NA	NA	NA	NA
03-024	Day 9	NA	NA	NA	NA	NA	NA	NA	NA	NA	NA	NA	NA	NA	NA	NA	NA	NA	NA	NA	NA	NA	NA	NA	NA	NA	NA	NA	NA	NA	NA	NA	NA
03-024	Day 10	NA	NA	NA	NA	NA	NA	NA	NA	NA	NA	NA	NA	NA	NA	NA	NA	NA	NA	NA	NA	NA	NA	NA	NA	NA	NA	NA	NA	NA	NA	NA	NA
03-024	Day 11	NA	NA	NA	NA	NA	NA	NA	NA	NA	NA	NA	NA	NA	NA	NA	NA	NA	NA	NA	NA	NA	NA	NA	NA	NA	NA	NA	NA	NA	NA	NA	NA
03-025	Day 1	NA	NA	NA	NA	NA	NA	NA	NA	NA	NA	NA	NA	NA	NA	NA	NA	3	0	0	1	0	3	2	0	3	0	0	1	0	3	2	0
03-025	Day 2	NA	NA	NA	NA	NA	NA	NA	NA	NA	NA	NA	NA	NA	NA	NA	NA	3	0	0	1	0	2	2	0	3	0	0	1	0	2	2	0
03-025	Day 3	NA	NA	NA	NA	NA	NA	NA	NA	NA	NA	NA	NA	NA	NA	NA	NA	3	0	0	1	0	1	1	0	2	0	0	1	0	1	1	0
03-025	Day 4	NA	NA	NA	NA	NA	NA	NA	NA	NA	NA	NA	NA	NA	NA	NA	NA	2	0	0	0	0	0	0	0	2	0	0	0	0	0	0	0
03-025	Day 5	NA	NA	NA	NA	NA	NA	NA	NA	NA	NA	NA	NA	NA	NA	NA	NA	2	0	0	0	0	0	0	0	2	0	0	0	0	0	0	0
03-025	Day 6	NA	NA	NA	NA	NA	NA	NA	NA	NA	NA	NA	NA	NA	NA	NA	NA	1	0	0	0	0	0	0	0	2	0	0	0	0	0	0	0
03-025	Day 7	NA	NA	NA	NA	NA	NA	NA	NA	NA	NA	NA	NA	NA	NA	NA	NA	1	0	0	0	0	0	0	0	1	0	0	0	0	0	0	0
03-025	Day 8	NA	NA	NA	NA	NA	NA	NA	NA	NA	NA	NA	NA	NA	NA	NA	NA	0	0	0	0	0	0	0	0	0	0	0	0	0	0	0	0
03-025	Day 9	NA	NA	NA	NA	NA	NA	NA	NA	NA	NA	NA	NA	NA	NA	NA	NA	NA	NA	NA	NA	NA	NA	NA	NA	NA	NA	NA	NA	NA	NA	NA	NA
03-025	Day 10	NA	NA	NA	NA	NA	NA	NA	NA	NA	NA	NA	NA	NA	NA	NA	NA	NA	NA	NA	NA	NA	NA	NA	NA	NA	NA	NA	NA	NA	NA	NA	NA
03-025	Day 11	NA	NA	NA	NA	NA	NA	NA	NA	NA	NA	NA	NA	NA	NA	NA	NA	NA	NA	NA	NA	NA	NA	NA	NA	NA	NA	NA	NA	NA	NA	NA	NA
03-026	Day 1	3	3	2	2	1	3	2	2	3	3	3	2	2	1	3	2	NA	NA	NA	NA	NA	NA	NA	NA	NA	NA	NA	NA	NA	NA	NA	NA
03-026	Day 2	3	3	2	2	1	3	2	2	3	3	2	2	2	2	3	2	NA	NA	NA	NA	NA	NA	NA	NA	NA	NA	NA	NA	NA	NA	NA	NA
03-026	Day 3	3	2	2	2	1	2	2	1	2	2	1	1	1	1	2	1	NA	NA	NA	NA	NA	NA	NA	NA	NA	NA	NA	NA	NA	NA	NA	NA
03-026	Day 4	2	1	1	2	1	2	2	0	2	1	1	2	1	2	1	0	NA	NA	NA	NA	NA	NA	NA	NA	NA	NA	NA	NA	NA	NA	NA	NA
03-026	Day 5	2	1	1	2	1	2	2	0	2	1	1	1	1	2	1	0	NA	NA	NA	NA	NA	NA	NA	NA	NA	NA	NA	NA	NA	NA	NA	NA
03-026	Day 6	1	1	1	1	1	1	1	1	1	1	1	1	0	1	1	0	NA	NA	NA	NA	NA	NA	NA	NA	NA	NA	NA	NA	NA	NA	NA	NA
03-026	Day 7	0	0	0	0	0	0	0	0	0	0	0	0	0	0	0	0	NA	NA	NA	NA	NA	NA	NA	NA	NA	NA	NA	NA	NA	NA	NA	NA
03-026	Day 8	0	0	0	0	0	0	0	0	0	0	0	0	0	0	0	0	NA	NA	NA	NA	NA	NA	NA	NA	NA	NA	NA	NA	NA	NA	NA	NA
03-026	Day 9	NA	NA	NA	NA	NA	NA	NA	NA	NA	NA	NA	NA	NA	NA	NA	NA	NA	NA	NA	NA	NA	NA	NA	NA	NA	NA	NA	NA	NA	NA	NA	NA
03-026	Day 10	NA	NA	NA	NA	NA	NA	NA	NA	NA	NA	NA	NA	NA	NA	NA	NA	NA	NA	NA	NA	NA	NA	NA	NA	NA	NA	NA	NA	NA	NA	NA	NA
03-026	Day 11	NA	NA	NA	NA	NA	NA	NA	NA	NA	NA	NA	NA	NA	NA	NA	NA	NA	NA	NA	NA	NA	NA	NA	NA	NA	NA	NA	NA	NA	NA	NA	NA
03-027	Day 1	NA	NA	NA	NA	NA	NA	NA	NA	NA	NA	NA	NA	NA	NA	NA	NA	NA	NA	NA	NA	NA	NA	NA	NA	NA	NA	NA	NA	NA	NA	NA	NA
03-027	Day 2	1	2	1	0	0	0	2	0	2	3	NA	1	0	0	2	0	NA	NA	NA	NA	NA	NA	NA	NA	NA	NA	NA	NA	NA	NA	NA	NA
03-027	Day 3	2	3	1	2	1	1	2	0	2	2	1	2	1	2	2	1	NA	NA	NA	NA	NA	NA	NA	NA	NA	NA	NA	NA	NA	NA	NA	NA
03-027	Day 4	3	1	2	2	0	3	2	1	3	1	2	3	1	3	2	2	NA	NA	NA	NA	NA	NA	NA	NA	NA	NA	NA	NA	NA	NA	NA	NA
03-027	Day 5	3	1	3	2	0	2	2	0	3	1	2	2	0	2	2	0	NA	NA	NA	NA	NA	NA	NA	NA	NA	NA	NA	NA	NA	NA	NA	NA
03-027	Day 6	2	1	2	2	0	1	1	0	2	1	2	2	1	1	1	0	NA	NA	NA	NA	NA	NA	NA	NA	NA	NA	NA	NA	NA	NA	NA	NA
03-027	Day 7	2	0	2	2	0	1	1	0	1	0	1	1	0	0	0	0	NA	NA	NA	NA	NA	NA	NA	NA	NA	NA	NA	NA	NA	NA	NA	NA
03-027	Day 8	1	0	1	0	0	0	0	0	0	0	0	0	0	0	0	0	NA	NA	NA	NA	NA	NA	NA	NA	NA	NA	NA	NA	NA	NA	NA	NA
03-027	Day 9	0	0	0	0	0	0	0	0	0	0	0	0	0	0	0	0	NA	NA	NA	NA	NA	NA	NA	NA	NA	NA	NA	NA	NA	NA	NA	NA
03-027	Day 10	0	0	0	0	0	0	0	0	0	0	0	0	0	0	0	0	NA	NA	NA	NA	NA	NA	NA	NA	NA	NA	NA	NA	NA	NA	NA	NA
03-027	Day 11	NA	NA	NA	NA	NA	NA	NA	NA	NA	NA	NA	NA	NA	NA	NA	NA	NA	NA	NA	NA	NA	NA	NA	NA	NA	NA	NA	NA	NA	NA	NA	NA
03-028	Day 1	NA	NA	NA	NA	NA	NA	NA	NA	NA	NA	NA	NA	NA	NA	NA	NA	0	2	1	0	0	0	0	0	0	2	2	1	1	0	0	0
03-028	Day 2	NA	NA	NA	NA	NA	NA	NA	NA	NA	NA	NA	NA	NA	NA	NA	NA	1	2	2	1	1	0	1	1	2	2	2	2	1	0	2	2
03-028	Day 3	NA	NA	NA	NA	NA	NA	NA	NA	NA	NA	NA	NA	NA	NA	NA	NA	2	3	3	2	1	1	2	2	3	3	3	3	2	2	3	3
03-028	Day 4	NA	NA	NA	NA	NA	NA	NA	NA	NA	NA	NA	NA	NA	NA	NA	NA	3	3	3	3	1	1	2	1	3	3	2	2	1	1	2	0
03-028	Day 5	NA	NA	NA	NA	NA	NA	NA	NA	NA	NA	NA	NA	NA	NA	NA	NA	2	2	1	2	0	2	2	0	2	2	1	1	0	0	0	0
03-028	Day 6	NA	NA	NA	NA	NA	NA	NA	NA	NA	NA	NA	NA	NA	NA	NA	NA	1	1	0	1	0	1	1	0	1	0	1	1	0	0	0	0
03-028	Day 7	NA	NA	NA	NA	NA	NA	NA	NA	NA	NA	NA	NA	NA	NA	NA	NA	1	0	1	1	0	0	0	0	0	0	1	1	0	0	0	0
03-028	Day 8	NA	NA	NA	NA	NA	NA	NA	NA	NA	NA	NA	NA	NA	NA	NA	NA	0	0	0	0	0	0	0	0	0	0	0	0	0	0	0	0
03-028	Day 9	NA	NA	NA	NA	NA	NA	NA	NA	NA	NA	NA	NA	NA	NA	NA	NA	0	0	0	0	0	0	0	0	0	0	0	0	0	0	0	0
03-028	Day 10	NA	NA	NA	NA	NA	NA	NA	NA	NA	NA	NA	NA	NA	NA	NA	NA	NA	NA	NA	NA	NA	NA	NA	NA	NA	NA	NA	NA	NA	NA	NA	NA
03-028	Day 11	NA	NA	NA	NA	NA	NA	NA	NA	NA	NA	NA	NA	NA	NA	NA	NA	NA	NA	NA	NA	NA	NA	NA	NA	NA	NA	NA	NA	NA	NA	NA	NA
04-001	Day 1	1	0	0	0	0	0	1	1	1	0	1	0	0	0	1	1	NA	NA	NA	NA	NA	NA	NA	NA	NA	NA	NA	NA	NA	NA	NA	NA
04-001	Day 2	1	0	1	0	0	0	1	1	1	0	1	0	0	1	0	0	NA	NA	NA	NA	NA	NA	NA	NA	NA	NA	NA	NA	NA	NA	NA	NA
04-001	Day 3	0	0	1	0	0	0	0	0	0	0	1	0	0	0	0	0	NA	NA	NA	NA	NA	NA	NA	NA	NA	NA	NA	NA	NA	NA	NA	NA
04-001	Day 4	0	0	1	0	0	0	0	0	0	0	0	0	0	0	0	0	NA	NA	NA	NA	NA	NA	NA	NA	NA	NA	NA	NA	NA	NA	NA	NA
04-001	Day 5	0	0	0	0	0	0	0	0	0	0	0	0	0	0	0	0	NA	NA	NA	NA	NA	NA	NA	NA	NA	NA	NA	NA	NA	NA	NA	NA
04-001	Day 6	0	0	0	0	0	0	0	0	0	0	0	0	0	0	0	0	NA	NA	NA	NA	NA	NA	NA	NA	NA	NA	NA	NA	NA	NA	NA	NA
04-001	Day 7	NA	NA	NA	NA	NA	NA	NA	NA	NA	NA	NA	NA	NA	NA	NA	NA	NA	NA	NA	NA	NA	NA	NA	NA	NA	NA	NA	NA	NA	NA	NA	NA
04-001	Day 8	NA	NA	NA	NA	NA	NA	NA	NA	NA	NA	NA	NA	NA	NA	NA	NA	NA	NA	NA	NA	NA	NA	NA	NA	NA	NA	NA	NA	NA	NA	NA	NA
04-001	Day 9	NA	NA	NA	NA	NA	NA	NA	NA	NA	NA	NA	NA	NA	NA	NA	NA	NA	NA	NA	NA	NA	NA	NA	NA	NA	NA	NA	NA	NA	NA	NA	NA
04-001	Day 10	NA	NA	NA	NA	NA	NA	NA	NA	NA	NA	NA	NA	NA	NA	NA	NA	NA	NA	NA	NA	NA	NA	NA	NA	NA	NA	NA	NA	NA	NA	NA	NA
04-001	Day 11	NA	NA	NA	NA	NA	NA	NA	NA	NA	NA	NA	NA	NA	NA	NA	NA	NA	NA	NA	NA	NA	NA	NA	NA	NA	NA	NA	NA	NA	NA	NA	NA
04-002	Day 1	NA	NA	NA	NA	NA	NA	NA	NA	NA	NA	NA	NA	NA	NA	NA	NA	1	0	1	0	0	1	1	0	2	0	2	1	0	1	1	0
04-002	Day 2	NA	NA	NA	NA	NA	NA	NA	NA	NA	NA	NA	NA	NA	NA	NA	NA	2	0	2	1	0	1	2	0	2	0	2	1	0	1	2	0
04-002	Day 3	NA	NA	NA	NA	NA	NA	NA	NA	NA	NA	NA	NA	NA	NA	NA	NA	2	0	2	2	0	1	2	0	2	0	2	2	0	1	2	0
04-002	Day 4	NA	NA	NA	NA	NA	NA	NA	NA	NA	NA	NA	NA	NA	NA	NA	NA	2	0	2	1	0	1	2	0	2	0	2	1	0	1	2	0
04-002	Day 5	NA	NA	NA	NA	NA	NA	NA	NA	NA	NA	NA	NA	NA	NA	NA	NA	2	0	2	1	0	1	2	0	2	0	2	1	0	1	2	0
04-002	Day 6	NA	NA	NA	NA	NA	NA	NA	NA	NA	NA	NA	NA	NA	NA	NA	NA	1	0	1	1	0	1	1	0	1	0	1	1	0	1	1	0
04-002	Day 7	NA	NA	NA	NA	NA	NA	NA	NA	NA	NA	NA	NA	NA	NA	NA	NA	1	0	1	0	0	1	1	0	1	0	0	0	0	1	1	0
04-002	Day 8	NA	NA	NA	NA	NA	NA	NA	NA	NA	NA	NA	NA	NA	NA	NA	NA	1	0	0	0	0	1	1	0	1	0	0	0	0	1	1	0
04-002	Day 9	NA	NA	NA	NA	NA	NA	NA	NA	NA	NA	NA	NA	NA	NA	NA	NA	0	0	0	0	0	0	0	0	0	0	0	0	0	0	0	0
04-002	Day 10	NA	NA	NA	NA	NA	NA	NA	NA	NA	NA	NA	NA	NA	NA	NA	NA	0	0	0	0	0	0	0	0	0	0	0	0	0	0	0	0
04-002	Day 11	NA	NA	NA	NA	NA	NA	NA	NA	NA	NA	NA	NA	NA	NA	NA	NA	NA	NA	NA	NA	NA	NA	NA	NA	NA	NA	NA	NA	NA	NA	NA	NA
04-003	Day 1	NA	NA	NA	NA	NA	NA	NA	NA	NA	NA	NA	NA	NA	NA	NA	NA	1	2	1	0	1	0	0	0	1	1	1	0	1	0	0	0
04-003	Day 2	NA	NA	NA	NA	NA	NA	NA	NA	NA	NA	NA	NA	NA	NA	NA	NA	1	2	1	0	0	1	1	0	1	2	1	1	0	1	0	0
04-003	Day 3	NA	NA	NA	NA	NA	NA	NA	NA	NA	NA	NA	NA	NA	NA	NA	NA	1	2	1	1	0	0	0	0	1	2	1	1	0	0	0	0
04-003	Day 4	NA	NA	NA	NA	NA	NA	NA	NA	NA	NA	NA	NA	NA	NA	NA	NA	1	2	1	1	1	0	0	0	1	2	1	0	0	1	0	0
04-003	Day 5	NA	NA	NA	NA	NA	NA	NA	NA	NA	NA	NA	NA	NA	NA	NA	NA	1	1	1	0	0	0	0	0	0	1	1	0	0	0	0	0
04-003	Day 6	NA	NA	NA	NA	NA	NA	NA	NA	NA	NA	NA	NA	NA	NA	NA	NA	0	1	1	0	0	0	0	0	0	1	0	0	0	0	0	0
04-003	Day 7	NA	NA	NA	NA	NA	NA	NA	NA	NA	NA	NA	NA	NA	NA	NA	NA	0	1	0	0	0	0	0	0	0	1	0	0	0	0	0	0
04-003	Day 8	NA	NA	NA	NA	NA	NA	NA	NA	NA	NA	NA	NA	NA	NA	NA	NA	0	1	1	0	0	0	0	0	0	1	1	0	0	0	0	0
04-003	Day 9	NA	NA	NA	NA	NA	NA	NA	NA	NA	NA	NA	NA	NA	NA	NA	NA	NA	NA	NA	NA	NA	NA	NA	NA	NA	NA	NA	NA	NA	NA	NA	NA
04-003	Day 10	NA	NA	NA	NA	NA	NA	NA	NA	NA	NA	NA	NA	NA	NA	NA	NA	NA	NA	NA	NA	NA	NA	NA	NA	NA	NA	NA	NA	NA	NA	NA	NA
04-003	Day 11	NA	NA	NA	NA	NA	NA	NA	NA	NA	NA	NA	NA	NA	NA	NA	NA	NA	NA	NA	NA	NA	NA	NA	NA	NA	NA	NA	NA	NA	NA	NA	NA
04-004	Day 1	2	2	NA	NA	2	2	2	2	2	2	NA	NA	2	2	2	2	NA	NA	NA	NA	NA	NA	NA	NA	NA	NA	NA	NA	NA	NA	NA	NA
04-004	Day 2	3	NA	3	NA	2	2	3	3	3	NA	3	NA	2	3	3	3	NA	NA	NA	NA	NA	NA	NA	NA	NA	NA	NA	NA	NA	NA	NA	NA
04-004	Day 3	3	NA	3	NA	2	2	2	2	3	NA	3	NA	2	2	2	2	NA	NA	NA	NA	NA	NA	NA	NA	NA	NA	NA	NA	NA	NA	NA	NA
04-004	Day 4	2	NA	3	NA	2	1	1	0	1	NA	2	NA	1	NA	1	0	NA	NA	NA	NA	NA	NA	NA	NA	NA	NA	NA	NA	NA	NA	NA	NA
04-004	Day 5	0	NA	1	0	0	0	0	0	0	0	1	0	0	0	0	0	NA	NA	NA	NA	NA	NA	NA	NA	NA	NA	NA	NA	NA	NA	NA	NA
04-004	Day 6	NA	NA	NA	NA	NA	NA	NA	NA	NA	NA	NA	NA	NA	NA	NA	NA	NA	NA	NA	NA	NA	NA	NA	NA	NA	NA	NA	NA	NA	NA	NA	NA
04-004	Day 7	NA	NA	NA	NA	NA	NA	NA	NA	NA	NA	NA	NA	NA	NA	NA	NA	NA	NA	NA	NA	NA	NA	NA	NA	NA	NA	NA	NA	NA	NA	NA	NA
04-004	Day 8	NA	NA	NA	NA	NA	NA	NA	NA	NA	NA	NA	NA	NA	NA	NA	NA	NA	NA	NA	NA	NA	NA	NA	NA	NA	NA	NA	NA	NA	NA	NA	NA
04-004	Day 9	NA	NA	NA	NA	NA	NA	NA	NA	NA	NA	NA	NA	NA	NA	NA	NA	NA	NA	NA	NA	NA	NA	NA	NA	NA	NA	NA	NA	NA	NA	NA	NA
04-004	Day 10	NA	NA	NA	NA	NA	NA	NA	NA	NA	NA	NA	NA	NA	NA	NA	NA	NA	NA	NA	NA	NA	NA	NA	NA	NA	NA	NA	NA	NA	NA	NA	NA
04-004	Day 11	NA	NA	NA	NA	NA	NA	NA	NA	NA	NA	NA	NA	NA	NA	NA	NA	NA	NA	NA	NA	NA	NA	NA	NA	NA	NA	NA	NA	NA	NA	NA	NA
04-005	Day 1	3	0	2	3	2	2	1	0	3	0	2	2	1	1	1	0	NA	NA	NA	NA	NA	NA	NA	NA	NA	NA	NA	NA	NA	NA	NA	NA
04-005	Day 2	3	0	3	2	2	1	1	0	2	0	2	1	1	0	1	0	NA	NA	NA	NA	NA	NA	NA	NA	NA	NA	NA	NA	NA	NA	NA	NA
04-005	Day 3	2	0	1	1	1	0	1	0	2	0	1	1	0	0	0	0	NA	NA	NA	NA	NA	NA	NA	NA	NA	NA	NA	NA	NA	NA	NA	NA
04-005	Day 4	1	0	1	0	0	0	0	0	1	0	1	0	0	0	0	0	NA	NA	NA	NA	NA	NA	NA	NA	NA	NA	NA	NA	NA	NA	NA	NA
04-005	Day 5	0	0	1	0	1	0	0	0	1	0	1	0	0	0	0	0	NA	NA	NA	NA	NA	NA	NA	NA	NA	NA	NA	NA	NA	NA	NA	NA
04-005	Day 6	0	0	1	0	0	0	0	0	0	0	0	0	0	0	0	0	NA	NA	NA	NA	NA	NA	NA	NA	NA	NA	NA	NA	NA	NA	NA	NA
04-005	Day 7	0	0	0	0	0	0	0	0	0	0	0	0	0	0	0	0	NA	NA	NA	NA	NA	NA	NA	NA	NA	NA	NA	NA	NA	NA	NA	NA
04-005	Day 8	0	0	0	0	0	0	0	0	0	0	0	0	0	0	0	0	NA	NA	NA	NA	NA	NA	NA	NA	NA	NA	NA	NA	NA	NA	NA	NA
04-005	Day 9	NA	NA	NA	NA	NA	NA	NA	NA	NA	NA	NA	NA	NA	NA	NA	NA	NA	NA	NA	NA	NA	NA	NA	NA	NA	NA	NA	NA	NA	NA	NA	NA
04-005	Day 10	NA	NA	NA	NA	NA	NA	NA	NA	NA	NA	NA	NA	NA	NA	NA	NA	NA	NA	NA	NA	NA	NA	NA	NA	NA	NA	NA	NA	NA	NA	NA	NA
04-005	Day 11	NA	NA	NA	NA	NA	NA	NA	NA	NA	NA	NA	NA	NA	NA	NA	NA	NA	NA	NA	NA	NA	NA	NA	NA	NA	NA	NA	NA	NA	NA	NA	NA
04-006	Day 1	0	1	2	2	1	0	1	0	0	2	1	2	1	1	1	0	NA	NA	NA	NA	NA	NA	NA	NA	NA	NA	NA	NA	NA	NA	NA	NA
04-006	Day 2	0	1	2	2	1	1	1	0	0	2	1	1	1	1	1	0	NA	NA	NA	NA	NA	NA	NA	NA	NA	NA	NA	NA	NA	NA	NA	NA
04-006	Day 3	1	2	2	2	1	0	1	0	1	2	2	2	1	0	1	0	NA	NA	NA	NA	NA	NA	NA	NA	NA	NA	NA	NA	NA	NA	NA	NA
04-006	Day 4	1	2	1	1	1	0	1	0	1	2	1	1	1	1	1	0	NA	NA	NA	NA	NA	NA	NA	NA	NA	NA	NA	NA	NA	NA	NA	NA
04-006	Day 5	1	2	1	1	1	0	1	0	1	2	1	0	1	1	1	0	NA	NA	NA	NA	NA	NA	NA	NA	NA	NA	NA	NA	NA	NA	NA	NA
04-006	Day 6	0	1	2	2	3	0	1	0	0	1	3	1	2	0	1	0	NA	NA	NA	NA	NA	NA	NA	NA	NA	NA	NA	NA	NA	NA	NA	NA
04-006	Day 7	0	1	2	1	0	0	0	0	0	1	1	1	1	0	0	0	NA	NA	NA	NA	NA	NA	NA	NA	NA	NA	NA	NA	NA	NA	NA	NA
04-006	Day 8	0	0	1	1	0	0	0	0	0	0	1	1	1	0	0	0	NA	NA	NA	NA	NA	NA	NA	NA	NA	NA	NA	NA	NA	NA	NA	NA
04-006	Day 9	0	0	1	0	0	0	0	0	0	0	1	1	1	0	0	0	NA	NA	NA	NA	NA	NA	NA	NA	NA	NA	NA	NA	NA	NA	NA	NA
04-006	Day 10	0	0	0	1	0	0	0	0	0	0	1	0	0	0	0	0	NA	NA	NA	NA	NA	NA	NA	NA	NA	NA	NA	NA	NA	NA	NA	NA
04-006	Day 11	NA	NA	NA	NA	NA	NA	NA	NA	NA	NA	NA	NA	NA	NA	NA	NA	NA	NA	NA	NA	NA	NA	NA	NA	NA	NA	NA	NA	NA	NA	NA	NA
04-007	Day 1	NA	NA	NA	NA	NA	NA	NA	NA	NA	NA	NA	NA	NA	NA	NA	NA	2	2	1	2	1	0	0	0	2	2	1	2	1	0	0	0
04-007	Day 2	NA	NA	NA	NA	NA	NA	NA	NA	NA	NA	NA	NA	NA	NA	NA	NA	2	3	1	2	1	0	0	0	2	3	1	2	1	0	0	0
04-007	Day 3	NA	NA	NA	NA	NA	NA	NA	NA	NA	NA	NA	NA	NA	NA	NA	NA	2	1	1	2	1	0	0	0	1	1	1	2	1	0	0	0
04-007	Day 4	NA	NA	NA	NA	NA	NA	NA	NA	NA	NA	NA	NA	NA	NA	NA	NA	1	1	2	1	1	0	0	0	1	1	2	1	1	0	0	0
04-007	Day 5	NA	NA	NA	NA	NA	NA	NA	NA	NA	NA	NA	NA	NA	NA	NA	NA	1	0	1	1	0	0	0	0	1	0	1	1	0	0	0	0
04-007	Day 6	NA	NA	NA	NA	NA	NA	NA	NA	NA	NA	NA	NA	NA	NA	NA	NA	0	0	1	1	0	0	0	0	0	0	1	1	0	0	0	0
04-007	Day 7	NA	NA	NA	NA	NA	NA	NA	NA	NA	NA	NA	NA	NA	NA	NA	NA	0	0	1	1	0	0	0	0	0	0	1	0	0	0	0	0
04-007	Day 8	NA	NA	NA	NA	NA	NA	NA	NA	NA	NA	NA	NA	NA	NA	NA	NA	0	0	0	0	0	0	0	0	0	0	0	0	0	0	0	0
04-007	Day 9	NA	NA	NA	NA	NA	NA	NA	NA	NA	NA	NA	NA	NA	NA	NA	NA	0	0	0	0	0	0	0	0	0	0	0	0	0	0	0	0
04-007	Day 10	NA	NA	NA	NA	NA	NA	NA	NA	NA	NA	NA	NA	NA	NA	NA	NA	NA	NA	NA	NA	NA	NA	NA	NA	NA	NA	NA	NA	NA	NA	NA	NA
04-007	Day 11	NA	NA	NA	NA	NA	NA	NA	NA	NA	NA	NA	NA	NA	NA	NA	NA	NA	NA	NA	NA	NA	NA	NA	NA	NA	NA	NA	NA	NA	NA	NA	NA
04-008	Day 1	NA	NA	NA	NA	NA	NA	NA	NA	NA	NA	NA	NA	NA	NA	NA	NA	1	0	1	0	1	2	1	0	1	0	1	0	1	2	1	0
04-008	Day 2	NA	NA	NA	NA	NA	NA	NA	NA	NA	NA	NA	NA	NA	NA	NA	NA	2	0	1	0	2	2	1	0	2	0	1	1	2	2	1	0
04-008	Day 3	NA	NA	NA	NA	NA	NA	NA	NA	NA	NA	NA	NA	NA	NA	NA	NA	2	1	2	1	1	1	1	0	2	1	2	2	1	2	1	0
04-008	Day 4	NA	NA	NA	NA	NA	NA	NA	NA	NA	NA	NA	NA	NA	NA	NA	NA	3	2	2	3	2	3	1	0	3	2	2	3	2	2	1	0
04-008	Day 5	NA	NA	NA	NA	NA	NA	NA	NA	NA	NA	NA	NA	NA	NA	NA	NA	3	2	2	3	1	0	1	0	3	2	2	3	1	0	1	0
04-008	Day 6	NA	NA	NA	NA	NA	NA	NA	NA	NA	NA	NA	NA	NA	NA	NA	NA	2	1	1	2	1	1	1	0	2	1	1	2	1	1	1	0
04-008	Day 7	NA	NA	NA	NA	NA	NA	NA	NA	NA	NA	NA	NA	NA	NA	NA	NA	1	0	1	2	1	1	0	0	1	0	1	2	0	1	0	0
04-008	Day 8	NA	NA	NA	NA	NA	NA	NA	NA	NA	NA	NA	NA	NA	NA	NA	NA	1	0	1	1	0	0	0	0	1	0	1	1	0	1	0	0
04-008	Day 9	NA	NA	NA	NA	NA	NA	NA	NA	NA	NA	NA	NA	NA	NA	NA	NA	1	0	0	1	0	0	0	0	0	0	0	0	0	0	0	0
04-008	Day 10	NA	NA	NA	NA	NA	NA	NA	NA	NA	NA	NA	NA	NA	NA	NA	NA	0	0	0	0	0	0	0	0	0	0	0	0	0	0	0	0
04-008	Day 11	NA	NA	NA	NA	NA	NA	NA	NA	NA	NA	NA	NA	NA	NA	NA	NA	0	0	0	0	0	0	0	0	0	0	0	0	0	0	0	0
04-009	Day 1	1	1	NA	1	2	2	2	2	2	2	NA	2	3	3	2	2	NA	NA	NA	NA	NA	NA	NA	NA	NA	NA	NA	NA	NA	NA	NA	NA
04-009	Day 2	2	2	NA	2	3	2	1	1	2	2	NA	2	2	1	1	1	NA	NA	NA	NA	NA	NA	NA	NA	NA	NA	NA	NA	NA	NA	NA	NA
04-009	Day 3	1	2	NA	1	2	1	1	1	1	2	NA	1	2	1	1	1	NA	NA	NA	NA	NA	NA	NA	NA	NA	NA	NA	NA	NA	NA	NA	NA
04-009	Day 4	2	2	NA	2	2	2	1	2	1	1	NA	1	1	1	1	1	NA	NA	NA	NA	NA	NA	NA	NA	NA	NA	NA	NA	NA	NA	NA	NA
04-009	Day 5	1	1	NA	1	1	1	0	0	1	1	NA	0	0	0	0	0	NA	NA	NA	NA	NA	NA	NA	NA	NA	NA	NA	NA	NA	NA	NA	NA
04-009	Day 6	0	0	0	0	0	0	0	0	0	0	0	0	0	0	0	0	NA	NA	NA	NA	NA	NA	NA	NA	NA	NA	NA	NA	NA	NA	NA	NA
04-009	Day 7	0	0	0	0	0	0	0	0	0	0	0	0	0	0	0	0	NA	NA	NA	NA	NA	NA	NA	NA	NA	NA	NA	NA	NA	NA	NA	NA
04-009	Day 8	NA	NA	NA	NA	NA	NA	NA	NA	NA	NA	NA	NA	NA	NA	NA	NA	NA	NA	NA	NA	NA	NA	NA	NA	NA	NA	NA	NA	NA	NA	NA	NA
04-009	Day 9	NA	NA	NA	NA	NA	NA	NA	NA	NA	NA	NA	NA	NA	NA	NA	NA	NA	NA	NA	NA	NA	NA	NA	NA	NA	NA	NA	NA	NA	NA	NA	NA
04-009	Day 10	NA	NA	NA	NA	NA	NA	NA	NA	NA	NA	NA	NA	NA	NA	NA	NA	NA	NA	NA	NA	NA	NA	NA	NA	NA	NA	NA	NA	NA	NA	NA	NA
04-009	Day 11	NA	NA	NA	NA	NA	NA	NA	NA	NA	NA	NA	NA	NA	NA	NA	NA	NA	NA	NA	NA	NA	NA	NA	NA	NA	NA	NA	NA	NA	NA	NA	NA
04-010	Day 1	NA	NA	NA	NA	NA	NA	NA	NA	NA	NA	NA	NA	NA	NA	NA	NA	0	0	0	0	0	0	0	0	1	1	0	0	0	0	0	0
04-010	Day 2	NA	NA	NA	NA	NA	NA	NA	NA	NA	NA	NA	NA	NA	NA	NA	NA	1	2	0	0	2	1	0	0	1	3	0	0	2	1	0	0
04-010	Day 3	NA	NA	NA	NA	NA	NA	NA	NA	NA	NA	NA	NA	NA	NA	NA	NA	1	1	3	0	3	0	0	1	1	1	3	0	3	0	0	1
04-010	Day 4	NA	NA	NA	NA	NA	NA	NA	NA	NA	NA	NA	NA	NA	NA	NA	NA	1	1	3	0	3	0	0	0	1	1	3	0	3	0	0	0
04-010	Day 5	NA	NA	NA	NA	NA	NA	NA	NA	NA	NA	NA	NA	NA	NA	NA	NA	1	1	2	1	2	0	0	0	1	1	2	1	2	0	0	0
04-010	Day 6	NA	NA	NA	NA	NA	NA	NA	NA	NA	NA	NA	NA	NA	NA	NA	NA	1	1	1	0	1	0	0	0	1	1	2	0	1	0	0	0
04-010	Day 7	NA	NA	NA	NA	NA	NA	NA	NA	NA	NA	NA	NA	NA	NA	NA	NA	0	0	1	0	0	0	0	0	0	0	1	0	0	0	1	1
04-010	Day 8	NA	NA	NA	NA	NA	NA	NA	NA	NA	NA	NA	NA	NA	NA	NA	NA	0	0	0	0	0	0	0	0	0	0	0	0	0	0	0	0
04-010	Day 9	NA	NA	NA	NA	NA	NA	NA	NA	NA	NA	NA	NA	NA	NA	NA	NA	0	0	0	0	0	0	0	0	NA	NA	NA	NA	NA	NA	NA	NA
04-010	Day 10	NA	NA	NA	NA	NA	NA	NA	NA	NA	NA	NA	NA	NA	NA	NA	NA	NA	NA	NA	NA	NA	NA	NA	NA	NA	NA	NA	NA	NA	NA	NA	NA
04-010	Day 11	NA	NA	NA	NA	NA	NA	NA	NA	NA	NA	NA	NA	NA	NA	NA	NA	NA	NA	NA	NA	NA	NA	NA	NA	NA	NA	NA	NA	NA	NA	NA	NA
04-011	Day 1	1	2	0	1	0	0	0	0	1	2	0	1	0	0	0	0	NA	NA	NA	NA	NA	NA	NA	NA	NA	NA	NA	NA	NA	NA	NA	NA
04-011	Day 2	1	0	2	1	0	1	0	0	1	0	2	1	0	1	0	0	NA	NA	NA	NA	NA	NA	NA	NA	NA	NA	NA	NA	NA	NA	NA	NA
04-011	Day 3	1	0	2	1	0	0	0	0	1	0	2	1	1	0	0	0	NA	NA	NA	NA	NA	NA	NA	NA	NA	NA	NA	NA	NA	NA	NA	NA
04-011	Day 4	1	0	2	1	1	0	0	0	1	0	1	1	0	0	0	0	NA	NA	NA	NA	NA	NA	NA	NA	NA	NA	NA	NA	NA	NA	NA	NA
04-011	Day 5	1	0	1	0	0	0	0	0	1	0	1	0	0	0	0	0	NA	NA	NA	NA	NA	NA	NA	NA	NA	NA	NA	NA	NA	NA	NA	NA
04-011	Day 6	1	0	1	0	0	0	0	0	1	0	1	0	0	0	0	0	NA	NA	NA	NA	NA	NA	NA	NA	NA	NA	NA	NA	NA	NA	NA	NA
04-011	Day 7	1	0	0	0	0	0	0	0	1	0	0	0	0	0	0	0	NA	NA	NA	NA	NA	NA	NA	NA	NA	NA	NA	NA	NA	NA	NA	NA
04-011	Day 8	0	0	0	0	0	0	0	0	0	0	0	0	0	0	0	0	NA	NA	NA	NA	NA	NA	NA	NA	NA	NA	NA	NA	NA	NA	NA	NA
04-011	Day 9	0	0	0	0	0	0	0	0	0	0	0	0	0	0	0	0	NA	NA	NA	NA	NA	NA	NA	NA	NA	NA	NA	NA	NA	NA	NA	NA
04-011	Day 10	0	0	0	0	0	0	0	0	0	0	0	0	0	0	0	0	NA	NA	NA	NA	NA	NA	NA	NA	NA	NA	NA	NA	NA	NA	NA	NA
04-011	Day 11	NA	NA	NA	NA	NA	NA	NA	NA	NA	NA	NA	NA	NA	NA	NA	NA	NA	NA	NA	NA	NA	NA	NA	NA	NA	NA	NA	NA	NA	NA	NA	NA
04-012	Day 1	NA	NA	NA	NA	NA	NA	NA	NA	NA	NA	NA	NA	NA	NA	NA	NA	2	0	0	0	0	1	1	0	3	0	0	0	0	1	1	0
04-012	Day 2	NA	NA	NA	NA	NA	NA	NA	NA	NA	NA	NA	NA	NA	NA	NA	NA	1	3	0	0	3	1	2	1	1	3	0	0	3	1	2	1
04-012	Day 3	NA	NA	NA	NA	NA	NA	NA	NA	NA	NA	NA	NA	NA	NA	NA	NA	1	3	0	2	2	2	2	2	1	3	0	2	2	2	2	2
04-012	Day 4	NA	NA	NA	NA	NA	NA	NA	NA	NA	NA	NA	NA	NA	NA	NA	NA	3	3	0	3	3	3	3	3	3	3	0	3	3	3	3	3
04-012	Day 5	NA	NA	NA	NA	NA	NA	NA	NA	NA	NA	NA	NA	NA	NA	NA	NA	3	3	0	3	3	3	3	3	3	3	0	3	3	3	3	3
04-012	Day 6	NA	NA	NA	NA	NA	NA	NA	NA	NA	NA	NA	NA	NA	NA	NA	NA	3	3	0	3	3	3	3	3	2	3	2	2	2	2	2	2
04-012	Day 7	NA	NA	NA	NA	NA	NA	NA	NA	NA	NA	NA	NA	NA	NA	NA	NA	2	2	2	2	2	2	2	2	1	1	0	1	1	1	1	0
04-012	Day 8	NA	NA	NA	NA	NA	NA	NA	NA	NA	NA	NA	NA	NA	NA	NA	NA	1	1	0	1	0	0	0	0	1	1	0	0	0	0	0	0
04-012	Day 9	NA	NA	NA	NA	NA	NA	NA	NA	NA	NA	NA	NA	NA	NA	NA	NA	1	1	0	0	0	0	0	0	0	0	0	0	0	0	0	0
04-012	Day 10	NA	NA	NA	NA	NA	NA	NA	NA	NA	NA	NA	NA	NA	NA	NA	NA	0	0	0	0	0	0	0	0	0	0	0	0	0	0	0	0
04-012	Day 11	NA	NA	NA	NA	NA	NA	NA	NA	NA	NA	NA	NA	NA	NA	NA	NA	0	0	0	0	0	0	0	0	0	0	0	0	0	0	0	0
04-013	Day 1	NA	NA	NA	NA	NA	NA	NA	NA	1	1	0	0	1	2	0	0	NA	NA	NA	NA	NA	NA	NA	NA	NA	NA	NA	NA	NA	NA	NA	NA
04-013	Day 2	2	1	0	0	1	2	0	0	2	1	0	0	1	2	0	0	NA	NA	NA	NA	NA	NA	NA	NA	NA	NA	NA	NA	NA	NA	NA	NA
04-013	Day 3	1	1	1	1	0	3	0	0	0	0	1	1	0	2	0	0	NA	NA	NA	NA	NA	NA	NA	NA	NA	NA	NA	NA	NA	NA	NA	NA
04-013	Day 4	0	0	0	0	0	1	0	0	0	0	0	0	0	2	0	0	NA	NA	NA	NA	NA	NA	NA	NA	NA	NA	NA	NA	NA	NA	NA	NA
04-013	Day 5	0	0	0	0	0	2	0	0	0	0	0	0	0	0	0	0	NA	NA	NA	NA	NA	NA	NA	NA	NA	NA	NA	NA	NA	NA	NA	NA
04-013	Day 6	0	0	0	0	0	0	0	0	0	0	0	0	0	0	0	0	NA	NA	NA	NA	NA	NA	NA	NA	NA	NA	NA	NA	NA	NA	NA	NA
04-013	Day 7	0	0	0	0	0	0	0	0	0	0	0	0	0	0	0	0	NA	NA	NA	NA	NA	NA	NA	NA	NA	NA	NA	NA	NA	NA	NA	NA
04-013	Day 8	NA	NA	NA	NA	NA	NA	NA	NA	NA	NA	NA	NA	NA	NA	NA	NA	NA	NA	NA	NA	NA	NA	NA	NA	NA	NA	NA	NA	NA	NA	NA	NA
04-013	Day 9	NA	NA	NA	NA	NA	NA	NA	NA	NA	NA	NA	NA	NA	NA	NA	NA	NA	NA	NA	NA	NA	NA	NA	NA	NA	NA	NA	NA	NA	NA	NA	NA
04-013	Day 10	NA	NA	NA	NA	NA	NA	NA	NA	NA	NA	NA	NA	NA	NA	NA	NA	NA	NA	NA	NA	NA	NA	NA	NA	NA	NA	NA	NA	NA	NA	NA	NA
04-013	Day 11	NA	NA	NA	NA	NA	NA	NA	NA	NA	NA	NA	NA	NA	NA	NA	NA	NA	NA	NA	NA	NA	NA	NA	NA	NA	NA	NA	NA	NA	NA	NA	NA
04-014	Day 1	1	2	1	1	0	0	NA	0	2	2	3	3	2	1	2	0	NA	NA	NA	NA	NA	NA	NA	NA	NA	NA	NA	NA	NA	NA	NA	NA
04-014	Day 2	2	2	3	3	2	NA	2	0	3	3	2	3	2	1	3	0	NA	NA	NA	NA	NA	NA	NA	NA	NA	NA	NA	NA	NA	NA	NA	NA
04-014	Day 3	2	2	3	3	2	NA	3	1	3	3	1	3	2	NA	2	0	NA	NA	NA	NA	NA	NA	NA	NA	NA	NA	NA	NA	NA	NA	NA	NA
04-014	Day 4	2	2	0	2	0	1	1	0	1	1	0	1	0	0	1	0	NA	NA	NA	NA	NA	NA	NA	NA	NA	NA	NA	NA	NA	NA	NA	NA
04-014	Day 5	1	1	0	0	0	0	NA	0	1	0	0	0	0	0	0	0	NA	NA	NA	NA	NA	NA	NA	NA	NA	NA	NA	NA	NA	NA	NA	NA
04-014	Day 6	0	0	0	0	0	0	0	0	0	0	0	0	0	0	0	0	NA	NA	NA	NA	NA	NA	NA	NA	NA	NA	NA	NA	NA	NA	NA	NA
04-014	Day 7	0	0	0	0	0	0	0	0	0	0	0	0	0	0	0	0	NA	NA	NA	NA	NA	NA	NA	NA	NA	NA	NA	NA	NA	NA	NA	NA
04-014	Day 8	NA	NA	NA	NA	NA	NA	NA	NA	NA	NA	NA	NA	NA	NA	NA	NA	NA	NA	NA	NA	NA	NA	NA	NA	NA	NA	NA	NA	NA	NA	NA	NA
04-014	Day 9	NA	NA	NA	NA	NA	NA	NA	NA	NA	NA	NA	NA	NA	NA	NA	NA	NA	NA	NA	NA	NA	NA	NA	NA	NA	NA	NA	NA	NA	NA	NA	NA
04-014	Day 10	NA	NA	NA	NA	NA	NA	NA	NA	NA	NA	NA	NA	NA	NA	NA	NA	NA	NA	NA	NA	NA	NA	NA	NA	NA	NA	NA	NA	NA	NA	NA	NA
04-014	Day 11	NA	NA	NA	NA	NA	NA	NA	NA	NA	NA	NA	NA	NA	NA	NA	NA	NA	NA	NA	NA	NA	NA	NA	NA	NA	NA	NA	NA	NA	NA	NA	NA
04-015	Day 1	NA	NA	NA	NA	NA	NA	NA	NA	NA	NA	NA	NA	NA	NA	NA	NA	0	2	0	0	2	0	2	0	1	2	0	0	2	0	0	0
04-015	Day 2	NA	NA	NA	NA	NA	NA	NA	NA	NA	NA	NA	NA	NA	NA	NA	NA	0	2	1	0	1	0	0	0	0	1	0	0	1	0	0	1
04-015	Day 3	NA	NA	NA	NA	NA	NA	NA	NA	NA	NA	NA	NA	NA	NA	NA	NA	0	1	0	0	0	0	0	0	0	0	0	0	0	0	0	0
04-015	Day 4	NA	NA	NA	NA	NA	NA	NA	NA	NA	NA	NA	NA	NA	NA	NA	NA	0	0	0	0	0	0	0	0	0	0	0	0	0	0	0	0
04-015	Day 5	NA	NA	NA	NA	NA	NA	NA	NA	NA	NA	NA	NA	NA	NA	NA	NA	0	0	0	0	0	0	0	0	0	0	0	0	0	0	0	0
04-015	Day 6	NA	NA	NA	NA	NA	NA	NA	NA	NA	NA	NA	NA	NA	NA	NA	NA	NA	NA	NA	NA	NA	NA	NA	NA	NA	NA	NA	NA	NA	NA	NA	NA
04-015	Day 7	NA	NA	NA	NA	NA	NA	NA	NA	NA	NA	NA	NA	NA	NA	NA	NA	NA	NA	NA	NA	NA	NA	NA	NA	NA	NA	NA	NA	NA	NA	NA	NA
04-015	Day 8	NA	NA	NA	NA	NA	NA	NA	NA	NA	NA	NA	NA	NA	NA	NA	NA	NA	NA	NA	NA	NA	NA	NA	NA	NA	NA	NA	NA	NA	NA	NA	NA
04-015	Day 9	NA	NA	NA	NA	NA	NA	NA	NA	NA	NA	NA	NA	NA	NA	NA	NA	NA	NA	NA	NA	NA	NA	NA	NA	NA	NA	NA	NA	NA	NA	NA	NA
04-015	Day 10	NA	NA	NA	NA	NA	NA	NA	NA	NA	NA	NA	NA	NA	NA	NA	NA	NA	NA	NA	NA	NA	NA	NA	NA	NA	NA	NA	NA	NA	NA	NA	NA
04-015	Day 11	NA	NA	NA	NA	NA	NA	NA	NA	NA	NA	NA	NA	NA	NA	NA	NA	NA	NA	NA	NA	NA	NA	NA	NA	NA	NA	NA	NA	NA	NA	NA	NA
04-016	Day 1	NA	NA	NA	NA	NA	NA	NA	NA	NA	NA	NA	NA	NA	NA	NA	NA	2	3	3	1	2	2	1	0	2	3	3	1	2	2	1	0
04-016	Day 2	NA	NA	NA	NA	NA	NA	NA	NA	NA	NA	NA	NA	NA	NA	NA	NA	2	3	2	1	1	1	1	0	2	2	2	1	1	1	1	0
04-016	Day 3	NA	NA	NA	NA	NA	NA	NA	NA	NA	NA	NA	NA	NA	NA	NA	NA	1	1	1	1	1	1	1	0	1	1	1	1	1	1	0	0
04-016	Day 4	NA	NA	NA	NA	NA	NA	NA	NA	NA	NA	NA	NA	NA	NA	NA	NA	1	1	1	1	1	0	0	0	1	1	0	1	0	0	0	0
04-016	Day 5	NA	NA	NA	NA	NA	NA	NA	NA	NA	NA	NA	NA	NA	NA	NA	NA	1	0	0	1	0	0	0	0	1	0	0	1	0	0	0	0
04-016	Day 6	NA	NA	NA	NA	NA	NA	NA	NA	NA	NA	NA	NA	NA	NA	NA	NA	0	0	0	1	0	0	0	0	0	0	0	0	0	0	0	0
04-016	Day 7	NA	NA	NA	NA	NA	NA	NA	NA	NA	NA	NA	NA	NA	NA	NA	NA	0	0	0	0	0	0	0	0	0	0	0	0	0	0	0	0
04-016	Day 8	NA	NA	NA	NA	NA	NA	NA	NA	NA	NA	NA	NA	NA	NA	NA	NA	0	0	0	0	0	0	0	0	0	0	0	0	0	0	0	0
04-016	Day 9	NA	NA	NA	NA	NA	NA	NA	NA	NA	NA	NA	NA	NA	NA	NA	NA	NA	NA	NA	NA	NA	NA	NA	NA	NA	NA	NA	NA	NA	NA	NA	NA
04-016	Day 10	NA	NA	NA	NA	NA	NA	NA	NA	NA	NA	NA	NA	NA	NA	NA	NA	NA	NA	NA	NA	NA	NA	NA	NA	NA	NA	NA	NA	NA	NA	NA	NA
04-016	Day 11	NA	NA	NA	NA	NA	NA	NA	NA	NA	NA	NA	NA	NA	NA	NA	NA	NA	NA	NA	NA	NA	NA	NA	NA	NA	NA	NA	NA	NA	NA	NA	NA
04-017	Day 1	NA	NA	NA	NA	NA	NA	NA	NA	NA	NA	NA	NA	NA	NA	NA	NA	NA	NA	NA	NA	NA	NA	NA	NA	NA	NA	NA	NA	NA	NA	NA	NA
04-017	Day 2	2	0	0	0	1	0	0	1	2	0	0	0	2	0	2	2	NA	NA	NA	NA	NA	NA	NA	NA	NA	NA	NA	NA	NA	NA	NA	NA
04-017	Day 3	2	0	0	0	1	0	2	2	2	0	0	0	1	0	2	2	NA	NA	NA	NA	NA	NA	NA	NA	NA	NA	NA	NA	NA	NA	NA	NA
04-017	Day 4	2	0	0	0	0	0	1	1	1	0	0	0	0	0	1	1	NA	NA	NA	NA	NA	NA	NA	NA	NA	NA	NA	NA	NA	NA	NA	NA
04-017	Day 5	1	0	0	0	0	0	0	0	1	0	0	0	0	0	0	0	NA	NA	NA	NA	NA	NA	NA	NA	NA	NA	NA	NA	NA	NA	NA	NA
04-017	Day 6	0	0	0	0	0	0	0	0	0	0	0	0	0	0	0	0	NA	NA	NA	NA	NA	NA	NA	NA	NA	NA	NA	NA	NA	NA	NA	NA
04-017	Day 7	0	0	0	0	0	0	0	0	0	0	0	0	0	0	0	0	NA	NA	NA	NA	NA	NA	NA	NA	NA	NA	NA	NA	NA	NA	NA	NA
04-017	Day 8	0	0	0	0	0	0	0	0	0	0	0	0	0	0	0	0	NA	NA	NA	NA	NA	NA	NA	NA	NA	NA	NA	NA	NA	NA	NA	NA
04-017	Day 9	NA	NA	NA	NA	NA	NA	NA	NA	NA	NA	NA	NA	NA	NA	NA	NA	NA	NA	NA	NA	NA	NA	NA	NA	NA	NA	NA	NA	NA	NA	NA	NA
04-017	Day 10	NA	NA	NA	NA	NA	NA	NA	NA	NA	NA	NA	NA	NA	NA	NA	NA	NA	NA	NA	NA	NA	NA	NA	NA	NA	NA	NA	NA	NA	NA	NA	NA
04-017	Day 11	NA	NA	NA	NA	NA	NA	NA	NA	NA	NA	NA	NA	NA	NA	NA	NA	NA	NA	NA	NA	NA	NA	NA	NA	NA	NA	NA	NA	NA	NA	NA	NA
04-018	Day 1	NA	NA	NA	NA	NA	NA	NA	NA	NA	NA	NA	NA	NA	NA	NA	NA	1	0	1	0	0	0	0	0	1	0	1	0	0	0	0	0
04-018	Day 2	NA	NA	NA	NA	NA	NA	NA	NA	NA	NA	NA	NA	NA	NA	NA	NA	2	0	1	0	0	0	0	0	2	0	2	0	2	0	0	0
04-018	Day 3	NA	NA	NA	NA	NA	NA	NA	NA	NA	NA	NA	NA	NA	NA	NA	NA	1	0	2	0	2	0	0	0	1	0	2	0	2	0	0	0
04-018	Day 4	NA	NA	NA	NA	NA	NA	NA	NA	NA	NA	NA	NA	NA	NA	NA	NA	1	0	1	0	2	0	0	0	1	0	1	0	1	0	0	0
04-018	Day 5	NA	NA	NA	NA	NA	NA	NA	NA	NA	NA	NA	NA	NA	NA	NA	NA	1	0	1	0	1	0	0	0	1	0	1	0	0	0	0	0
04-018	Day 6	NA	NA	NA	NA	NA	NA	NA	NA	NA	NA	NA	NA	NA	NA	NA	NA	0	0	1	0	0	0	0	0	0	0	0	0	0	0	0	0
04-018	Day 7	NA	NA	NA	NA	NA	NA	NA	NA	NA	NA	NA	NA	NA	NA	NA	NA	0	0	0	0	0	0	0	0	0	0	0	0	0	0	0	0
04-018	Day 8	NA	NA	NA	NA	NA	NA	NA	NA	NA	NA	NA	NA	NA	NA	NA	NA	0	0	0	0	0	0	0	0	0	0	0	0	0	0	0	0
04-018	Day 9	NA	NA	NA	NA	NA	NA	NA	NA	NA	NA	NA	NA	NA	NA	NA	NA	NA	NA	NA	NA	NA	NA	NA	NA	NA	NA	NA	NA	NA	NA	NA	NA
04-018	Day 10	NA	NA	NA	NA	NA	NA	NA	NA	NA	NA	NA	NA	NA	NA	NA	NA	NA	NA	NA	NA	NA	NA	NA	NA	NA	NA	NA	NA	NA	NA	NA	NA
04-018	Day 11	NA	NA	NA	NA	NA	NA	NA	NA	NA	NA	NA	NA	NA	NA	NA	NA	NA	NA	NA	NA	NA	NA	NA	NA	NA	NA	NA	NA	NA	NA	NA	NA
04-019	Day 1	NA	NA	NA	NA	NA	NA	NA	NA	NA	NA	NA	NA	NA	NA	NA	NA	1	2	NA	1	1	2	1	1	2	2	NA	2	2	3	2	2
04-019	Day 2	NA	NA	NA	NA	NA	NA	NA	NA	NA	NA	NA	NA	NA	NA	NA	NA	2	2	NA	2	2	2	2	2	1	2	NA	2	2	1	2	1
04-019	Day 3	NA	NA	NA	NA	NA	NA	NA	NA	NA	NA	NA	NA	NA	NA	NA	NA	1	2	NA	2	2	1	2	1	1	2	NA	1	1	1	2	1
04-019	Day 4	NA	NA	NA	NA	NA	NA	NA	NA	NA	NA	NA	NA	NA	NA	NA	NA	0	2	NA	1	2	1	NA	0	1	1	NA	1	0	0	1	0
04-019	Day 5	NA	NA	NA	NA	NA	NA	NA	NA	NA	NA	NA	NA	NA	NA	NA	NA	0	1	NA	1	0	0	1	0	0	1	NA	1	0	0	0	0
04-019	Day 6	NA	NA	NA	NA	NA	NA	NA	NA	NA	NA	NA	NA	NA	NA	NA	NA	0	0	0	0	0	0	0	0	0	0	0	0	0	0	0	0
04-019	Day 7	NA	NA	NA	NA	NA	NA	NA	NA	NA	NA	NA	NA	NA	NA	NA	NA	0	0	0	0	0	0	0	0	0	0	0	0	0	0	0	0
04-019	Day 8	NA	NA	NA	NA	NA	NA	NA	NA	NA	NA	NA	NA	NA	NA	NA	NA	NA	NA	NA	NA	NA	NA	NA	NA	NA	NA	NA	NA	NA	NA	NA	NA
04-019	Day 9	NA	NA	NA	NA	NA	NA	NA	NA	NA	NA	NA	NA	NA	NA	NA	NA	NA	NA	NA	NA	NA	NA	NA	NA	NA	NA	NA	NA	NA	NA	NA	NA
04-019	Day 10	NA	NA	NA	NA	NA	NA	NA	NA	NA	NA	NA	NA	NA	NA	NA	NA	NA	NA	NA	NA	NA	NA	NA	NA	NA	NA	NA	NA	NA	NA	NA	NA
04-019	Day 11	NA	NA	NA	NA	NA	NA	NA	NA	NA	NA	NA	NA	NA	NA	NA	NA	NA	NA	NA	NA	NA	NA	NA	NA	NA	NA	NA	NA	NA	NA	NA	NA
04-020	Day 1	0	1	0	0	1	0	0	1	0	1	0	0	1	0	0	1	NA	NA	NA	NA	NA	NA	NA	NA	NA	NA	NA	NA	NA	NA	NA	NA
04-020	Day 2	1	2	0	2	1	0	0	1	2	2	0	2	2	0	0	1	NA	NA	NA	NA	NA	NA	NA	NA	NA	NA	NA	NA	NA	NA	NA	NA
04-020	Day 3	1	2	1	2	1	0	0	2	2	1	1	2	1	0	0	1	NA	NA	NA	NA	NA	NA	NA	NA	NA	NA	NA	NA	NA	NA	NA	NA
04-020	Day 4	2	1	2	2	1	0	0	1	2	1	2	1	1	0	0	1	NA	NA	NA	NA	NA	NA	NA	NA	NA	NA	NA	NA	NA	NA	NA	NA
04-020	Day 5	1	1	1	1	1	0	0	1	1	1	1	1	1	0	0	1	NA	NA	NA	NA	NA	NA	NA	NA	NA	NA	NA	NA	NA	NA	NA	NA
04-020	Day 6	0	1	1	0	1	0	0	1	0	0	1	0	1	0	0	1	NA	NA	NA	NA	NA	NA	NA	NA	NA	NA	NA	NA	NA	NA	NA	NA
04-020	Day 7	0	0	1	0	0	0	0	1	0	0	1	0	0	0	0	1	NA	NA	NA	NA	NA	NA	NA	NA	NA	NA	NA	NA	NA	NA	NA	NA
04-020	Day 8	0	0	1	0	0	0	0	0	0	0	1	0	0	0	0	0	NA	NA	NA	NA	NA	NA	NA	NA	NA	NA	NA	NA	NA	NA	NA	NA
04-020	Day 9	0	0	0	0	0	0	0	0	0	0	0	0	0	0	0	0	NA	NA	NA	NA	NA	NA	NA	NA	NA	NA	NA	NA	NA	NA	NA	NA
04-020	Day 10	0	0	0	0	0	0	0	0	0	0	0	0	0	0	0	0	NA	NA	NA	NA	NA	NA	NA	NA	NA	NA	NA	NA	NA	NA	NA	NA
04-020	Day 11	0	0	0	0	0	0	0	0	0	0	0	0	0	0	0	0	NA	NA	NA	NA	NA	NA	NA	NA	NA	NA	NA	NA	NA	NA	NA	NA
04-021	Day 1	NA	NA	NA	NA	NA	NA	NA	NA	NA	NA	NA	NA	NA	NA	NA	NA	0	1	0	0	1	0	0	0	1	2	1	0	1	1	0	0
04-021	Day 2	NA	NA	NA	NA	NA	NA	NA	NA	NA	NA	NA	NA	NA	NA	NA	NA	2	2	1	1	1	1	0	0	2	2	2	1	1	1	1	0
04-021	Day 3	NA	NA	NA	NA	NA	NA	NA	NA	NA	NA	NA	NA	NA	NA	NA	NA	2	2	2	1	1	0	0	0	2	1	1	0	0	0	0	0
04-021	Day 4	NA	NA	NA	NA	NA	NA	NA	NA	NA	NA	NA	NA	NA	NA	NA	NA	1	0	1	0	0	0	0	0	1	0	0	0	0	0	0	0
04-021	Day 5	NA	NA	NA	NA	NA	NA	NA	NA	NA	NA	NA	NA	NA	NA	NA	NA	0	0	0	0	0	0	0	0	0	0	0	0	0	0	0	0
04-021	Day 6	NA	NA	NA	NA	NA	NA	NA	NA	NA	NA	NA	NA	NA	NA	NA	NA	0	0	0	0	0	0	0	0	0	0	0	0	0	0	0	0
04-021	Day 7	NA	NA	NA	NA	NA	NA	NA	NA	NA	NA	NA	NA	NA	NA	NA	NA	NA	NA	NA	NA	NA	NA	NA	NA	NA	NA	NA	NA	NA	NA	NA	NA
04-021	Day 8	NA	NA	NA	NA	NA	NA	NA	NA	NA	NA	NA	NA	NA	NA	NA	NA	NA	NA	NA	NA	NA	NA	NA	NA	NA	NA	NA	NA	NA	NA	NA	NA
04-021	Day 9	NA	NA	NA	NA	NA	NA	NA	NA	NA	NA	NA	NA	NA	NA	NA	NA	NA	NA	NA	NA	NA	NA	NA	NA	NA	NA	NA	NA	NA	NA	NA	NA
04-021	Day 10	NA	NA	NA	NA	NA	NA	NA	NA	NA	NA	NA	NA	NA	NA	NA	NA	NA	NA	NA	NA	NA	NA	NA	NA	NA	NA	NA	NA	NA	NA	NA	NA
04-021	Day 11	NA	NA	NA	NA	NA	NA	NA	NA	NA	NA	NA	NA	NA	NA	NA	NA	NA	NA	NA	NA	NA	NA	NA	NA	NA	NA	NA	NA	NA	NA	NA	NA
04-022	Day 1	NA	NA	NA	NA	NA	NA	NA	NA	NA	NA	NA	NA	NA	NA	NA	NA	NA	NA	NA	NA	NA	NA	NA	NA	NA	NA	NA	NA	NA	NA	NA	NA
04-022	Day 2	NA	NA	NA	NA	NA	NA	NA	NA	NA	NA	NA	NA	NA	NA	NA	NA	1	1	1	1	0	0	0	0	1	1	1	1	0	0	0	0
04-022	Day 3	NA	NA	NA	NA	NA	NA	NA	NA	NA	NA	NA	NA	NA	NA	NA	NA	1	1	1	1	0	0	0	0	1	1	1	0	0	0	0	0
04-022	Day 4	NA	NA	NA	NA	NA	NA	NA	NA	NA	NA	NA	NA	NA	NA	NA	NA	1	1	1	0	0	0	0	0	1	1	1	0	0	0	0	0
04-022	Day 5	NA	NA	NA	NA	NA	NA	NA	NA	NA	NA	NA	NA	NA	NA	NA	NA	1	1	1	0	0	0	0	0	1	1	1	0	0	0	0	0
04-022	Day 6	NA	NA	NA	NA	NA	NA	NA	NA	NA	NA	NA	NA	NA	NA	NA	NA	1	1	1	0	0	0	0	0	1	1	1	0	0	0	0	0
04-022	Day 7	NA	NA	NA	NA	NA	NA	NA	NA	NA	NA	NA	NA	NA	NA	NA	NA	0	0	0	0	0	0	0	0	0	0	0	0	0	0	0	0
04-022	Day 8	NA	NA	NA	NA	NA	NA	NA	NA	NA	NA	NA	NA	NA	NA	NA	NA	0	0	0	0	0	0	0	0	0	0	0	0	0	0	0	0
04-022	Day 9	NA	NA	NA	NA	NA	NA	NA	NA	NA	NA	NA	NA	NA	NA	NA	NA	NA	NA	NA	NA	NA	NA	NA	NA	NA	NA	NA	NA	NA	NA	NA	NA
04-022	Day 10	NA	NA	NA	NA	NA	NA	NA	NA	NA	NA	NA	NA	NA	NA	NA	NA	NA	NA	NA	NA	NA	NA	NA	NA	NA	NA	NA	NA	NA	NA	NA	NA
04-022	Day 11	NA	NA	NA	NA	NA	NA	NA	NA	NA	NA	NA	NA	NA	NA	NA	NA	NA	NA	NA	NA	NA	NA	NA	NA	NA	NA	NA	NA	NA	NA	NA	NA
04-023	Day 1	3	0	2	3	3	1	0	2	3	0	2	3	3	1	0	2	NA	NA	NA	NA	NA	NA	NA	NA	NA	NA	NA	NA	NA	NA	NA	NA
04-023	Day 2	3	0	2	3	3	1	0	1	3	0	2	3	3	0	0	1	NA	NA	NA	NA	NA	NA	NA	NA	NA	NA	NA	NA	NA	NA	NA	NA
04-023	Day 3	2	0	2	3	2	1	0	0	3	0	2	3	3	0	0	1	NA	NA	NA	NA	NA	NA	NA	NA	NA	NA	NA	NA	NA	NA	NA	NA
04-023	Day 4	2	0	1	2	1	0	0	0	2	0	1	2	2	0	0	0	NA	NA	NA	NA	NA	NA	NA	NA	NA	NA	NA	NA	NA	NA	NA	NA
04-023	Day 5	2	0	1	1	1	0	0	0	2	0	0	1	0	0	0	0	NA	NA	NA	NA	NA	NA	NA	NA	NA	NA	NA	NA	NA	NA	NA	NA
04-023	Day 6	1	0	0	1	1	0	0	0	1	0	0	1	0	0	0	0	NA	NA	NA	NA	NA	NA	NA	NA	NA	NA	NA	NA	NA	NA	NA	NA
04-023	Day 7	0	0	0	0	0	0	0	0	0	0	0	0	0	0	0	0	NA	NA	NA	NA	NA	NA	NA	NA	NA	NA	NA	NA	NA	NA	NA	NA
04-023	Day 8	0	0	0	0	0	0	0	0	0	0	0	0	0	0	0	0	NA	NA	NA	NA	NA	NA	NA	NA	NA	NA	NA	NA	NA	NA	NA	NA
04-023	Day 9	NA	NA	NA	NA	NA	NA	NA	NA	NA	NA	NA	NA	NA	NA	NA	NA	NA	NA	NA	NA	NA	NA	NA	NA	NA	NA	NA	NA	NA	NA	NA	NA
04-023	Day 10	NA	NA	NA	NA	NA	NA	NA	NA	NA	NA	NA	NA	NA	NA	NA	NA	NA	NA	NA	NA	NA	NA	NA	NA	NA	NA	NA	NA	NA	NA	NA	NA
04-023	Day 11	NA	NA	NA	NA	NA	NA	NA	NA	NA	NA	NA	NA	NA	NA	NA	NA	NA	NA	NA	NA	NA	NA	NA	NA	NA	NA	NA	NA	NA	NA	NA	NA
04-024	Day 1	2	2	0	2	0	0	0	0	1	1	NA	2	0	0	0	0	NA	NA	NA	NA	NA	NA	NA	NA	NA	NA	NA	NA	NA	NA	NA	NA
04-024	Day 2	2	0	2	2	0	0	0	0	2	0	2	2	0	0	0	0	NA	NA	NA	NA	NA	NA	NA	NA	NA	NA	NA	NA	NA	NA	NA	NA
04-024	Day 3	2	0	2	2	0	0	0	0	2	0	2	2	0	0	0	0	NA	NA	NA	NA	NA	NA	NA	NA	NA	NA	NA	NA	NA	NA	NA	NA
04-024	Day 4	2	0	2	2	0	0	0	0	2	0	2	2	0	0	0	0	NA	NA	NA	NA	NA	NA	NA	NA	NA	NA	NA	NA	NA	NA	NA	NA
04-024	Day 5	1	0	1	0	0	0	0	0	1	0	1	0	0	0	0	0	NA	NA	NA	NA	NA	NA	NA	NA	NA	NA	NA	NA	NA	NA	NA	NA
04-024	Day 6	1	0	0	0	0	0	0	0	1	0	0	0	0	0	0	0	NA	NA	NA	NA	NA	NA	NA	NA	NA	NA	NA	NA	NA	NA	NA	NA
04-024	Day 7	1	0	0	0	0	0	0	0	1	0	0	0	0	0	0	0	NA	NA	NA	NA	NA	NA	NA	NA	NA	NA	NA	NA	NA	NA	NA	NA
04-024	Day 8	0	0	0	0	0	0	0	0	0	0	0	0	0	0	0	0	NA	NA	NA	NA	NA	NA	NA	NA	NA	NA	NA	NA	NA	NA	NA	NA
04-024	Day 9	0	0	0	0	0	0	0	0	0	0	0	0	0	0	0	0	NA	NA	NA	NA	NA	NA	NA	NA	NA	NA	NA	NA	NA	NA	NA	NA
04-024	Day 10	NA	NA	NA	NA	NA	NA	NA	NA	NA	NA	NA	NA	NA	NA	NA	NA	NA	NA	NA	NA	NA	NA	NA	NA	NA	NA	NA	NA	NA	NA	NA	NA
04-024	Day 11	NA	NA	NA	NA	NA	NA	NA	NA	NA	NA	NA	NA	NA	NA	NA	NA	NA	NA	NA	NA	NA	NA	NA	NA	NA	NA	NA	NA	NA	NA	NA	NA
04-025	Day 1	1	0	1	2	3	1	0	2	1	0	2	2	3	1	0	2	NA	NA	NA	NA	NA	NA	NA	NA	NA	NA	NA	NA	NA	NA	NA	NA
04-025	Day 2	1	0	2	2	3	1	0	2	1	0	2	2	2	NA	0	1	NA	NA	NA	NA	NA	NA	NA	NA	NA	NA	NA	NA	NA	NA	NA	NA
04-025	Day 3	1	0	2	2	2	0	0	1	1	0	1	1	2	1	0	1	NA	NA	NA	NA	NA	NA	NA	NA	NA	NA	NA	NA	NA	NA	NA	NA
04-025	Day 4	1	0	1	1	1	0	0	0	1	0	0	1	1	0	0	0	NA	NA	NA	NA	NA	NA	NA	NA	NA	NA	NA	NA	NA	NA	NA	NA
04-025	Day 5	1	0	0	1	0	0	0	0	0	0	0	1	0	0	0	0	NA	NA	NA	NA	NA	NA	NA	NA	NA	NA	NA	NA	NA	NA	NA	NA
04-025	Day 6	0	0	0	0	0	0	0	0	0	0	0	0	0	0	0	0	NA	NA	NA	NA	NA	NA	NA	NA	NA	NA	NA	NA	NA	NA	NA	NA
04-025	Day 7	0	0	0	0	0	0	0	0	0	0	0	0	0	0	0	0	NA	NA	NA	NA	NA	NA	NA	NA	NA	NA	NA	NA	NA	NA	NA	NA
04-025	Day 8	NA	NA	NA	NA	NA	NA	NA	NA	NA	NA	NA	NA	NA	NA	NA	NA	NA	NA	NA	NA	NA	NA	NA	NA	NA	NA	NA	NA	NA	NA	NA	NA
04-025	Day 9	NA	NA	NA	NA	NA	NA	NA	NA	NA	NA	NA	NA	NA	NA	NA	NA	NA	NA	NA	NA	NA	NA	NA	NA	NA	NA	NA	NA	NA	NA	NA	NA
04-025	Day 10	NA	NA	NA	NA	NA	NA	NA	NA	NA	NA	NA	NA	NA	NA	NA	NA	NA	NA	NA	NA	NA	NA	NA	NA	NA	NA	NA	NA	NA	NA	NA	NA
04-025	Day 11	NA	NA	NA	NA	NA	NA	NA	NA	NA	NA	NA	NA	NA	NA	NA	NA	NA	NA	NA	NA	NA	NA	NA	NA	NA	NA	NA	NA	NA	NA	NA	NA
04-026	Day 1	NA	NA	NA	NA	NA	NA	NA	NA	NA	NA	NA	NA	NA	NA	NA	NA	3	0	1	0	0	0	1	0	3	0	1	0	0	0	1	0
04-026	Day 2	NA	NA	NA	NA	NA	NA	NA	NA	NA	NA	NA	NA	NA	NA	NA	NA	2	0	1	0	0	0	1	0	2	0	1	0	0	0	1	0
04-026	Day 3	NA	NA	NA	NA	NA	NA	NA	NA	NA	NA	NA	NA	NA	NA	NA	NA	2	0	1	0	0	0	0	0	2	0	1	0	0	0	0	0
04-026	Day 4	NA	NA	NA	NA	NA	NA	NA	NA	NA	NA	NA	NA	NA	NA	NA	NA	1	0	1	0	0	0	0	0	1	0	1	0	0	0	0	0
04-026	Day 5	NA	NA	NA	NA	NA	NA	NA	NA	NA	NA	NA	NA	NA	NA	NA	NA	1	0	1	0	0	0	0	0	1	0	0	0	0	0	0	0
04-026	Day 6	NA	NA	NA	NA	NA	NA	NA	NA	NA	NA	NA	NA	NA	NA	NA	NA	0	0	0	0	0	0	0	0	0	0	0	0	0	0	0	0
04-026	Day 7	NA	NA	NA	NA	NA	NA	NA	NA	NA	NA	NA	NA	NA	NA	NA	NA	0	0	0	0	0	0	0	0	0	0	0	0	0	0	0	0
04-026	Day 8	NA	NA	NA	NA	NA	NA	NA	NA	NA	NA	NA	NA	NA	NA	NA	NA	0	0	0	0	0	0	0	0	0	0	0	0	0	0	0	0
04-026	Day 9	NA	NA	NA	NA	NA	NA	NA	NA	NA	NA	NA	NA	NA	NA	NA	NA	NA	NA	NA	NA	NA	NA	NA	NA	NA	NA	NA	NA	NA	NA	NA	NA
04-026	Day 10	NA	NA	NA	NA	NA	NA	NA	NA	NA	NA	NA	NA	NA	NA	NA	NA	NA	NA	NA	NA	NA	NA	NA	NA	NA	NA	NA	NA	NA	NA	NA	NA
04-026	Day 11	NA	NA	NA	NA	NA	NA	NA	NA	NA	NA	NA	NA	NA	NA	NA	NA	NA	NA	NA	NA	NA	NA	NA	NA	NA	NA	NA	NA	NA	NA	NA	NA
04-027	Day 1	0	0	2	0	1	0	0	0	0	0	2	1	2	0	0	0	NA	NA	NA	NA	NA	NA	NA	NA	NA	NA	NA	NA	NA	NA	NA	NA
04-027	Day 2	1	0	2	1	1	0	0	0	2	0	1	1	1	0	0	0	NA	NA	NA	NA	NA	NA	NA	NA	NA	NA	NA	NA	NA	NA	NA	NA
04-027	Day 3	2	0	1	1	1	0	0	0	1	0	1	1	1	0	0	0	NA	NA	NA	NA	NA	NA	NA	NA	NA	NA	NA	NA	NA	NA	NA	NA
04-027	Day 4	1	0	0	0	0	0	0	0	0	0	0	0	0	0	0	0	NA	NA	NA	NA	NA	NA	NA	NA	NA	NA	NA	NA	NA	NA	NA	NA
04-027	Day 5	0	0	0	0	0	0	0	0	0	0	0	0	0	0	0	0	NA	NA	NA	NA	NA	NA	NA	NA	NA	NA	NA	NA	NA	NA	NA	NA
04-027	Day 6	0	0	0	0	0	0	0	0	0	0	0	0	0	0	0	0	NA	NA	NA	NA	NA	NA	NA	NA	NA	NA	NA	NA	NA	NA	NA	NA
04-027	Day 7	NA	NA	NA	NA	NA	NA	NA	NA	NA	NA	NA	NA	NA	NA	NA	NA	NA	NA	NA	NA	NA	NA	NA	NA	NA	NA	NA	NA	NA	NA	NA	NA
04-027	Day 8	NA	NA	NA	NA	NA	NA	NA	NA	NA	NA	NA	NA	NA	NA	NA	NA	NA	NA	NA	NA	NA	NA	NA	NA	NA	NA	NA	NA	NA	NA	NA	NA
04-027	Day 9	NA	NA	NA	NA	NA	NA	NA	NA	NA	NA	NA	NA	NA	NA	NA	NA	NA	NA	NA	NA	NA	NA	NA	NA	NA	NA	NA	NA	NA	NA	NA	NA
04-027	Day 10	NA	NA	NA	NA	NA	NA	NA	NA	NA	NA	NA	NA	NA	NA	NA	NA	NA	NA	NA	NA	NA	NA	NA	NA	NA	NA	NA	NA	NA	NA	NA	NA
04-027	Day 11	NA	NA	NA	NA	NA	NA	NA	NA	NA	NA	NA	NA	NA	NA	NA	NA	NA	NA	NA	NA	NA	NA	NA	NA	NA	NA	NA	NA	NA	NA	NA	NA
04-029	Day 1	0	0	0	0	1	0	0	0	1	0	0	0	1	0	0	0	NA	NA	NA	NA	NA	NA	NA	NA	NA	NA	NA	NA	NA	NA	NA	NA
04-029	Day 2	2	1	0	0	1	0	0	0	2	1	0	0	1	0	0	0	NA	NA	NA	NA	NA	NA	NA	NA	NA	NA	NA	NA	NA	NA	NA	NA
04-029	Day 3	2	0	0	0	1	1	0	0	1	0	0	0	0	0	0	0	NA	NA	NA	NA	NA	NA	NA	NA	NA	NA	NA	NA	NA	NA	NA	NA
04-029	Day 4	0	0	0	0	0	0	0	0	0	0	0	0	0	0	0	0	NA	NA	NA	NA	NA	NA	NA	NA	NA	NA	NA	NA	NA	NA	NA	NA
04-029	Day 5	0	0	0	0	0	0	0	0	0	0	0	0	0	0	0	0	NA	NA	NA	NA	NA	NA	NA	NA	NA	NA	NA	NA	NA	NA	NA	NA
04-029	Day 6	0	0	0	0	0	0	0	0	0	0	0	0	0	0	0	0	NA	NA	NA	NA	NA	NA	NA	NA	NA	NA	NA	NA	NA	NA	NA	NA
04-029	Day 7	NA	NA	NA	NA	NA	NA	NA	NA	NA	NA	NA	NA	NA	NA	NA	NA	NA	NA	NA	NA	NA	NA	NA	NA	NA	NA	NA	NA	NA	NA	NA	NA
04-029	Day 8	NA	NA	NA	NA	NA	NA	NA	NA	NA	NA	NA	NA	NA	NA	NA	NA	NA	NA	NA	NA	NA	NA	NA	NA	NA	NA	NA	NA	NA	NA	NA	NA
04-029	Day 9	NA	NA	NA	NA	NA	NA	NA	NA	NA	NA	NA	NA	NA	NA	NA	NA	NA	NA	NA	NA	NA	NA	NA	NA	NA	NA	NA	NA	NA	NA	NA	NA
04-029	Day 10	NA	NA	NA	NA	NA	NA	NA	NA	NA	NA	NA	NA	NA	NA	NA	NA	NA	NA	NA	NA	NA	NA	NA	NA	NA	NA	NA	NA	NA	NA	NA	NA
04-029	Day 11	NA	NA	NA	NA	NA	NA	NA	NA	NA	NA	NA	NA	NA	NA	NA	NA	NA	NA	NA	NA	NA	NA	NA	NA	NA	NA	NA	NA	NA	NA	NA	NA
04-030	Day 1	NA	NA	NA	NA	NA	NA	NA	NA	NA	NA	NA	NA	NA	NA	NA	NA	0	1	0	1	0	0	1	0	0	1	0	1	0	0	1	0
04-030	Day 2	NA	NA	NA	NA	NA	NA	NA	NA	NA	NA	NA	NA	NA	NA	NA	NA	1	1	0	1	0	0	1	0	2	2	0	2	0	0	2	0
04-030	Day 3	NA	NA	NA	NA	NA	NA	NA	NA	NA	NA	NA	NA	NA	NA	NA	NA	1	2	0	1	0	0	1	0	2	0	1	2	0	0	2	0
04-030	Day 4	NA	NA	NA	NA	NA	NA	NA	NA	NA	NA	NA	NA	NA	NA	NA	NA	2	0	1	2	0	0	1	0	2	0	1	1	0	0	1	0
04-030	Day 5	NA	NA	NA	NA	NA	NA	NA	NA	NA	NA	NA	NA	NA	NA	NA	NA	2	0	1	2	0	0	1	0	1	0	1	1	0	0	1	0
04-030	Day 6	NA	NA	NA	NA	NA	NA	NA	NA	NA	NA	NA	NA	NA	NA	NA	NA	1	0	1	0	0	0	0	0	1	0	1	1	0	0	0	0
04-030	Day 7	NA	NA	NA	NA	NA	NA	NA	NA	NA	NA	NA	NA	NA	NA	NA	NA	0	0	0	0	0	0	0	0	0	0	0	0	0	0	0	0
04-030	Day 8	NA	NA	NA	NA	NA	NA	NA	NA	NA	NA	NA	NA	NA	NA	NA	NA	0	0	0	0	0	0	0	0	0	0	0	0	0	0	0	0
04-030	Day 9	NA	NA	NA	NA	NA	NA	NA	NA	NA	NA	NA	NA	NA	NA	NA	NA	NA	NA	NA	NA	NA	NA	NA	NA	NA	NA	NA	NA	NA	NA	NA	NA
04-030	Day 10	NA	NA	NA	NA	NA	NA	NA	NA	NA	NA	NA	NA	NA	NA	NA	NA	NA	NA	NA	NA	NA	NA	NA	NA	NA	NA	NA	NA	NA	NA	NA	NA
04-030	Day 11	NA	NA	NA	NA	NA	NA	NA	NA	NA	NA	NA	NA	NA	NA	NA	NA	NA	NA	NA	NA	NA	NA	NA	NA	NA	NA	NA	NA	NA	NA	NA	NA
04-031	Day 1	NA	NA	NA	NA	NA	NA	NA	NA	NA	NA	NA	NA	NA	NA	NA	NA	1	3	2	2	2	1	1	1	1	3	2	2	2	1	1	1
04-031	Day 2	NA	NA	NA	NA	NA	NA	NA	NA	NA	NA	NA	NA	NA	NA	NA	NA	0	3	2	1	2	2	2	2	0	3	2	2	1	2	2	2
04-031	Day 3	NA	NA	NA	NA	NA	NA	NA	NA	NA	NA	NA	NA	NA	NA	NA	NA	0	3	2	2	1	1	2	1	1	2	2	1	1	0	1	0
04-031	Day 4	NA	NA	NA	NA	NA	NA	NA	NA	NA	NA	NA	NA	NA	NA	NA	NA	2	3	2	1	1	0	1	0	1	2	2	1	1	0	1	0
04-031	Day 5	NA	NA	NA	NA	NA	NA	NA	NA	NA	NA	NA	NA	NA	NA	NA	NA	0	3	2	1	1	0	1	0	0	2	2	1	1	0	0	0
04-031	Day 6	NA	NA	NA	NA	NA	NA	NA	NA	NA	NA	NA	NA	NA	NA	NA	NA	0	3	2	1	1	0	0	0	0	2	2	1	1	0	0	0
04-031	Day 7	NA	NA	NA	NA	NA	NA	NA	NA	NA	NA	NA	NA	NA	NA	NA	NA	0	2	2	1	1	0	1	0	0	2	2	1	1	0	0	0
04-031	Day 8	NA	NA	NA	NA	NA	NA	NA	NA	NA	NA	NA	NA	NA	NA	NA	NA	0	1	1	0	0	0	0	0	0	1	1	0	1	0	0	0
04-031	Day 9	NA	NA	NA	NA	NA	NA	NA	NA	NA	NA	NA	NA	NA	NA	NA	NA	0	0	0	0	0	0	0	0	0	0	0	0	0	0	0	0
04-031	Day 10	NA	NA	NA	NA	NA	NA	NA	NA	NA	NA	NA	NA	NA	NA	NA	NA	NA	NA	NA	NA	NA	NA	NA	NA	NA	NA	NA	NA	NA	NA	NA	NA
04-031	Day 11	NA	NA	NA	NA	NA	NA	NA	NA	NA	NA	NA	NA	NA	NA	NA	NA	NA	NA	NA	NA	NA	NA	NA	NA	NA	NA	NA	NA	NA	NA	NA	NA
04-032	Day 1	1	0	2	0	2	2	1	0	0	0	2	0	2	2	1	0	NA	NA	NA	NA	NA	NA	NA	NA	NA	NA	NA	NA	NA	NA	NA	NA
04-032	Day 2	0	0	2	0	2	1	1	0	0	0	2	1	2	1	1	0	NA	NA	NA	NA	NA	NA	NA	NA	NA	NA	NA	NA	NA	NA	NA	NA
04-032	Day 3	1	2	2	2	2	1	1	0	1	2	2	2	2	1	1	0	NA	NA	NA	NA	NA	NA	NA	NA	NA	NA	NA	NA	NA	NA	NA	NA
04-032	Day 4	1	1	1	2	0	0	0	0	1	1	1	1	0	0	0	0	NA	NA	NA	NA	NA	NA	NA	NA	NA	NA	NA	NA	NA	NA	NA	NA
04-032	Day 5	0	0	0	0	0	0	0	0	0	0	0	0	0	0	0	0	NA	NA	NA	NA	NA	NA	NA	NA	NA	NA	NA	NA	NA	NA	NA	NA
04-032	Day 6	0	0	0	0	0	0	0	0	0	0	0	0	0	0	0	0	NA	NA	NA	NA	NA	NA	NA	NA	NA	NA	NA	NA	NA	NA	NA	NA
04-032	Day 7	NA	NA	NA	NA	NA	NA	NA	NA	NA	NA	NA	NA	NA	NA	NA	NA	NA	NA	NA	NA	NA	NA	NA	NA	NA	NA	NA	NA	NA	NA	NA	NA
04-032	Day 8	NA	NA	NA	NA	NA	NA	NA	NA	NA	NA	NA	NA	NA	NA	NA	NA	NA	NA	NA	NA	NA	NA	NA	NA	NA	NA	NA	NA	NA	NA	NA	NA
04-032	Day 9	NA	NA	NA	NA	NA	NA	NA	NA	NA	NA	NA	NA	NA	NA	NA	NA	NA	NA	NA	NA	NA	NA	NA	NA	NA	NA	NA	NA	NA	NA	NA	NA
04-032	Day 10	NA	NA	NA	NA	NA	NA	NA	NA	NA	NA	NA	NA	NA	NA	NA	NA	NA	NA	NA	NA	NA	NA	NA	NA	NA	NA	NA	NA	NA	NA	NA	NA
04-032	Day 11	NA	NA	NA	NA	NA	NA	NA	NA	NA	NA	NA	NA	NA	NA	NA	NA	NA	NA	NA	NA	NA	NA	NA	NA	NA	NA	NA	NA	NA	NA	NA	NA
04-033	Day 1	NA	NA	NA	NA	NA	NA	NA	NA	NA	NA	NA	NA	NA	NA	NA	NA	0	0	0	0	0	0	0	0	1	0	1	0	1	0	1	0
04-033	Day 2	NA	NA	NA	NA	NA	NA	NA	NA	NA	NA	NA	NA	NA	NA	NA	NA	1	0	1	1	1	1	1	0	2	0	1	1	1	2	1	0
04-033	Day 3	NA	NA	NA	NA	NA	NA	NA	NA	NA	NA	NA	NA	NA	NA	NA	NA	2	1	2	2	2	2	1	1	2	2	NA	2	2	3	3	2
04-033	Day 4	NA	NA	NA	NA	NA	NA	NA	NA	NA	NA	NA	NA	NA	NA	NA	NA	2	1	2	3	2	3	3	2	1	2	2	2	2	3	2	1
04-033	Day 5	NA	NA	NA	NA	NA	NA	NA	NA	NA	NA	NA	NA	NA	NA	NA	NA	1	1	1	1	1	2	1	1	1	0	1	1	1	1	1	0
04-033	Day 6	NA	NA	NA	NA	NA	NA	NA	NA	NA	NA	NA	NA	NA	NA	NA	NA	0	0	1	1	0	1	1	0	0	0	1	1	0	0	0	0
04-033	Day 7	NA	NA	NA	NA	NA	NA	NA	NA	NA	NA	NA	NA	NA	NA	NA	NA	0	0	0	0	0	0	0	0	0	0	0	0	0	0	0	0
04-033	Day 8	NA	NA	NA	NA	NA	NA	NA	NA	NA	NA	NA	NA	NA	NA	NA	NA	0	0	0	0	0	0	0	0	0	0	0	0	0	0	0	0
04-033	Day 9	NA	NA	NA	NA	NA	NA	NA	NA	NA	NA	NA	NA	NA	NA	NA	NA	0	0	0	0	0	0	0	0	0	0	0	0	0	0	0	0
04-033	Day 10	NA	NA	NA	NA	NA	NA	NA	NA	NA	NA	NA	NA	NA	NA	NA	NA	NA	NA	NA	NA	NA	NA	NA	NA	NA	NA	NA	NA	NA	NA	NA	NA
04-033	Day 11	NA	NA	NA	NA	NA	NA	NA	NA	NA	NA	NA	NA	NA	NA	NA	NA	NA	NA	NA	NA	NA	NA	NA	NA	NA	NA	NA	NA	NA	NA	NA	NA
04-034	Day 1	0	0	0	0	0	0	0	0	2	1	1	2	1	0	1	0	NA	NA	NA	NA	NA	NA	NA	NA	NA	NA	NA	NA	NA	NA	NA	NA
04-034	Day 2	2	1	1	2	1	0	1	0	2	0	1	2	0	NA	1	0	NA	NA	NA	NA	NA	NA	NA	NA	NA	NA	NA	NA	NA	NA	NA	NA
04-034	Day 3	1	0	0	1	0	0	0	0	1	0	0	1	0	0	0	0	NA	NA	NA	NA	NA	NA	NA	NA	NA	NA	NA	NA	NA	NA	NA	NA
04-034	Day 4	0	2	2	0	0	0	0	0	0	0	0	0	0	0	0	0	NA	NA	NA	NA	NA	NA	NA	NA	NA	NA	NA	NA	NA	NA	NA	NA
04-034	Day 5	0	0	0	0	0	0	0	0	0	0	0	0	0	0	0	0	NA	NA	NA	NA	NA	NA	NA	NA	NA	NA	NA	NA	NA	NA	NA	NA
04-034	Day 6	0	0	0	0	0	0	0	0	0	0	0	0	0	0	0	0	NA	NA	NA	NA	NA	NA	NA	NA	NA	NA	NA	NA	NA	NA	NA	NA
04-034	Day 7	NA	NA	NA	NA	NA	NA	NA	NA	NA	NA	NA	NA	NA	NA	NA	NA	NA	NA	NA	NA	NA	NA	NA	NA	NA	NA	NA	NA	NA	NA	NA	NA
04-034	Day 8	NA	NA	NA	NA	NA	NA	NA	NA	NA	NA	NA	NA	NA	NA	NA	NA	NA	NA	NA	NA	NA	NA	NA	NA	NA	NA	NA	NA	NA	NA	NA	NA
04-034	Day 9	NA	NA	NA	NA	NA	NA	NA	NA	NA	NA	NA	NA	NA	NA	NA	NA	NA	NA	NA	NA	NA	NA	NA	NA	NA	NA	NA	NA	NA	NA	NA	NA
04-034	Day 10	NA	NA	NA	NA	NA	NA	NA	NA	NA	NA	NA	NA	NA	NA	NA	NA	NA	NA	NA	NA	NA	NA	NA	NA	NA	NA	NA	NA	NA	NA	NA	NA
04-034	Day 11	NA	NA	NA	NA	NA	NA	NA	NA	NA	NA	NA	NA	NA	NA	NA	NA	NA	NA	NA	NA	NA	NA	NA	NA	NA	NA	NA	NA	NA	NA	NA	NA
04-035	Day 1	NA	NA	NA	NA	NA	NA	NA	NA	NA	NA	NA	NA	NA	NA	NA	NA	2	0	0	0	0	2	2	0	2	0	0	0	0	2	2	2
04-035	Day 2	NA	NA	NA	NA	NA	NA	NA	NA	NA	NA	NA	NA	NA	NA	NA	NA	2	1	1	0	0	2	2	2	2	1	1	1	NA	1	1	1
04-035	Day 3	NA	NA	NA	NA	NA	NA	NA	NA	NA	NA	NA	NA	NA	NA	NA	NA	2	1	1	1	1	1	1	0	2	2	1	1	1	0	1	0
04-035	Day 4	NA	NA	NA	NA	NA	NA	NA	NA	NA	NA	NA	NA	NA	NA	NA	NA	2	2	1	1	1	0	1	0	1	1	0	0	0	0	0	0
04-035	Day 5	NA	NA	NA	NA	NA	NA	NA	NA	NA	NA	NA	NA	NA	NA	NA	NA	1	0	0	0	0	1	0	0	1	0	0	1	0	0	0	0
04-035	Day 6	NA	NA	NA	NA	NA	NA	NA	NA	NA	NA	NA	NA	NA	NA	NA	NA	1	0	1	0	0	0	0	0	1	0	0	0	0	0	0	NA
04-035	Day 7	NA	NA	NA	NA	NA	NA	NA	NA	NA	NA	NA	NA	NA	NA	NA	NA	0	0	0	0	0	0	0	0	0	0	0	0	0	0	0	0
04-035	Day 8	NA	NA	NA	NA	NA	NA	NA	NA	NA	NA	NA	NA	NA	NA	NA	NA	0	0	0	0	0	0	0	0	0	0	0	0	0	0	0	0
04-035	Day 9	NA	NA	NA	NA	NA	NA	NA	NA	NA	NA	NA	NA	NA	NA	NA	NA	NA	NA	NA	NA	NA	NA	NA	NA	NA	NA	NA	NA	NA	NA	NA	NA
04-035	Day 10	NA	NA	NA	NA	NA	NA	NA	NA	NA	NA	NA	NA	NA	NA	NA	NA	NA	NA	NA	NA	NA	NA	NA	NA	NA	NA	NA	NA	NA	NA	NA	NA
04-035	Day 11	NA	NA	NA	NA	NA	NA	NA	NA	NA	NA	NA	NA	NA	NA	NA	NA	NA	NA	NA	NA	NA	NA	NA	NA	NA	NA	NA	NA	NA	NA	NA	NA
04-036	Day 1	3	2	0	1	0	1	0	0	3	2	0	2	0	1	0	0	NA	NA	NA	NA	NA	NA	NA	NA	NA	NA	NA	NA	NA	NA	NA	NA
04-036	Day 2	3	2	0	1	0	1	0	0	2	2	1	1	0	1	0	0	NA	NA	NA	NA	NA	NA	NA	NA	NA	NA	NA	NA	NA	NA	NA	NA
04-036	Day 3	3	2	1	1	0	1	0	0	2	2	1	1	0	2	0	0	NA	NA	NA	NA	NA	NA	NA	NA	NA	NA	NA	NA	NA	NA	NA	NA
04-036	Day 4	3	2	1	2	0	2	0	0	2	2	1	1	0	1	0	0	NA	NA	NA	NA	NA	NA	NA	NA	NA	NA	NA	NA	NA	NA	NA	NA
04-036	Day 5	1	1	1	1	0	1	0	0	1	1	1	1	0	0	0	0	NA	NA	NA	NA	NA	NA	NA	NA	NA	NA	NA	NA	NA	NA	NA	NA
04-036	Day 6	1	2	1	1	0	0	0	0	1	1	1	1	0	0	0	0	NA	NA	NA	NA	NA	NA	NA	NA	NA	NA	NA	NA	NA	NA	NA	NA
04-036	Day 7	1	1	0	1	0	0	0	0	0	1	0	1	0	0	0	0	NA	NA	NA	NA	NA	NA	NA	NA	NA	NA	NA	NA	NA	NA	NA	NA
04-036	Day 8	0	1	0	1	0	0	0	0	0	1	0	1	0	0	0	0	NA	NA	NA	NA	NA	NA	NA	NA	NA	NA	NA	NA	NA	NA	NA	NA
04-036	Day 9	0	1	0	1	0	0	0	0	0	1	0	1	0	0	0	0	NA	NA	NA	NA	NA	NA	NA	NA	NA	NA	NA	NA	NA	NA	NA	NA
04-036	Day 10	0	1	0	1	0	0	0	0	0	0	0	0	0	0	0	0	NA	NA	NA	NA	NA	NA	NA	NA	NA	NA	NA	NA	NA	NA	NA	NA
04-036	Day 11	0	0	0	0	0	0	0	0	NA	NA	NA	NA	NA	NA	NA	NA	NA	NA	NA	NA	NA	NA	NA	NA	NA	NA	NA	NA	NA	NA	NA	NA
04-037	Day 1	NA	NA	NA	NA	NA	NA	NA	NA	NA	NA	NA	NA	NA	NA	NA	NA	1	3	3	2	2	1	2	2	1	3	3	3	3	2	2	2
04-037	Day 2	NA	NA	NA	NA	NA	NA	NA	NA	NA	NA	NA	NA	NA	NA	NA	NA	1	3	3	2	3	2	2	2	2	3	3	2	3	2	2	2
04-037	Day 3	NA	NA	NA	NA	NA	NA	NA	NA	NA	NA	NA	NA	NA	NA	NA	NA	2	3	3	3	3	3	3	3	2	3	3	3	3	3	3	3
04-037	Day 4	NA	NA	NA	NA	NA	NA	NA	NA	NA	NA	NA	NA	NA	NA	NA	NA	2	2	2	3	3	2	2	2	2	2	2	2	2	1	2	2
04-037	Day 5	NA	NA	NA	NA	NA	NA	NA	NA	NA	NA	NA	NA	NA	NA	NA	NA	1	2	2	2	2	1	1	1	1	1	1	2	1	1	1	1
04-037	Day 6	NA	NA	NA	NA	NA	NA	NA	NA	NA	NA	NA	NA	NA	NA	NA	NA	1	1	1	1	1	0	1	0	0	1	1	1	1	0	1	0
04-037	Day 7	NA	NA	NA	NA	NA	NA	NA	NA	NA	NA	NA	NA	NA	NA	NA	NA	0	1	1	1	1	0	0	0	0	0	1	1	1	0	0	0
04-037	Day 8	NA	NA	NA	NA	NA	NA	NA	NA	NA	NA	NA	NA	NA	NA	NA	NA	0	0	1	1	1	0	0	0	0	0	1	1	0	0	0	0
04-037	Day 9	NA	NA	NA	NA	NA	NA	NA	NA	NA	NA	NA	NA	NA	NA	NA	NA	0	0	0	0	0	0	0	0	0	0	0	0	0	0	0	0
04-037	Day 10	NA	NA	NA	NA	NA	NA	NA	NA	NA	NA	NA	NA	NA	NA	NA	NA	0	0	0	0	0	0	0	0	0	0	0	0	0	0	0	0
04-037	Day 11	NA	NA	NA	NA	NA	NA	NA	NA	NA	NA	NA	NA	NA	NA	NA	NA	NA	NA	NA	NA	NA	NA	NA	NA	NA	NA	NA	NA	NA	NA	NA	NA
04-038	Day 1	2	0	2	0	2	3	2	2	2	0	3	3	1	3	1	3	NA	NA	NA	NA	NA	NA	NA	NA	NA	NA	NA	NA	NA	NA	NA	NA
04-038	Day 2	3	0	3	3	1	3	1	3	3	0	3	3	3	3	2	3	NA	NA	NA	NA	NA	NA	NA	NA	NA	NA	NA	NA	NA	NA	NA	NA
04-038	Day 3	3	0	3	3	3	3	1	3	3	2	3	3	3	3	2	3	NA	NA	NA	NA	NA	NA	NA	NA	NA	NA	NA	NA	NA	NA	NA	NA
04-038	Day 4	3	1	3	3	3	3	3	3	2	3	3	3	2	3	2	2	NA	NA	NA	NA	NA	NA	NA	NA	NA	NA	NA	NA	NA	NA	NA	NA
04-038	Day 5	1	1	2	2	1	2	1	1	1	NA	2	2	1	1	1	1	NA	NA	NA	NA	NA	NA	NA	NA	NA	NA	NA	NA	NA	NA	NA	NA
04-038	Day 6	0	0	1	0	0	1	1	1	0	0	1	0	0	1	1	1	NA	NA	NA	NA	NA	NA	NA	NA	NA	NA	NA	NA	NA	NA	NA	NA
04-038	Day 7	0	0	1	0	1	1	0	0	0	0	1	0	1	1	0	0	NA	NA	NA	NA	NA	NA	NA	NA	NA	NA	NA	NA	NA	NA	NA	NA
04-038	Day 8	0	0	0	0	0	0	0	0	0	0	0	0	0	0	0	0	NA	NA	NA	NA	NA	NA	NA	NA	NA	NA	NA	NA	NA	NA	NA	NA
04-038	Day 9	0	0	0	0	0	0	0	0	0	0	0	0	0	0	0	0	NA	NA	NA	NA	NA	NA	NA	NA	NA	NA	NA	NA	NA	NA	NA	NA
04-038	Day 10	NA	NA	NA	NA	NA	NA	NA	NA	NA	NA	NA	NA	NA	NA	NA	NA	NA	NA	NA	NA	NA	NA	NA	NA	NA	NA	NA	NA	NA	NA	NA	NA
04-038	Day 11	NA	NA	NA	NA	NA	NA	NA	NA	NA	NA	NA	NA	NA	NA	NA	NA	NA	NA	NA	NA	NA	NA	NA	NA	NA	NA	NA	NA	NA	NA	NA	NA
04-039	Day 1	3	2	1	1	0	2	2	0	3	2	0	1	0	2	2	1	NA	NA	NA	NA	NA	NA	NA	NA	NA	NA	NA	NA	NA	NA	NA	NA
04-039	Day 2	3	2	0	1	0	2	2	0	3	2	0	1	0	1	1	0	NA	NA	NA	NA	NA	NA	NA	NA	NA	NA	NA	NA	NA	NA	NA	NA
04-039	Day 3	3	1	1	2	0	2	1	0	3	1	1	2	0	2	1	0	NA	NA	NA	NA	NA	NA	NA	NA	NA	NA	NA	NA	NA	NA	NA	NA
04-039	Day 4	3	2	1	2	1	1	1	0	3	2	1	2	1	0	0	0	NA	NA	NA	NA	NA	NA	NA	NA	NA	NA	NA	NA	NA	NA	NA	NA
04-039	Day 5	2	1	2	3	2	1	1	0	2	1	2	NA	2	1	0	0	NA	NA	NA	NA	NA	NA	NA	NA	NA	NA	NA	NA	NA	NA	NA	NA
04-039	Day 6	2	1	2	3	2	2	1	0	2	1	2	3	2	2	1	0	NA	NA	NA	NA	NA	NA	NA	NA	NA	NA	NA	NA	NA	NA	NA	NA
04-039	Day 7	2	1	2	3	2	1	1	0	2	1	2	3	1	1	1	0	NA	NA	NA	NA	NA	NA	NA	NA	NA	NA	NA	NA	NA	NA	NA	NA
04-039	Day 8	2	1	1	3	1	1	0	0	2	1	1	3	1	1	0	0	NA	NA	NA	NA	NA	NA	NA	NA	NA	NA	NA	NA	NA	NA	NA	NA
04-039	Day 9	1	1	1	2	0	0	0	0	1	1	0	1	0	0	0	0	NA	NA	NA	NA	NA	NA	NA	NA	NA	NA	NA	NA	NA	NA	NA	NA
04-039	Day 10	1	0	0	1	0	0	0	0	1	0	0	1	0	0	0	0	NA	NA	NA	NA	NA	NA	NA	NA	NA	NA	NA	NA	NA	NA	NA	NA
04-039	Day 11	0	0	0	1	0	0	0	0	0	0	0	1	0	0	0	0	NA	NA	NA	NA	NA	NA	NA	NA	NA	NA	NA	NA	NA	NA	NA	NA
04-040	Day 1	NA	NA	NA	NA	NA	NA	NA	NA	NA	NA	NA	NA	NA	NA	NA	NA	2	0	2	2	0	0	2	2	2	0	2	2	0	0	2	2
04-040	Day 2	NA	NA	NA	NA	NA	NA	NA	NA	NA	NA	NA	NA	NA	NA	NA	NA	2	0	2	2	0	2	2	2	2	0	2	2	0	2	2	2
04-040	Day 3	NA	NA	NA	NA	NA	NA	NA	NA	NA	NA	NA	NA	NA	NA	NA	NA	2	3	3	3	2	1	2	1	2	3	3	3	2	2	2	2
04-040	Day 4	NA	NA	NA	NA	NA	NA	NA	NA	NA	NA	NA	NA	NA	NA	NA	NA	2	3	3	3	3	3	3	3	3	3	3	3	3	3	3	3
04-040	Day 5	NA	NA	NA	NA	NA	NA	NA	NA	NA	NA	NA	NA	NA	NA	NA	NA	2	3	3	3	3	3	3	3	3	3	3	3	3	3	3	3
04-040	Day 6	NA	NA	NA	NA	NA	NA	NA	NA	NA	NA	NA	NA	NA	NA	NA	NA	2	3	3	3	3	3	3	3	2	3	3	3	3	3	3	3
04-040	Day 7	NA	NA	NA	NA	NA	NA	NA	NA	NA	NA	NA	NA	NA	NA	NA	NA	2	3	3	3	3	3	3	3	2	3	3	3	3	3	3	3
04-040	Day 8	NA	NA	NA	NA	NA	NA	NA	NA	NA	NA	NA	NA	NA	NA	NA	NA	2	2	2	2	2	2	1	0	1	2	2	2	1	1	1	1
04-040	Day 9	NA	NA	NA	NA	NA	NA	NA	NA	NA	NA	NA	NA	NA	NA	NA	NA	1	2	1	1	1	0	1	0	1	1	1	0	0	0	0	0
04-040	Day 10	NA	NA	NA	NA	NA	NA	NA	NA	NA	NA	NA	NA	NA	NA	NA	NA	0	1	1	0	0	0	0	0	0	1	1	0	0	0	0	0
04-040	Day 11	NA	NA	NA	NA	NA	NA	NA	NA	NA	NA	NA	NA	NA	NA	NA	NA	0	1	1	0	0	3	0	0	0	1	1	0	0	1	0	0
04-041	Day 1	2	1	1	1	2	1	1	1	2	2	2	1	NA	2	1	NA	NA	NA	NA	NA	NA	NA	NA	NA	NA	NA	NA	NA	NA	NA	NA	NA
04-041	Day 2	2	2	1	2	1	2	2	1	2	1	1	2	1	2	2	1	NA	NA	NA	NA	NA	NA	NA	NA	NA	NA	NA	NA	NA	NA	NA	NA
04-041	Day 3	2	1	1	1	1	2	1	1	2	1	1	2	1	3	2	1	NA	NA	NA	NA	NA	NA	NA	NA	NA	NA	NA	NA	NA	NA	NA	NA
04-041	Day 4	1	1	1	2	1	1	1	0	1	1	1	1	1	0	0	0	NA	NA	NA	NA	NA	NA	NA	NA	NA	NA	NA	NA	NA	NA	NA	NA
04-041	Day 5	1	1	0	1	0	0	0	0	1	1	0	0	0	0	0	0	NA	NA	NA	NA	NA	NA	NA	NA	NA	NA	NA	NA	NA	NA	NA	NA
04-041	Day 6	0	0	0	0	0	0	0	0	0	0	0	0	0	0	0	0	NA	NA	NA	NA	NA	NA	NA	NA	NA	NA	NA	NA	NA	NA	NA	NA
04-041	Day 7	0	0	0	0	0	0	0	0	0	0	0	0	0	0	0	0	NA	NA	NA	NA	NA	NA	NA	NA	NA	NA	NA	NA	NA	NA	NA	NA
04-041	Day 8	NA	NA	NA	NA	NA	NA	NA	NA	NA	NA	NA	NA	NA	NA	NA	NA	NA	NA	NA	NA	NA	NA	NA	NA	NA	NA	NA	NA	NA	NA	NA	NA
04-041	Day 9	NA	NA	NA	NA	NA	NA	NA	NA	NA	NA	NA	NA	NA	NA	NA	NA	NA	NA	NA	NA	NA	NA	NA	NA	NA	NA	NA	NA	NA	NA	NA	NA
04-041	Day 10	NA	NA	NA	NA	NA	NA	NA	NA	NA	NA	NA	NA	NA	NA	NA	NA	NA	NA	NA	NA	NA	NA	NA	NA	NA	NA	NA	NA	NA	NA	NA	NA
04-041	Day 11	NA	NA	NA	NA	NA	NA	NA	NA	NA	NA	NA	NA	NA	NA	NA	NA	NA	NA	NA	NA	NA	NA	NA	NA	NA	NA	NA	NA	NA	NA	NA	NA
04-042	Day 1	0	0	1	1	1	2	0	0	0	1	1	1	1	2	0	0	NA	NA	NA	NA	NA	NA	NA	NA	NA	NA	NA	NA	NA	NA	NA	NA
04-042	Day 2	1	2	1	2	1	2	0	0	1	NA	2	2	1	3	1	3	NA	NA	NA	NA	NA	NA	NA	NA	NA	NA	NA	NA	NA	NA	NA	NA
04-042	Day 3	1	2	1	2	1	3	NA	3	2	2	1	2	0	2	NA	2	NA	NA	NA	NA	NA	NA	NA	NA	NA	NA	NA	NA	NA	NA	NA	NA
04-042	Day 4	2	2	NA	1	0	2	NA	2	2	2	0	2	0	2	0	2	NA	NA	NA	NA	NA	NA	NA	NA	NA	NA	NA	NA	NA	NA	NA	NA
04-042	Day 5	1	2	0	1	0	2	0	2	1	1	0	1	0	1	0	0	NA	NA	NA	NA	NA	NA	NA	NA	NA	NA	NA	NA	NA	NA	NA	NA
04-042	Day 6	0	1	NA	1	0	0	0	0	0	1	0	1	0	0	0	0	NA	NA	NA	NA	NA	NA	NA	NA	NA	NA	NA	NA	NA	NA	NA	NA
04-042	Day 7	0	1	0	0	0	0	0	0	0	1	0	0	0	0	0	0	NA	NA	NA	NA	NA	NA	NA	NA	NA	NA	NA	NA	NA	NA	NA	NA
04-042	Day 8	NA	NA	NA	NA	NA	NA	NA	NA	NA	NA	NA	NA	NA	NA	NA	NA	NA	NA	NA	NA	NA	NA	NA	NA	NA	NA	NA	NA	NA	NA	NA	NA
04-042	Day 9	NA	NA	NA	NA	NA	NA	NA	NA	NA	NA	NA	NA	NA	NA	NA	NA	NA	NA	NA	NA	NA	NA	NA	NA	NA	NA	NA	NA	NA	NA	NA	NA
04-042	Day 10	NA	NA	NA	NA	NA	NA	NA	NA	NA	NA	NA	NA	NA	NA	NA	NA	NA	NA	NA	NA	NA	NA	NA	NA	NA	NA	NA	NA	NA	NA	NA	NA
04-042	Day 11	NA	NA	NA	NA	NA	NA	NA	NA	NA	NA	NA	NA	NA	NA	NA	NA	NA	NA	NA	NA	NA	NA	NA	NA	NA	NA	NA	NA	NA	NA	NA	NA
04-043	Day 1	NA	NA	NA	NA	NA	NA	NA	NA	NA	NA	NA	NA	NA	NA	NA	NA	2	2	2	0	2	0	0	0	2	3	3	0	2	0	1	0
04-043	Day 2	NA	NA	NA	NA	NA	NA	NA	NA	NA	NA	NA	NA	NA	NA	NA	NA	1	2	2	0	1	0	0	0	1	1	1	0	1	0	0	0
04-043	Day 3	NA	NA	NA	NA	NA	NA	NA	NA	NA	NA	NA	NA	NA	NA	NA	NA	0	1	1	0	0	0	0	0	0	0	0	0	0	0	0	0
04-043	Day 4	NA	NA	NA	NA	NA	NA	NA	NA	NA	NA	NA	NA	NA	NA	NA	NA	0	0	0	0	0	0	0	0	0	0	0	0	0	0	0	0
04-043	Day 5	NA	NA	NA	NA	NA	NA	NA	NA	NA	NA	NA	NA	NA	NA	NA	NA	0	0	0	0	0	0	0	0	0	0	0	0	0	0	0	0
04-043	Day 6	NA	NA	NA	NA	NA	NA	NA	NA	NA	NA	NA	NA	NA	NA	NA	NA	NA	NA	NA	NA	NA	NA	NA	NA	NA	NA	NA	NA	NA	NA	NA	NA
04-043	Day 7	NA	NA	NA	NA	NA	NA	NA	NA	NA	NA	NA	NA	NA	NA	NA	NA	NA	NA	NA	NA	NA	NA	NA	NA	NA	NA	NA	NA	NA	NA	NA	NA
04-043	Day 8	NA	NA	NA	NA	NA	NA	NA	NA	NA	NA	NA	NA	NA	NA	NA	NA	NA	NA	NA	NA	NA	NA	NA	NA	NA	NA	NA	NA	NA	NA	NA	NA
04-043	Day 9	NA	NA	NA	NA	NA	NA	NA	NA	NA	NA	NA	NA	NA	NA	NA	NA	NA	NA	NA	NA	NA	NA	NA	NA	NA	NA	NA	NA	NA	NA	NA	NA
04-043	Day 10	NA	NA	NA	NA	NA	NA	NA	NA	NA	NA	NA	NA	NA	NA	NA	NA	NA	NA	NA	NA	NA	NA	NA	NA	NA	NA	NA	NA	NA	NA	NA	NA
04-043	Day 11	NA	NA	NA	NA	NA	NA	NA	NA	NA	NA	NA	NA	NA	NA	NA	NA	NA	NA	NA	NA	NA	NA	NA	NA	NA	NA	NA	NA	NA	NA	NA	NA
04-044	Day 1	NA	NA	NA	NA	NA	NA	NA	NA	NA	NA	NA	NA	NA	NA	NA	NA	1	2	1	1	2	2	0	0	1	2	1	1	2	2	0	0
04-044	Day 2	NA	NA	NA	NA	NA	NA	NA	NA	NA	NA	NA	NA	NA	NA	NA	NA	1	2	1	1	2	1	0	0	1	2	1	1	1	1	0	0
04-044	Day 3	NA	NA	NA	NA	NA	NA	NA	NA	NA	NA	NA	NA	NA	NA	NA	NA	1	1	1	1	1	0	0	0	3	3	2	2	2	3	3	3
04-044	Day 4	NA	NA	NA	NA	NA	NA	NA	NA	NA	NA	NA	NA	NA	NA	NA	NA	3	2	2	2	2	3	3	3	3	2	2	2	2	3	3	3
04-044	Day 5	NA	NA	NA	NA	NA	NA	NA	NA	NA	NA	NA	NA	NA	NA	NA	NA	3	2	2	2	2	3	3	3	3	2	2	2	2	3	3	3
04-044	Day 6	NA	NA	NA	NA	NA	NA	NA	NA	NA	NA	NA	NA	NA	NA	NA	NA	3	3	2	2	2	3	3	3	3	3	2	3	2	3	3	3
04-044	Day 7	NA	NA	NA	NA	NA	NA	NA	NA	NA	NA	NA	NA	NA	NA	NA	NA	3	3	2	3	2	3	3	3	3	3	2	3	2	3	3	3
04-044	Day 8	NA	NA	NA	NA	NA	NA	NA	NA	NA	NA	NA	NA	NA	NA	NA	NA	3	3	2	3	2	3	3	3	3	3	2	3	2	3	3	2
04-044	Day 9	NA	NA	NA	NA	NA	NA	NA	NA	NA	NA	NA	NA	NA	NA	NA	NA	3	3	2	3	2	3	3	2	3	3	2	3	2	3	3	2
04-044	Day 10	NA	NA	NA	NA	NA	NA	NA	NA	NA	NA	NA	NA	NA	NA	NA	NA	3	3	2	3	2	3	3	2	2	3	2	3	2	3	2	0
04-044	Day 11	NA	NA	NA	NA	NA	NA	NA	NA	NA	NA	NA	NA	NA	NA	NA	NA	0	0	0	0	0	0	0	0	0	0	0	0	0	0	0	0
04-045	Day 1	0	0	2	0	2	0	0	2	0	0	2	0	2	0	0	2	NA	NA	NA	NA	NA	NA	NA	NA	NA	NA	NA	NA	NA	NA	NA	NA
04-045	Day 2	1	0	2	0	2	0	0	0	2	0	2	0	2	0	0	0	NA	NA	NA	NA	NA	NA	NA	NA	NA	NA	NA	NA	NA	NA	NA	NA
04-045	Day 3	1	1	0	0	1	0	0	0	1	1	0	0	0	0	0	0	NA	NA	NA	NA	NA	NA	NA	NA	NA	NA	NA	NA	NA	NA	NA	NA
04-045	Day 4	1	1	0	0	0	0	0	0	1	0	0	0	0	0	0	0	NA	NA	NA	NA	NA	NA	NA	NA	NA	NA	NA	NA	NA	NA	NA	NA
04-045	Day 5	0	0	0	0	0	0	0	0	0	0	0	0	0	0	0	0	NA	NA	NA	NA	NA	NA	NA	NA	NA	NA	NA	NA	NA	NA	NA	NA
04-045	Day 6	0	0	0	0	0	0	0	0	0	0	0	0	0	0	0	0	NA	NA	NA	NA	NA	NA	NA	NA	NA	NA	NA	NA	NA	NA	NA	NA
04-045	Day 7	NA	NA	NA	NA	NA	NA	NA	NA	NA	NA	NA	NA	NA	NA	NA	NA	NA	NA	NA	NA	NA	NA	NA	NA	NA	NA	NA	NA	NA	NA	NA	NA
04-045	Day 8	NA	NA	NA	NA	NA	NA	NA	NA	NA	NA	NA	NA	NA	NA	NA	NA	NA	NA	NA	NA	NA	NA	NA	NA	NA	NA	NA	NA	NA	NA	NA	NA
04-045	Day 9	NA	NA	NA	NA	NA	NA	NA	NA	NA	NA	NA	NA	NA	NA	NA	NA	NA	NA	NA	NA	NA	NA	NA	NA	NA	NA	NA	NA	NA	NA	NA	NA
04-045	Day 10	NA	NA	NA	NA	NA	NA	NA	NA	NA	NA	NA	NA	NA	NA	NA	NA	NA	NA	NA	NA	NA	NA	NA	NA	NA	NA	NA	NA	NA	NA	NA	NA
04-045	Day 11	NA	NA	NA	NA	NA	NA	NA	NA	NA	NA	NA	NA	NA	NA	NA	NA	NA	NA	NA	NA	NA	NA	NA	NA	NA	NA	NA	NA	NA	NA	NA	NA
04-046	Day 1	3	2	2	0	1	3	3	2	3	2	2	0	1	3	3	2	NA	NA	NA	NA	NA	NA	NA	NA	NA	NA	NA	NA	NA	NA	NA	NA
04-046	Day 2	3	1	1	0	1	2	2	2	3	1	1	0	1	2	2	1	NA	NA	NA	NA	NA	NA	NA	NA	NA	NA	NA	NA	NA	NA	NA	NA
04-046	Day 3	2	1	1	0	0	2	2	0	2	1	1	0	0	1	2	0	NA	NA	NA	NA	NA	NA	NA	NA	NA	NA	NA	NA	NA	NA	NA	NA
04-046	Day 4	2	0	0	0	0	1	1	0	2	0	0	0	0	1	1	0	NA	NA	NA	NA	NA	NA	NA	NA	NA	NA	NA	NA	NA	NA	NA	NA
04-046	Day 5	1	0	0	0	0	0	0	0	1	0	0	0	0	0	0	0	NA	NA	NA	NA	NA	NA	NA	NA	NA	NA	NA	NA	NA	NA	NA	NA
04-046	Day 6	1	0	0	0	0	0	0	0	1	0	0	0	0	0	0	0	NA	NA	NA	NA	NA	NA	NA	NA	NA	NA	NA	NA	NA	NA	NA	NA
04-046	Day 7	1	0	0	0	0	0	0	0	1	0	0	0	0	0	0	0	NA	NA	NA	NA	NA	NA	NA	NA	NA	NA	NA	NA	NA	NA	NA	NA
04-046	Day 8	0	0	0	0	0	0	0	0	0	0	0	0	0	0	0	0	NA	NA	NA	NA	NA	NA	NA	NA	NA	NA	NA	NA	NA	NA	NA	NA
04-046	Day 9	NA	NA	NA	NA	NA	NA	NA	NA	NA	NA	NA	NA	NA	NA	NA	NA	NA	NA	NA	NA	NA	NA	NA	NA	NA	NA	NA	NA	NA	NA	NA	NA
04-046	Day 10	NA	NA	NA	NA	NA	NA	NA	NA	NA	NA	NA	NA	NA	NA	NA	NA	NA	NA	NA	NA	NA	NA	NA	NA	NA	NA	NA	NA	NA	NA	NA	NA
04-046	Day 11	NA	NA	NA	NA	NA	NA	NA	NA	NA	NA	NA	NA	NA	NA	NA	NA	NA	NA	NA	NA	NA	NA	NA	NA	NA	NA	NA	NA	NA	NA	NA	NA
04-047	Day 1	NA	NA	NA	NA	NA	NA	NA	NA	NA	NA	NA	NA	NA	NA	NA	NA	1	0	1	0	1	0	0	0	1	0	1	0	1	1	0	0
04-047	Day 2	NA	NA	NA	NA	NA	NA	NA	NA	NA	NA	NA	NA	NA	NA	NA	NA	1	0	1	0	1	1	0	0	1	0	1	0	1	1	0	0
04-047	Day 3	NA	NA	NA	NA	NA	NA	NA	NA	NA	NA	NA	NA	NA	NA	NA	NA	2	1	1	0	1	1	0	0	1	0	0	1	0	0	0	0
04-047	Day 4	NA	NA	NA	NA	NA	NA	NA	NA	NA	NA	NA	NA	NA	NA	NA	NA	1	0	0	1	0	0	0	0	1	0	0	0	0	0	0	0
04-047	Day 5	NA	NA	NA	NA	NA	NA	NA	NA	NA	NA	NA	NA	NA	NA	NA	NA	1	0	0	0	0	0	0	0	1	0	0	0	0	0	0	0
04-047	Day 6	NA	NA	NA	NA	NA	NA	NA	NA	NA	NA	NA	NA	NA	NA	NA	NA	1	0	0	0	0	0	0	0	0	0	0	0	0	0	0	0
04-047	Day 7	NA	NA	NA	NA	NA	NA	NA	NA	NA	NA	NA	NA	NA	NA	NA	NA	0	0	0	0	0	0	0	0	0	0	0	0	0	0	0	0
04-047	Day 8	NA	NA	NA	NA	NA	NA	NA	NA	NA	NA	NA	NA	NA	NA	NA	NA	0	0	0	0	0	0	0	0	0	0	0	0	0	0	0	0
04-047	Day 9	NA	NA	NA	NA	NA	NA	NA	NA	NA	NA	NA	NA	NA	NA	NA	NA	NA	NA	NA	NA	NA	NA	NA	NA	NA	NA	NA	NA	NA	NA	NA	NA
04-047	Day 10	NA	NA	NA	NA	NA	NA	NA	NA	NA	NA	NA	NA	NA	NA	NA	NA	NA	NA	NA	NA	NA	NA	NA	NA	NA	NA	NA	NA	NA	NA	NA	NA
04-047	Day 11	NA	NA	NA	NA	NA	NA	NA	NA	NA	NA	NA	NA	NA	NA	NA	NA	NA	NA	NA	NA	NA	NA	NA	NA	NA	NA	NA	NA	NA	NA	NA	NA
04-048	Day 1	NA	NA	NA	NA	NA	NA	NA	NA	NA	NA	NA	NA	NA	NA	NA	NA	3	2	1	0	1	3	3	2	3	2	1	0	1	3	3	2
04-048	Day 2	NA	NA	NA	NA	NA	NA	NA	NA	NA	NA	NA	NA	NA	NA	NA	NA	3	1	1	0	1	2	2	2	3	2	1	0	1	2	2	2
04-048	Day 3	NA	NA	NA	NA	NA	NA	NA	NA	NA	NA	NA	NA	NA	NA	NA	NA	2	1	1	0	0	2	2	1	2	1	1	0	0	1	2	1
04-048	Day 4	NA	NA	NA	NA	NA	NA	NA	NA	NA	NA	NA	NA	NA	NA	NA	NA	2	1	1	0	0	1	1	0	2	1	1	0	0	1	1	0
04-048	Day 5	NA	NA	NA	NA	NA	NA	NA	NA	NA	NA	NA	NA	NA	NA	NA	NA	1	0	0	0	0	1	1	0	1	0	0	0	0	0	0	0
04-048	Day 6	NA	NA	NA	NA	NA	NA	NA	NA	NA	NA	NA	NA	NA	NA	NA	NA	1	0	0	0	0	0	0	0	1	0	0	0	0	0	0	0
04-048	Day 7	NA	NA	NA	NA	NA	NA	NA	NA	NA	NA	NA	NA	NA	NA	NA	NA	1	0	0	0	0	0	0	0	1	0	0	0	0	0	0	0
04-048	Day 8	NA	NA	NA	NA	NA	NA	NA	NA	NA	NA	NA	NA	NA	NA	NA	NA	0	0	0	0	0	0	0	0	1	0	0	0	0	0	0	0
04-048	Day 9	NA	NA	NA	NA	NA	NA	NA	NA	NA	NA	NA	NA	NA	NA	NA	NA	0	0	0	0	0	0	0	0	0	0	0	0	0	0	0	0
04-048	Day 10	NA	NA	NA	NA	NA	NA	NA	NA	NA	NA	NA	NA	NA	NA	NA	NA	NA	NA	NA	NA	NA	NA	NA	NA	NA	NA	NA	NA	NA	NA	NA	NA
04-048	Day 11	NA	NA	NA	NA	NA	NA	NA	NA	NA	NA	NA	NA	NA	NA	NA	NA	NA	NA	NA	NA	NA	NA	NA	NA	NA	NA	NA	NA	NA	NA	NA	NA
04-049	Day 1	NA	NA	NA	NA	NA	NA	NA	NA	NA	NA	NA	NA	NA	NA	NA	NA	1	2	0	2	2	1	1	0	1	2	0	2	2	1	1	0
04-049	Day 2	NA	NA	NA	NA	NA	NA	NA	NA	NA	NA	NA	NA	NA	NA	NA	NA	1	2	0	2	2	1	1	0	1	2	1	2	2	1	1	0
04-049	Day 3	NA	NA	NA	NA	NA	NA	NA	NA	NA	NA	NA	NA	NA	NA	NA	NA	1	2	1	2	2	1	1	0	1	2	1	2	2	1	1	0
04-049	Day 4	NA	NA	NA	NA	NA	NA	NA	NA	NA	NA	NA	NA	NA	NA	NA	NA	1	2	1	2	2	1	1	0	1	2	1	2	2	1	1	0
04-049	Day 5	NA	NA	NA	NA	NA	NA	NA	NA	NA	NA	NA	NA	NA	NA	NA	NA	1	2	1	2	2	1	1	0	1	2	1	2	2	1	1	0
04-049	Day 6	NA	NA	NA	NA	NA	NA	NA	NA	NA	NA	NA	NA	NA	NA	NA	NA	1	2	1	2	2	1	1	0	1	1	0	0	0	0	0	0
04-049	Day 7	NA	NA	NA	NA	NA	NA	NA	NA	NA	NA	NA	NA	NA	NA	NA	NA	1	1	0	0	0	0	0	0	1	1	0	0	0	0	0	0
04-049	Day 8	NA	NA	NA	NA	NA	NA	NA	NA	NA	NA	NA	NA	NA	NA	NA	NA	1	1	0	0	0	0	0	0	0	0	0	0	0	0	0	0
04-049	Day 9	NA	NA	NA	NA	NA	NA	NA	NA	NA	NA	NA	NA	NA	NA	NA	NA	0	0	0	0	0	0	0	0	0	0	0	0	0	0	0	0
04-049	Day 10	NA	NA	NA	NA	NA	NA	NA	NA	NA	NA	NA	NA	NA	NA	NA	NA	0	0	0	0	0	0	0	0	0	0	0	0	0	0	0	0
04-049	Day 11	NA	NA	NA	NA	NA	NA	NA	NA	NA	NA	NA	NA	NA	NA	NA	NA	NA	NA	NA	NA	NA	NA	NA	NA	NA	NA	NA	NA	NA	NA	NA	NA
04-050	Day 1	1	0	0	0	0	0	2	1	1	0	0	0	0	0	2	1	NA	NA	NA	NA	NA	NA	NA	NA	NA	NA	NA	NA	NA	NA	NA	NA
04-050	Day 2	2	1	0	0	1	1	1	1	3	1	0	1	1	1	1	1	NA	NA	NA	NA	NA	NA	NA	NA	NA	NA	NA	NA	NA	NA	NA	NA
04-050	Day 3	3	1	1	2	1	1	1	1	2	1	0	1	1	0	0	0	NA	NA	NA	NA	NA	NA	NA	NA	NA	NA	NA	NA	NA	NA	NA	NA
04-050	Day 4	2	1	1	1	1	0	1	1	2	2	1	1	1	1	1	1	NA	NA	NA	NA	NA	NA	NA	NA	NA	NA	NA	NA	NA	NA	NA	NA
04-050	Day 5	2	2	1	2	0	1	1	0	2	2	1	1	0	1	0	0	NA	NA	NA	NA	NA	NA	NA	NA	NA	NA	NA	NA	NA	NA	NA	NA
04-050	Day 6	2	1	2	1	2	1	0	0	2	2	1	1	1	0	0	1	NA	NA	NA	NA	NA	NA	NA	NA	NA	NA	NA	NA	NA	NA	NA	NA
04-050	Day 7	2	2	1	2	1	1	1	0	2	1	2	2	1	1	1	1	NA	NA	NA	NA	NA	NA	NA	NA	NA	NA	NA	NA	NA	NA	NA	NA
04-050	Day 8	2	2	1	2	0	0	0	0	2	2	1	2	1	0	0	0	NA	NA	NA	NA	NA	NA	NA	NA	NA	NA	NA	NA	NA	NA	NA	NA
04-050	Day 9	2	1	2	1	0	0	0	0	2	2	1	1	0	0	0	0	NA	NA	NA	NA	NA	NA	NA	NA	NA	NA	NA	NA	NA	NA	NA	NA
04-050	Day 10	2	1	0	1	0	0	0	0	1	1	0	1	0	0	0	0	NA	NA	NA	NA	NA	NA	NA	NA	NA	NA	NA	NA	NA	NA	NA	NA
04-050	Day 11	0	0	0	0	0	0	0	0	0	0	0	0	0	0	0	0	NA	NA	NA	NA	NA	NA	NA	NA	NA	NA	NA	NA	NA	NA	NA	NA
04-051	Day 1	NA	NA	NA	NA	NA	NA	NA	NA	NA	NA	NA	NA	NA	NA	NA	NA	2	1	0	1	1	0	1	0	2	1	0	1	1	0	1	0
04-051	Day 2	NA	NA	NA	NA	NA	NA	NA	NA	NA	NA	NA	NA	NA	NA	NA	NA	1	0	0	1	0	0	1	0	1	0	0	1	0	0	1	0
04-051	Day 3	NA	NA	NA	NA	NA	NA	NA	NA	NA	NA	NA	NA	NA	NA	NA	NA	0	0	0	0	0	0	0	0	0	0	0	0	0	0	0	0
04-051	Day 4	NA	NA	NA	NA	NA	NA	NA	NA	NA	NA	NA	NA	NA	NA	NA	NA	0	0	0	0	0	0	0	0	0	0	0	0	0	0	0	0
04-051	Day 5	NA	NA	NA	NA	NA	NA	NA	NA	NA	NA	NA	NA	NA	NA	NA	NA	NA	NA	NA	NA	NA	NA	NA	NA	NA	NA	NA	NA	NA	NA	NA	NA
04-051	Day 6	NA	NA	NA	NA	NA	NA	NA	NA	NA	NA	NA	NA	NA	NA	NA	NA	NA	NA	NA	NA	NA	NA	NA	NA	NA	NA	NA	NA	NA	NA	NA	NA
04-051	Day 7	NA	NA	NA	NA	NA	NA	NA	NA	NA	NA	NA	NA	NA	NA	NA	NA	NA	NA	NA	NA	NA	NA	NA	NA	NA	NA	NA	NA	NA	NA	NA	NA
04-051	Day 8	NA	NA	NA	NA	NA	NA	NA	NA	NA	NA	NA	NA	NA	NA	NA	NA	NA	NA	NA	NA	NA	NA	NA	NA	NA	NA	NA	NA	NA	NA	NA	NA
04-051	Day 9	NA	NA	NA	NA	NA	NA	NA	NA	NA	NA	NA	NA	NA	NA	NA	NA	NA	NA	NA	NA	NA	NA	NA	NA	NA	NA	NA	NA	NA	NA	NA	NA
04-051	Day 10	NA	NA	NA	NA	NA	NA	NA	NA	NA	NA	NA	NA	NA	NA	NA	NA	NA	NA	NA	NA	NA	NA	NA	NA	NA	NA	NA	NA	NA	NA	NA	NA
04-051	Day 11	NA	NA	NA	NA	NA	NA	NA	NA	NA	NA	NA	NA	NA	NA	NA	NA	NA	NA	NA	NA	NA	NA	NA	NA	NA	NA	NA	NA	NA	NA	NA	NA
04-052	Day 1	2	3	0	2	0	1	2	0	2	3	0	2	0	1	2	0	NA	NA	NA	NA	NA	NA	NA	NA	NA	NA	NA	NA	NA	NA	NA	NA
04-052	Day 2	2	3	0	3	0	2	2	0	2	3	0	3	0	2	2	0	NA	NA	NA	NA	NA	NA	NA	NA	NA	NA	NA	NA	NA	NA	NA	NA
04-052	Day 3	3	2	0	3	1	1	3	3	3	2	0	3	1	1	3	3	NA	NA	NA	NA	NA	NA	NA	NA	NA	NA	NA	NA	NA	NA	NA	NA
04-052	Day 4	3	2	0	3	1	1	3	3	3	2	0	3	1	1	3	3	NA	NA	NA	NA	NA	NA	NA	NA	NA	NA	NA	NA	NA	NA	NA	NA
04-052	Day 5	2	1	0	3	1	1	3	1	2	2	0	3	1	0	3	2	NA	NA	NA	NA	NA	NA	NA	NA	NA	NA	NA	NA	NA	NA	NA	NA
04-052	Day 6	2	1	0	3	1	0	3	2	2	1	0	3	1	0	3	1	NA	NA	NA	NA	NA	NA	NA	NA	NA	NA	NA	NA	NA	NA	NA	NA
04-052	Day 7	1	1	0	3	1	0	3	1	1	1	1	3	1	0	2	0	NA	NA	NA	NA	NA	NA	NA	NA	NA	NA	NA	NA	NA	NA	NA	NA
04-052	Day 8	1	1	1	3	1	0	2	0	0	0	1	2	1	0	2	0	NA	NA	NA	NA	NA	NA	NA	NA	NA	NA	NA	NA	NA	NA	NA	NA
04-052	Day 9	0	0	1	2	1	0	2	0	0	0	1	2	1	0	1	0	NA	NA	NA	NA	NA	NA	NA	NA	NA	NA	NA	NA	NA	NA	NA	NA
04-052	Day 10	0	0	1	2	1	0	1	0	0	0	1	2	1	0	1	0	NA	NA	NA	NA	NA	NA	NA	NA	NA	NA	NA	NA	NA	NA	NA	NA
04-052	Day 11	0	0	1	2	1	0	1	0	0	0	1	2	1	0	1	0	NA	NA	NA	NA	NA	NA	NA	NA	NA	NA	NA	NA	NA	NA	NA	NA
04-053	Day 1	1	1	NA	1	1	1	1	1	2	2	2	2	2	2	2	2	NA	NA	NA	NA	NA	NA	NA	NA	NA	NA	NA	NA	NA	NA	NA	NA
04-053	Day 2	1	1	1	1	1	1	1	1	2	2	2	2	2	2	2	2	NA	NA	NA	NA	NA	NA	NA	NA	NA	NA	NA	NA	NA	NA	NA	NA
04-053	Day 3	1	1	1	1	1	1	1	1	2	2	2	2	2	2	2	2	NA	NA	NA	NA	NA	NA	NA	NA	NA	NA	NA	NA	NA	NA	NA	NA
04-053	Day 4	1	1	1	1	1	1	1	1	1	1	1	1	1	1	1	1	NA	NA	NA	NA	NA	NA	NA	NA	NA	NA	NA	NA	NA	NA	NA	NA
04-053	Day 5	1	1	1	2	2	2	2	2	1	1	1	2	2	2	2	2	NA	NA	NA	NA	NA	NA	NA	NA	NA	NA	NA	NA	NA	NA	NA	NA
04-053	Day 6	1	1	1	1	1	1	1	1	1	1	1	1	1	1	1	1	NA	NA	NA	NA	NA	NA	NA	NA	NA	NA	NA	NA	NA	NA	NA	NA
04-053	Day 7	0	0	0	0	0	0	0	0	0	0	0	0	0	0	0	0	NA	NA	NA	NA	NA	NA	NA	NA	NA	NA	NA	NA	NA	NA	NA	NA
04-053	Day 8	0	0	0	0	0	0	0	0	0	0	0	0	0	0	0	0	NA	NA	NA	NA	NA	NA	NA	NA	NA	NA	NA	NA	NA	NA	NA	NA
04-053	Day 9	NA	NA	NA	NA	NA	NA	NA	NA	NA	NA	NA	NA	NA	NA	NA	NA	NA	NA	NA	NA	NA	NA	NA	NA	NA	NA	NA	NA	NA	NA	NA	NA
04-053	Day 10	NA	NA	NA	NA	NA	NA	NA	NA	NA	NA	NA	NA	NA	NA	NA	NA	NA	NA	NA	NA	NA	NA	NA	NA	NA	NA	NA	NA	NA	NA	NA	NA
04-053	Day 11	NA	NA	NA	NA	NA	NA	NA	NA	NA	NA	NA	NA	NA	NA	NA	NA	NA	NA	NA	NA	NA	NA	NA	NA	NA	NA	NA	NA	NA	NA	NA	NA
04-054	Day 1	NA	NA	NA	NA	NA	NA	NA	NA	NA	NA	NA	NA	NA	NA	NA	NA	2	3	3	1	1	0	0	0	1	3	3	1	1	0	0	0
04-054	Day 2	NA	NA	NA	NA	NA	NA	NA	NA	NA	NA	NA	NA	NA	NA	NA	NA	2	3	3	1	1	0	0	0	1	2	2	1	0	0	0	0
04-054	Day 3	NA	NA	NA	NA	NA	NA	NA	NA	NA	NA	NA	NA	NA	NA	NA	NA	0	1	1	0	0	0	0	0	0	1	1	0	0	0	0	0
04-054	Day 4	NA	NA	NA	NA	NA	NA	NA	NA	NA	NA	NA	NA	NA	NA	NA	NA	0	0	0	0	0	0	0	0	0	0	0	0	0	0	0	0
04-054	Day 5	NA	NA	NA	NA	NA	NA	NA	NA	NA	NA	NA	NA	NA	NA	NA	NA	0	0	0	0	0	0	0	0	0	0	0	0	0	0	0	0
04-054	Day 6	NA	NA	NA	NA	NA	NA	NA	NA	NA	NA	NA	NA	NA	NA	NA	NA	NA	NA	NA	NA	NA	NA	NA	NA	NA	NA	NA	NA	NA	NA	NA	NA
04-054	Day 7	NA	NA	NA	NA	NA	NA	NA	NA	NA	NA	NA	NA	NA	NA	NA	NA	NA	NA	NA	NA	NA	NA	NA	NA	NA	NA	NA	NA	NA	NA	NA	NA
04-054	Day 8	NA	NA	NA	NA	NA	NA	NA	NA	NA	NA	NA	NA	NA	NA	NA	NA	NA	NA	NA	NA	NA	NA	NA	NA	NA	NA	NA	NA	NA	NA	NA	NA
04-054	Day 9	NA	NA	NA	NA	NA	NA	NA	NA	NA	NA	NA	NA	NA	NA	NA	NA	NA	NA	NA	NA	NA	NA	NA	NA	NA	NA	NA	NA	NA	NA	NA	NA
04-054	Day 10	NA	NA	NA	NA	NA	NA	NA	NA	NA	NA	NA	NA	NA	NA	NA	NA	NA	NA	NA	NA	NA	NA	NA	NA	NA	NA	NA	NA	NA	NA	NA	NA
04-054	Day 11	NA	NA	NA	NA	NA	NA	NA	NA	NA	NA	NA	NA	NA	NA	NA	NA	NA	NA	NA	NA	NA	NA	NA	NA	NA	NA	NA	NA	NA	NA	NA	NA
04-055	Day 1	2	2	0	2	0	0	2	0	2	3	0	2	1	0	2	0	NA	NA	NA	NA	NA	NA	NA	NA	NA	NA	NA	NA	NA	NA	NA	NA
04-055	Day 2	2	NA	2	2	1	1	1	0	2	2	2	2	2	2	2	1	NA	NA	NA	NA	NA	NA	NA	NA	NA	NA	NA	NA	NA	NA	NA	NA
04-055	Day 3	2	2	2	2	2	2	2	2	2	2	2	2	2	2	2	2	NA	NA	NA	NA	NA	NA	NA	NA	NA	NA	NA	NA	NA	NA	NA	NA
04-055	Day 4	2	2	2	2	2	2	2	2	2	2	2	2	2	2	2	2	NA	NA	NA	NA	NA	NA	NA	NA	NA	NA	NA	NA	NA	NA	NA	NA
04-055	Day 5	2	2	2	2	2	2	2	2	2	2	2	2	2	2	2	2	NA	NA	NA	NA	NA	NA	NA	NA	NA	NA	NA	NA	NA	NA	NA	NA
04-055	Day 6	2	0	2	2	1	2	2	0	1	0	1	1	1	1	1	1	NA	NA	NA	NA	NA	NA	NA	NA	NA	NA	NA	NA	NA	NA	NA	NA
04-055	Day 7	1	0	1	1	1	1	1	0	1	0	NA	1	1	1	1	0	NA	NA	NA	NA	NA	NA	NA	NA	NA	NA	NA	NA	NA	NA	NA	NA
04-055	Day 8	1	0	1	1	0	1	0	0	1	0	0	1	0	0	0	0	NA	NA	NA	NA	NA	NA	NA	NA	NA	NA	NA	NA	NA	NA	NA	NA
04-055	Day 9	0	0	0	0	0	0	0	0	0	0	0	0	0	0	0	0	NA	NA	NA	NA	NA	NA	NA	NA	NA	NA	NA	NA	NA	NA	NA	NA
04-055	Day 10	0	0	0	0	0	0	0	0	0	0	0	0	0	0	0	0	NA	NA	NA	NA	NA	NA	NA	NA	NA	NA	NA	NA	NA	NA	NA	NA
04-055	Day 11	NA	NA	NA	NA	NA	NA	NA	NA	NA	NA	NA	NA	NA	NA	NA	NA	NA	NA	NA	NA	NA	NA	NA	NA	NA	NA	NA	NA	NA	NA	NA	NA
04-057	Day 1	NA	NA	NA	NA	NA	NA	NA	NA	NA	NA	NA	NA	NA	NA	NA	NA	NA	NA	NA	NA	NA	NA	NA	NA	3	NA	3	3	3	3	3	3
04-057	Day 2	NA	NA	NA	NA	NA	NA	NA	NA	NA	NA	NA	NA	NA	NA	NA	NA	3	NA	3	3	3	NA	3	NA	3	NA	3	3	3	NA	3	NA
04-057	Day 3	NA	NA	NA	NA	NA	NA	NA	NA	NA	NA	NA	NA	NA	NA	NA	NA	2	NA	2	1	0	1	1	0	2	NA	1	1	0	0	0	0
04-057	Day 4	NA	NA	NA	NA	NA	NA	NA	NA	NA	NA	NA	NA	NA	NA	NA	NA	1	NA	0	0	0	0	0	0	0	NA	0	0	0	0	0	0
04-057	Day 5	NA	NA	NA	NA	NA	NA	NA	NA	NA	NA	NA	NA	NA	NA	NA	NA	0	NA	0	0	0	0	0	0	0	NA	0	0	0	0	0	0
04-057	Day 6	NA	NA	NA	NA	NA	NA	NA	NA	NA	NA	NA	NA	NA	NA	NA	NA	0	NA	0	0	0	0	0	0	0	NA	0	0	0	0	0	0
04-057	Day 7	NA	NA	NA	NA	NA	NA	NA	NA	NA	NA	NA	NA	NA	NA	NA	NA	NA	NA	NA	NA	NA	NA	NA	NA	NA	NA	NA	NA	NA	NA	NA	NA
04-057	Day 8	NA	NA	NA	NA	NA	NA	NA	NA	NA	NA	NA	NA	NA	NA	NA	NA	NA	NA	NA	NA	NA	NA	NA	NA	NA	NA	NA	NA	NA	NA	NA	NA
04-057	Day 9	NA	NA	NA	NA	NA	NA	NA	NA	NA	NA	NA	NA	NA	NA	NA	NA	NA	NA	NA	NA	NA	NA	NA	NA	NA	NA	NA	NA	NA	NA	NA	NA
04-057	Day 10	NA	NA	NA	NA	NA	NA	NA	NA	NA	NA	NA	NA	NA	NA	NA	NA	NA	NA	NA	NA	NA	NA	NA	NA	NA	NA	NA	NA	NA	NA	NA	NA
04-057	Day 11	NA	NA	NA	NA	NA	NA	NA	NA	NA	NA	NA	NA	NA	NA	NA	NA	NA	NA	NA	NA	NA	NA	NA	NA	NA	NA	NA	NA	NA	NA	NA	NA
04-058	Day 1	NA	NA	NA	NA	NA	NA	NA	NA	NA	NA	NA	NA	NA	NA	NA	NA	NA	NA	NA	NA	NA	NA	NA	NA	1	0	1	0	0	0	0	1
04-058	Day 2	NA	NA	NA	NA	NA	NA	NA	NA	NA	NA	NA	NA	NA	NA	NA	NA	2	0	1	1	0	0	0	1	2	NA	1	1	0	0	0	1
04-058	Day 3	NA	NA	NA	NA	NA	NA	NA	NA	NA	NA	NA	NA	NA	NA	NA	NA	2	0	1	1	0	0	0	1	2	1	NA	1	1	0	0	1
04-058	Day 4	NA	NA	NA	NA	NA	NA	NA	NA	NA	NA	NA	NA	NA	NA	NA	NA	2	1	NA	1	1	0	0	1	2	NA	1	1	1	0	0	1
04-058	Day 5	NA	NA	NA	NA	NA	NA	NA	NA	NA	NA	NA	NA	NA	NA	NA	NA	2	NA	1	1	1	0	0	1	2	NA	1	1	1	0	0	1
04-058	Day 6	NA	NA	NA	NA	NA	NA	NA	NA	NA	NA	NA	NA	NA	NA	NA	NA	2	NA	1	1	1	0	0	1	2	NA	1	1	1	0	0	1
04-058	Day 7	NA	NA	NA	NA	NA	NA	NA	NA	NA	NA	NA	NA	NA	NA	NA	NA	2	NA	1	2	1	0	0	1	2	NA	1	2	1	0	0	1
04-058	Day 8	NA	NA	NA	NA	NA	NA	NA	NA	NA	NA	NA	NA	NA	NA	NA	NA	1	NA	1	1	0	0	0	0	1	NA	0	1	0	0	0	0
04-058	Day 9	NA	NA	NA	NA	NA	NA	NA	NA	NA	NA	NA	NA	NA	NA	NA	NA	1	NA	0	0	0	0	0	0	1	NA	0	0	0	0	0	0
04-058	Day 10	NA	NA	NA	NA	NA	NA	NA	NA	NA	NA	NA	NA	NA	NA	NA	NA	0	NA	0	0	0	0	0	0	0	NA	0	0	0	0	0	0
04-058	Day 11	NA	NA	NA	NA	NA	NA	NA	NA	NA	NA	NA	NA	NA	NA	NA	NA	0	0	0	0	0	0	0	0	0	0	0	0	0	0	0	0
04-059	Day 1	1	0	1	1	0	2	2	2	1	0	1	1	0	2	2	2	NA	NA	NA	NA	NA	NA	NA	NA	NA	NA	NA	NA	NA	NA	NA	NA
04-059	Day 2	1	0	1	1	0	1	2	2	1	0	1	1	0	2	2	2	NA	NA	NA	NA	NA	NA	NA	NA	NA	NA	NA	NA	NA	NA	NA	NA
04-059	Day 3	1	0	0	1	0	1	2	1	1	0	0	1	0	2	2	2	NA	NA	NA	NA	NA	NA	NA	NA	NA	NA	NA	NA	NA	NA	NA	NA
04-059	Day 4	1	0	1	1	0	2	1	1	2	0	0	1	0	2	2	2	NA	NA	NA	NA	NA	NA	NA	NA	NA	NA	NA	NA	NA	NA	NA	NA
04-059	Day 5	1	0	1	1	1	1	1	0	2	0	0	1	0	2	1	1	NA	NA	NA	NA	NA	NA	NA	NA	NA	NA	NA	NA	NA	NA	NA	NA
04-059	Day 6	1	0	1	1	1	1	1	0	2	0	0	1	0	2	1	1	NA	NA	NA	NA	NA	NA	NA	NA	NA	NA	NA	NA	NA	NA	NA	NA
04-059	Day 7	1	0	0	1	0	1	1	0	1	0	1	1	0	2	1	1	NA	NA	NA	NA	NA	NA	NA	NA	NA	NA	NA	NA	NA	NA	NA	NA
04-059	Day 8	1	0	1	1	0	1	1	0	1	0	0	1	0	1	1	0	NA	NA	NA	NA	NA	NA	NA	NA	NA	NA	NA	NA	NA	NA	NA	NA
04-059	Day 9	1	0	0	1	0	0	1	0	1	0	0	0	0	2	1	0	NA	NA	NA	NA	NA	NA	NA	NA	NA	NA	NA	NA	NA	NA	NA	NA
04-059	Day 10	1	0	1	1	1	0	0	0	1	0	0	1	0	1	0	0	NA	NA	NA	NA	NA	NA	NA	NA	NA	NA	NA	NA	NA	NA	NA	NA
04-059	Day 11	1	0	0	1	0	0	0	0	1	0	0	1	0	2	1	0	NA	NA	NA	NA	NA	NA	NA	NA	NA	NA	NA	NA	NA	NA	NA	NA
04-060	Day 1	2	2	2	0	2	1	1	0	2	2	2	1	1	0	1	0	NA	NA	NA	NA	NA	NA	NA	NA	NA	NA	NA	NA	NA	NA	NA	NA
04-060	Day 2	2	2	1	1	2	0	1	0	2	1	2	0	1	0	1	0	NA	NA	NA	NA	NA	NA	NA	NA	NA	NA	NA	NA	NA	NA	NA	NA
04-060	Day 3	1	2	1	1	1	2	1	0	1	0	1	0	1	0	1	0	NA	NA	NA	NA	NA	NA	NA	NA	NA	NA	NA	NA	NA	NA	NA	NA
04-060	Day 4	1	2	2	0	1	0	1	0	1	2	2	0	2	1	1	0	NA	NA	NA	NA	NA	NA	NA	NA	NA	NA	NA	NA	NA	NA	NA	NA
04-060	Day 5	1	1	2	0	0	1	0	0	1	2	1	1	0	0	1	0	NA	NA	NA	NA	NA	NA	NA	NA	NA	NA	NA	NA	NA	NA	NA	NA
04-060	Day 6	1	2	2	1	3	1	1	0	1	1	2	1	2	1	1	1	NA	NA	NA	NA	NA	NA	NA	NA	NA	NA	NA	NA	NA	NA	NA	NA
04-060	Day 7	1	0	1	0	1	1	0	0	1	0	1	0	0	1	0	0	NA	NA	NA	NA	NA	NA	NA	NA	NA	NA	NA	NA	NA	NA	NA	NA
04-060	Day 8	0	0	1	0	1	0	0	0	0	0	1	0	0	1	0	0	NA	NA	NA	NA	NA	NA	NA	NA	NA	NA	NA	NA	NA	NA	NA	NA
04-060	Day 9	0	0	1	0	1	0	0	0	0	0	1	0	1	1	0	0	NA	NA	NA	NA	NA	NA	NA	NA	NA	NA	NA	NA	NA	NA	NA	NA
04-060	Day 10	NA	NA	NA	NA	NA	NA	NA	NA	NA	NA	NA	NA	NA	NA	NA	NA	NA	NA	NA	NA	NA	NA	NA	NA	NA	NA	NA	NA	NA	NA	NA	NA
04-060	Day 11	NA	NA	NA	NA	NA	NA	NA	NA	NA	NA	NA	NA	NA	NA	NA	NA	NA	NA	NA	NA	NA	NA	NA	NA	NA	NA	NA	NA	NA	NA	NA	NA
05-002	Day 1	NA	NA	NA	NA	NA	NA	NA	NA	NA	NA	NA	NA	NA	NA	NA	NA	1	2	2	0	1	1	0	0	1	3	3	1	2	1	2	1
05-002	Day 2	NA	NA	NA	NA	NA	NA	NA	NA	NA	NA	NA	NA	NA	NA	NA	NA	0	3	3	1	2	1	2	0	0	3	3	0	2	1	2	0
05-002	Day 3	NA	NA	NA	NA	NA	NA	NA	NA	NA	NA	NA	NA	NA	NA	NA	NA	0	2	2	0	1	1	2	0	0	3	3	0	1	3	3	0
05-002	Day 4	NA	NA	NA	NA	NA	NA	NA	NA	NA	NA	NA	NA	NA	NA	NA	NA	0	2	1	0	1	2	2	0	0	2	1	1	1	1	2	0
05-002	Day 5	NA	NA	NA	NA	NA	NA	NA	NA	NA	NA	NA	NA	NA	NA	NA	NA	0	1	0	2	0	0	1	0	0	1	0	1	0	1	1	0
05-002	Day 6	NA	NA	NA	NA	NA	NA	NA	NA	NA	NA	NA	NA	NA	NA	NA	NA	0	1	0	0	0	0	1	0	0	1	0	0	0	1	1	0
05-002	Day 7	NA	NA	NA	NA	NA	NA	NA	NA	NA	NA	NA	NA	NA	NA	NA	NA	0	1	0	0	0	0	0	0	0	0	0	0	0	0	0	0
05-002	Day 8	NA	NA	NA	NA	NA	NA	NA	NA	NA	NA	NA	NA	NA	NA	NA	NA	NA	NA	NA	NA	NA	NA	NA	NA	NA	NA	NA	NA	NA	NA	NA	NA
05-002	Day 9	NA	NA	NA	NA	NA	NA	NA	NA	NA	NA	NA	NA	NA	NA	NA	NA	NA	NA	NA	NA	NA	NA	NA	NA	NA	NA	NA	NA	NA	NA	NA	NA
05-002	Day 10	NA	NA	NA	NA	NA	NA	NA	NA	NA	NA	NA	NA	NA	NA	NA	NA	NA	NA	NA	NA	NA	NA	NA	NA	NA	NA	NA	NA	NA	NA	NA	NA
05-002	Day 11	NA	NA	NA	NA	NA	NA	NA	NA	NA	NA	NA	NA	NA	NA	NA	NA	NA	NA	NA	NA	NA	NA	NA	NA	NA	NA	NA	NA	NA	NA	NA	NA
05-003	Day 1	NA	NA	NA	NA	NA	NA	NA	NA	NA	NA	NA	NA	NA	NA	NA	NA	NA	NA	NA	NA	NA	NA	NA	NA	NA	NA	NA	NA	NA	NA	NA	NA
05-003	Day 2	NA	NA	NA	NA	NA	NA	NA	NA	NA	NA	NA	NA	NA	NA	NA	NA	NA	NA	NA	NA	NA	NA	NA	NA	NA	NA	NA	NA	NA	NA	NA	NA
05-003	Day 3	NA	NA	NA	NA	NA	NA	NA	NA	NA	NA	NA	NA	NA	NA	NA	NA	2	0	0	0	1	NA	0	0	2	0	0	0	0	NA	0	0
05-003	Day 4	NA	NA	NA	NA	NA	NA	NA	NA	NA	NA	NA	NA	NA	NA	NA	NA	2	0	0	0	0	NA	0	0	1	0	0	0	0	NA	0	0
05-003	Day 5	NA	NA	NA	NA	NA	NA	NA	NA	NA	NA	NA	NA	NA	NA	NA	NA	1	0	0	1	0	NA	0	0	1	0	0	1	0	NA	0	0
05-003	Day 6	NA	NA	NA	NA	NA	NA	NA	NA	NA	NA	NA	NA	NA	NA	NA	NA	2	1	0	0	0	NA	1	0	1	0	0	0	0	NA	1	0
05-003	Day 7	NA	NA	NA	NA	NA	NA	NA	NA	NA	NA	NA	NA	NA	NA	NA	NA	1	0	0	0	0	NA	0	0	1	0	0	0	0	NA	0	0
05-003	Day 8	NA	NA	NA	NA	NA	NA	NA	NA	NA	NA	NA	NA	NA	NA	NA	NA	1	0	0	0	0	NA	0	0	1	0	0	0	0	NA	0	0
05-003	Day 9	NA	NA	NA	NA	NA	NA	NA	NA	NA	NA	NA	NA	NA	NA	NA	NA	1	0	0	0	0	NA	0	0	1	0	0	0	0	NA	0	0
05-003	Day 10	NA	NA	NA	NA	NA	NA	NA	NA	NA	NA	NA	NA	NA	NA	NA	NA	0	0	0	0	0	NA	0	0	0	0	0	0	0	NA	0	0
05-003	Day 11	NA	NA	NA	NA	NA	NA	NA	NA	NA	NA	NA	NA	NA	NA	NA	NA	0	0	0	0	0	NA	0	0	0	0	0	0	0	NA	0	0
05-004	Day 1	1	1	2	2	2	1	1	1	1	1	2	2	2	1	1	1	NA	NA	NA	NA	NA	NA	NA	NA	NA	NA	NA	NA	NA	NA	NA	NA
05-004	Day 2	2	2	2	2	2	1	2	1	2	2	2	2	2	1	1	1	NA	NA	NA	NA	NA	NA	NA	NA	NA	NA	NA	NA	NA	NA	NA	NA
05-004	Day 3	1	2	2	2	2	1	1	1	1	2	2	1	1	1	1	1	NA	NA	NA	NA	NA	NA	NA	NA	NA	NA	NA	NA	NA	NA	NA	NA
05-004	Day 4	1	1	1	1	1	1	1	1	1	2	2	1	1	1	2	1	NA	NA	NA	NA	NA	NA	NA	NA	NA	NA	NA	NA	NA	NA	NA	NA
05-004	Day 5	1	2	2	1	1	0	1	0	1	1	1	1	1	1	2	2	NA	NA	NA	NA	NA	NA	NA	NA	NA	NA	NA	NA	NA	NA	NA	NA
05-004	Day 6	1	1	1	1	1	0	1	0	1	1	1	1	1	1	1	0	NA	NA	NA	NA	NA	NA	NA	NA	NA	NA	NA	NA	NA	NA	NA	NA
05-004	Day 7	1	1	1	1	1	1	1	0	1	2	2	2	2	1	1	0	NA	NA	NA	NA	NA	NA	NA	NA	NA	NA	NA	NA	NA	NA	NA	NA
05-004	Day 8	0	1	1	2	1	0	1	0	0	1	1	1	1	0	1	0	NA	NA	NA	NA	NA	NA	NA	NA	NA	NA	NA	NA	NA	NA	NA	NA
05-004	Day 9	0	1	1	1	0	0	1	0	0	1	1	2	0	0	1	0	NA	NA	NA	NA	NA	NA	NA	NA	NA	NA	NA	NA	NA	NA	NA	NA
05-004	Day 10	0	1	1	1	0	0	1	0	0	1	1	1	0	0	1	0	NA	NA	NA	NA	NA	NA	NA	NA	NA	NA	NA	NA	NA	NA	NA	NA
05-004	Day 11	0	1	1	1	0	0	1	0	0	0	1	0	0	0	1	0	NA	NA	NA	NA	NA	NA	NA	NA	NA	NA	NA	NA	NA	NA	NA	NA
05-005	Day 1	2	2	2	2	0	0	0	0	2	2	2	2	0	2	0	0	NA	NA	NA	NA	NA	NA	NA	NA	NA	NA	NA	NA	NA	NA	NA	NA
05-005	Day 2	2	2	2	2	0	1	0	0	2	2	2	2	0	2	0	0	NA	NA	NA	NA	NA	NA	NA	NA	NA	NA	NA	NA	NA	NA	NA	NA
05-005	Day 3	2	1	1	3	NA	1	1	0	2	2	2	3	NA	1	0	0	NA	NA	NA	NA	NA	NA	NA	NA	NA	NA	NA	NA	NA	NA	NA	NA
05-005	Day 4	2	2	2	3	0	0	1	0	2	1	1	2	0	1	1	0	NA	NA	NA	NA	NA	NA	NA	NA	NA	NA	NA	NA	NA	NA	NA	NA
05-005	Day 5	1	2	2	2	0	0	1	0	2	2	2	3	0	1	1	0	NA	NA	NA	NA	NA	NA	NA	NA	NA	NA	NA	NA	NA	NA	NA	NA
05-005	Day 6	1	1	1	2	0	0	0	0	1	1	1	2	0	1	0	0	NA	NA	NA	NA	NA	NA	NA	NA	NA	NA	NA	NA	NA	NA	NA	NA
05-005	Day 7	1	1	1	2	0	0	0	0	1	1	1	2	0	0	0	0	NA	NA	NA	NA	NA	NA	NA	NA	NA	NA	NA	NA	NA	NA	NA	NA
05-005	Day 8	0	0	0	0	0	0	0	0	0	0	0	0	0	0	0	0	NA	NA	NA	NA	NA	NA	NA	NA	NA	NA	NA	NA	NA	NA	NA	NA
05-005	Day 9	NA	NA	NA	NA	NA	NA	NA	NA	NA	NA	NA	NA	NA	NA	NA	NA	NA	NA	NA	NA	NA	NA	NA	NA	NA	NA	NA	NA	NA	NA	NA	NA
05-005	Day 10	NA	NA	NA	NA	NA	NA	NA	NA	NA	NA	NA	NA	NA	NA	NA	NA	NA	NA	NA	NA	NA	NA	NA	NA	NA	NA	NA	NA	NA	NA	NA	NA
05-005	Day 11	NA	NA	NA	NA	NA	NA	NA	NA	NA	NA	NA	NA	NA	NA	NA	NA	NA	NA	NA	NA	NA	NA	NA	NA	NA	NA	NA	NA	NA	NA	NA	NA
05-008	Day 1	NA	NA	NA	NA	NA	NA	NA	NA	NA	NA	NA	NA	NA	NA	NA	NA	0	0	0	0	0	0	0	0	0	1	0	0	2	2	2	2
05-008	Day 2	NA	NA	NA	NA	NA	NA	NA	NA	NA	NA	NA	NA	NA	NA	NA	NA	0	1	0	0	2	2	2	2	0	2	NA	0	3	3	2	2
05-008	Day 3	NA	NA	NA	NA	NA	NA	NA	NA	NA	NA	NA	NA	NA	NA	NA	NA	0	1	1	0	3	3	3	3	0	2	2	0	3	1	1	3
05-008	Day 4	NA	NA	NA	NA	NA	NA	NA	NA	NA	NA	NA	NA	NA	NA	NA	NA	0	0	1	0	1	0	0	1	0	2	1	1	3	3	3	2
05-008	Day 5	NA	NA	NA	NA	NA	NA	NA	NA	NA	NA	NA	NA	NA	NA	NA	NA	0	1	3	0	3	2	2	2	0	1	2	0	2	2	2	1
05-008	Day 6	NA	NA	NA	NA	NA	NA	NA	NA	NA	NA	NA	NA	NA	NA	NA	NA	0	1	2	0	1	1	1	0	0	1	1	0	1	1	1	0
[truncated: 2,810 more rows]

## Sheet: Tables C.4.1, C.4.9
S_ID	VISITNAME	QS3_F2	QS3_F3	QS3_F4	QS3_F5	QS3_F6	QS3_F7	QS3_F8	QS3_F9	QS3_F10
		WURSS, question 1	WURSS, question 2	WURSS, question 3	WURSS, question 4	WURSS, question 5	WURSS, question 6	WURSS, question 7	WURSS, question 8	WURSS, question 9
01-003	Day 1	4	6	5	6	6	6	5	5	4
01-003	Day 2	5	6	5	5	5	6	3	3	3
01-003	Day 3	5	6	5	5	5	4	3	4	4
01-003	Day 4	4	5	4	4	4	4	2	2	2
01-003	Day 5	3	4	3	3	2	2	1	2	1
01-003	Day 6	1	2	1	1	1	1	0	0	0
01-003	Day 7	1	1	0	1	0	0	0	0	0
01-003	Day 8	1	0	0	0	0	0	0	0	0
01-003	Day 9	0	0	0	0	0	0	0	0	0
01-003	Day 10	0	0	0	0	0	0	0	0	0
01-003	Day 11	NA	NA	NA	NA	NA	NA	NA	NA	NA
01-004	Day 1	4	4	2	4	4	4	4	4	4
01-004	Day 2	5	5	2	5	5	4	4	5	4
01-004	Day 3	4	4	2	4	3	3	3	4	3
01-004	Day 4	1	1	1	1	1	1	1	1	1
01-004	Day 5	0	0	0	0	0	0	0	0	0
01-004	Day 6	0	0	0	0	0	0	0	0	0
01-004	Day 7	NA	NA	NA	NA	NA	NA	NA	NA	NA
01-004	Day 8	NA	NA	NA	NA	NA	NA	NA	NA	NA
01-004	Day 9	NA	NA	NA	NA	NA	NA	NA	NA	NA
01-004	Day 10	NA	NA	NA	NA	NA	NA	NA	NA	NA
01-004	Day 11	NA	NA	NA	NA	NA	NA	NA	NA	NA
01-005	Day 1	2	5	4	1	2	3	1	3	1
01-005	Day 2	1	5	4	3	2	3	1	4	2
01-005	Day 3	1	5	5	3	3	3	3	5	4
01-005	Day 4	1	4	3	3	3	3	3	4	2
01-005	Day 5	0	1	1	0	0	0	1	2	1
01-005	Day 6	0	0	0	0	0	0	0	0	0
01-005	Day 7	0	0	0	0	0	0	0	0	0
01-005	Day 8	NA	NA	NA	NA	NA	NA	NA	NA	NA
01-005	Day 9	NA	NA	NA	NA	NA	NA	NA	NA	NA
01-005	Day 10	NA	NA	NA	NA	NA	NA	NA	NA	NA
01-005	Day 11	NA	NA	NA	NA	NA	NA	NA	NA	NA
01-006	Day 1	5	5	5	5	5	5	5	5	5
01-006	Day 2	5	5	5	5	5	5	5	5	5
01-006	Day 3	3	4	5	3	3	3	3	5	3
01-006	Day 4	2	2	2	2	2	2	2	2	2
01-006	Day 5	1	1	1	1	1	1	1	1	1
01-006	Day 6	0	0	0	1	1	1	0	1	0
01-006	Day 7	0	0	0	0	0	0	0	0	0
01-006	Day 8	0	0	0	0	0	0	0	0	0
01-006	Day 9	0	0	0	0	0	0	0	0	0
01-006	Day 10	NA	NA	NA	NA	NA	NA	NA	NA	NA
01-006	Day 11	NA	NA	NA	NA	NA	NA	NA	NA	NA
01-007	Day 1	2	5	6	1	2	2	3	4	3
01-007	Day 2	2	5	6	1	2	2	3	4	3
01-007	Day 3	2	3	4	1	2	2	2	2	2
01-007	Day 4	1	2	2	1	2	2	2	1	1
01-007	Day 5	1	2	1	1	1	1	1	1	1
01-007	Day 6	0	0	0	0	0	0	0	0	0
01-007	Day 7	0	0	0	0	0	0	0	0	0
01-007	Day 8	NA	NA	NA	NA	NA	NA	NA	NA	NA
01-007	Day 9	NA	NA	NA	NA	NA	NA	NA	NA	NA
01-007	Day 10	NA	NA	NA	NA	NA	NA	NA	NA	NA
01-007	Day 11	NA	NA	NA	NA	NA	NA	NA	NA	NA
01-008	Day 1	7	7	7	7	7	6	7	7	7
01-008	Day 2	6	7	6	7	7	7	7	7	7
01-008	Day 3	1	2	1	2	2	2	-9	0	0
01-008	Day 4	3	3	3	3	2	2	2	1	1
01-008	Day 5	4	4	4	4	5	5	5	4	4
01-008	Day 6	2	2	5	2	2	2	2	4	4
01-008	Day 7	1	2	2	2	2	2	2	2	2
01-008	Day 8	0	2	2	0	0	0	0	0	0
01-008	Day 9	0	0	0	0	0	0	0	0	0
01-008	Day 10	0	0	0	0	0	0	0	0	0
01-008	Day 11	0	0	0	0	0	0	0	0	0
01-009	Day 1	6	5	5	7	6	6	6	6	6
01-009	Day 2	5	5	5	5	5	5	5	5	5
01-009	Day 3	5	4	4	5	5	4	3	3	3
01-009	Day 4	4	5	4	4	4	NA	5	4	5
01-009	Day 5	3	3	2	3	3	2	2	2	2
01-009	Day 6	3	2	3	3	2	3	2	2	2
01-009	Day 7	2	1	2	2	1	2	2	1	1
01-009	Day 8	1	1	1	1	1	1	1	0	1
01-009	Day 9	0	0	0	0	0	0	0	0	0
01-009	Day 10	0	0	0	0	0	0	0	0	0
01-009	Day 11	NA	NA	NA	NA	NA	NA	NA	NA	NA
01-010	Day 1	7	3	4	5	5	3	0	5	3
01-010	Day 2	6	5	4	2	2	2	1	5	5
01-010	Day 3	6	2	2	2	1	1	1	5	1
01-010	Day 4	6	1	3	5	5	5	5	4	4
01-010	Day 5	6	1	5	5	5	5	5	3	3
01-010	Day 6	6	1	5	3	4	4	3	5	5
01-010	Day 7	6	4	3	5	5	5	5	5	6
01-010	Day 8	1	1	1	1	1	1	1	0	0
01-010	Day 9	1	1	1	1	1	1	0	0	0
01-010	Day 10	0	0	0	0	0	0	0	0	0
01-010	Day 11	0	0	0	0	0	0	0	0	0
01-011	Day 1	0	5	4	0	0	0	0	0	0
01-011	Day 2	0	3	3	0	1	1	1	0	0
01-011	Day 3	0	1	0	0	0	0	0	0	0
01-011	Day 4	0	0	0	0	0	0	0	0	0
01-011	Day 5	0	0	0	0	0	0	0	0	0
01-011	Day 6	0	0	0	0	0	0	0	0	0
01-011	Day 7	NA	NA	NA	NA	NA	NA	NA	NA	NA
01-011	Day 8	NA	NA	NA	NA	NA	NA	NA	NA	NA
01-011	Day 9	NA	NA	NA	NA	NA	NA	NA	NA	NA
01-011	Day 10	NA	NA	NA	NA	NA	NA	NA	NA	NA
01-011	Day 11	NA	NA	NA	NA	NA	NA	NA	NA	NA
01-015	Day 1	0	0	0	0	0	0	0	0	0
01-015	Day 2	0	1	1	0	0	0	0	0	0
01-015	Day 3	1	5	4	1	0	1	1	1	0
01-015	Day 4	1	3	5	1	1	3	2	1	0
01-015	Day 5	1	4	4	1	1	1	1	1	0
01-015	Day 6	2	5	4	1	1	2	1	1	0
01-015	Day 7	1	4	3	1	1	2	1	1	0
01-015	Day 8	1	4	4	1	1	2	1	1	0
01-015	Day 9	1	5	1	1	1	2	1	1	0
01-015	Day 10	0	2	0	0	0	0	0	0	0
01-015	Day 11	0	1	0	0	0	0	0	0	0
01-016	Day 1	2	0	5	2	2	0	0	0	0
01-016	Day 2	1	3	4	3	1	0	0	0	0
01-016	Day 3	0	0	0	0	0	0	0	0	0
01-016	Day 4	0	0	0	0	0	0	0	0	0
01-016	Day 5	0	0	0	0	0	0	0	0	0
01-016	Day 6	0	0	0	0	0	0	0	0	0
01-016	Day 7	NA	NA	NA	NA	NA	NA	NA	NA	NA
01-016	Day 8	NA	NA	NA	NA	NA	NA	NA	NA	NA
01-016	Day 9	NA	NA	NA	NA	NA	NA	NA	NA	NA
01-016	Day 10	NA	NA	NA	NA	NA	NA	NA	NA	NA
01-016	Day 11	NA	NA	NA	NA	NA	NA	NA	NA	NA
01-019	Day 1	0	0	1	1	1	1	1	2	1
01-019	Day 2	1	2	4	2	2	2	4	3	2
01-019	Day 3	1	1	3	3	3	3	3	2	2
01-019	Day 4	1	1	3	3	3	3	3	3	3
01-019	Day 5	1	1	3	3	3	3	3	2	2
01-019	Day 6	1	1	3	3	3	3	3	2	2
01-019	Day 7	1	1	2	1	1	1	1	1	1
01-019	Day 8	0	0	0	0	0	0	0	0	0
01-019	Day 9	0	0	0	0	0	0	0	0	0
01-019	Day 10	NA	NA	NA	NA	NA	NA	NA	NA	NA
01-019	Day 11	NA	NA	NA	NA	NA	NA	NA	NA	NA
01-021	Day 1	3	5	5	3	2	2	1	0	0
01-021	Day 2	3	4	3	3	2	1	1	0	0
01-021	Day 3	2	2	4	3	1	0	0	0	1
01-021	Day 4	2	3	3	3	2	1	1	0	1
01-021	Day 5	3	3	4	4	2	1	1	0	1
01-021	Day 6	4	4	4	3	2	1	1	0	1
01-021	Day 7	3	3	4	2	1	1	0	0	0
01-021	Day 8	3	3	4	4	1	1	0	1	0
01-021	Day 9	3	2	3	3	1	1	0	1	0
01-021	Day 10	2	2	3	2	1	0	0	0	0
01-021	Day 11	2	1	3	2	1	0	0	0	0
01-024	Day 1	5	4	5	3	3	3	3	5	3
01-024	Day 2	3	2	3	4	4	3	3	3	3
01-024	Day 3	4	5	5	3	3	3	3	4	3
01-024	Day 4	5	5	5	5	5	4	4	4	3
01-024	Day 5	3	2	2	2	2	3	2	3	2
01-024	Day 6	3	3	2	2	2	2	2	3	2
01-024	Day 7	3	5	5	3	3	3	3	3	3
01-024	Day 8	3	2	2	2	2	2	2	3	2
01-024	Day 9	2	2	2	2	2	2	1	2	1
01-024	Day 10	2	2	2	2	2	2	2	2	2
01-024	Day 11	0	0	0	0	0	0	0	0	0
01-026	Day 1	2	6	3	4	3	3	1	2	2
01-026	Day 2	2	5	4	4	4	4	1	3	1
01-026	Day 3	1	5	3	3	2	3	1	2	1
01-026	Day 4	1	4	2	3	1	2	0	0	1
01-026	Day 5	0	0	0	0	0	0	0	0	0
01-026	Day 6	0	0	0	0	0	0	0	0	0
01-026	Day 7	NA	NA	NA	NA	NA	NA	NA	NA	NA
01-026	Day 8	NA	NA	NA	NA	NA	NA	NA	NA	NA
01-026	Day 9	NA	NA	NA	NA	NA	NA	NA	NA	NA
01-026	Day 10	NA	NA	NA	NA	NA	NA	NA	NA	NA
01-026	Day 11	NA	NA	NA	NA	NA	NA	NA	NA	NA
01-027	Day 1	3	3	5	5	5	6	5	7	7
01-027	Day 2	5	7	7	6	6	7	6	7	7
01-027	Day 3	5	7	7	5	6	6	5	7	6
01-027	Day 4	4	5	3	3	3	3	3	5	5
01-027	Day 5	2	4	3	3	3	3	3	5	3
01-027	Day 6	0	3	3	1	1	0	0	4	2
01-027	Day 7	0	3	3	0	0	0	0	3	2
01-027	Day 8	0	0	1	0	0	0	0	0	0
01-027	Day 9	0	0	0	0	0	0	0	0	0
01-027	Day 10	0	0	0	0	0	0	0	0	0
01-027	Day 11	NA	NA	NA	NA	NA	NA	NA	NA	NA
01-028	Day 1	4	5	4	3	3	3	3	3	3
01-028	Day 2	4	5	4	3	3	3	3	3	3
01-028	Day 3	3	4	5	3	3	3	4	4	3
01-028	Day 4	3	5	4	3	3	3	3	3	3
01-028	Day 5	3	5	4	3	3	3	3	3	3
01-028	Day 6	3	5	4	4	4	4	4	4	4
01-028	Day 7	3	5	4	3	3	3	3	3	3
01-028	Day 8	3	4	3	3	3	3	3	3	3
01-028	Day 9	2	4	1	1	1	1	1	1	1
01-028	Day 10	0	0	0	0	0	0	0	0	0
01-028	Day 11	0	0	0	0	0	0	0	0	0
01-029	Day 1	5	5	5	4	4	4	3	3	4
01-029	Day 2	4	6	6	3	3	2	1	1	1
01-029	Day 3	3	5	5	2	2	3	2	1	1
01-029	Day 4	1	1	2	1	1	2	1	1	1
01-029	Day 5	1	1	1	1	1	1	1	1	1
01-029	Day 6	0	0	0	0	0	0	0	0	0
01-029	Day 7	0	0	0	0	0	0	0	0	0
01-029	Day 8	0	0	0	0	0	0	0	0	0
01-029	Day 9	0	0	0	0	0	0	0	0	0
01-029	Day 10	NA	NA	NA	NA	NA	NA	NA	NA	NA
01-029	Day 11	NA	NA	NA	NA	NA	NA	NA	NA	NA
01-033	Day 1	5	2	3	2	2	1	1	0	0
01-033	Day 2	4	5	4	4	2	2	2	1	1
01-033	Day 3	3	4	3	3	2	2	2	1	1
01-033	Day 4	3	3	3	2	2	1	1	1	0
01-033	Day 5	2	2	2	1	1	0	0	0	0
01-033	Day 6	1	1	1	0	0	0	0	0	0
01-033	Day 7	0	1	0	0	0	0	0	0	0
01-033	Day 8	0	0	0	0	0	0	0	0	0
01-033	Day 9	0	0	0	0	0	0	0	0	0
01-033	Day 10	NA	NA	NA	NA	NA	NA	NA	NA	NA
01-033	Day 11	NA	NA	NA	NA	NA	NA	NA	NA	NA
01-034	Day 1	0	0	2	3	3	3	2	1	1
01-034	Day 2	2	3	3	2	3	3	3	3	2
01-034	Day 3	1	2	2	1	1	2	1	1	1
01-034	Day 4	0	1	1	0	0	1	0	0	0
01-034	Day 5	0	0	0	0	1	0	0	0	0
01-034	Day 6	0	0	0	0	0	0	0	0	0
01-034	Day 7	0	0	0	0	0	0	0	0	0
01-034	Day 8	NA	NA	NA	NA	NA	NA	NA	NA	NA
01-034	Day 9	NA	NA	NA	NA	NA	NA	NA	NA	NA
01-034	Day 10	NA	NA	NA	NA	NA	NA	NA	NA	NA
01-034	Day 11	NA	NA	NA	NA	NA	NA	NA	NA	NA
01-035	Day 1	1	0	1	1	1	1	1	2	1
01-035	Day 2	3	4	4	4	4	5	4	5	4
01-035	Day 3	4	5	5	5	5	6	5	6	5
01-035	Day 4	4	5	5	5	5	6	5	5	4
01-035	Day 5	4	4	4	5	4	4	3	4	4
01-035	Day 6	3	3	4	3	3	4	3	3	3
01-035	Day 7	0	0	0	0	0	1	0	1	0
01-035	Day 8	0	0	0	0	0	0	0	0	0
01-035	Day 9	0	0	0	0	0	0	0	0	0
01-035	Day 10	NA	NA	NA	NA	NA	NA	NA	NA	NA
01-035	Day 11	NA	NA	NA	NA	NA	NA	NA	NA	NA
01-038	Day 1	1	2	3	1	3	2	2	2	2
01-038	Day 2	2	2	2	2	2	2	2	2	2
01-038	Day 3	1	2	2	2	2	3	2	3	3
01-038	Day 4	0	0	0	0	0	0	0	0	0
01-038	Day 5	0	0	0	0	0	0	0	0	0
01-038	Day 6	NA	NA	NA	NA	NA	NA	NA	NA	NA
01-038	Day 7	NA	NA	NA	NA	NA	NA	NA	NA	NA
01-038	Day 8	NA	NA	NA	NA	NA	NA	NA	NA	NA
01-038	Day 9	NA	NA	NA	NA	NA	NA	NA	NA	NA
01-038	Day 10	NA	NA	NA	NA	NA	NA	NA	NA	NA
01-038	Day 11	NA	NA	NA	NA	NA	NA	NA	NA	NA
01-040	Day 1	2	0	2	2	3	0	0	0	0
01-040	Day 2	2	3	4	4	3	4	2	2	2
01-040	Day 3	3	3	3	4	3	4	3	4	3
01-040	Day 4	1	2	2	2	2	1	1	1	1
01-040	Day 5	1	2	1	1	1	1	0	0	0
01-040	Day 6	0	0	0	0	0	0	0	0	0
01-040	Day 7	0	0	0	0	0	0	0	0	0
01-040	Day 8	NA	NA	NA	NA	NA	NA	NA	NA	NA
01-040	Day 9	NA	NA	NA	NA	NA	NA	NA	NA	NA
01-040	Day 10	NA	NA	NA	NA	NA	NA	NA	NA	NA
01-040	Day 11	NA	NA	NA	NA	NA	NA	NA	NA	NA
01-045	Day 1	2	2	3	3	3	3	3	2	2
01-045	Day 2	5	3	4	4	4	4	5	4	4
01-045	Day 3	5	4	4	4	5	5	4	4	4
01-045	Day 4	5	5	4	4	5	5	4	4	4
01-045	Day 5	4	5	5	4	4	5	4	4	4
01-045	Day 6	5	4	4	4	5	5	4	4	3
01-045	Day 7	3	4	3	3	4	4	3	3	3
01-045	Day 8	2	2	2	2	2	2	2	2	2
01-045	Day 9	0	0	0	0	0	0	0	0	0
01-045	Day 10	0	0	0	0	0	0	0	0	0
01-045	Day 11	0	0	0	0	0	0	0	0	0
01-046	Day 1	3	5	3	3	3	3	3	1	1
01-046	Day 2	3	5	5	3	3	3	3	3	3
01-046	Day 3	7	6	7	7	7	7	5	7	7
01-046	Day 4	7	7	7	7	7	7	7	7	7
01-046	Day 5	7	7	7	7	7	7	7	7	7
01-046	Day 6	7	7	7	7	7	7	7	7	7
01-046	Day 7	7	6	7	7	7	7	7	7	7
01-046	Day 8	6	6	6	6	6	6	6	6	6
01-046	Day 9	5	5	5	5	5	5	5	5	5
01-046	Day 10	4	4	4	4	3	4	4	4	4
01-046	Day 11	0	0	0	0	0	0	0	0	0
01-048	Day 1	3	5	5	3	5	5	5	5	5
01-048	Day 2	3	5	5	3	5	5	5	5	5
01-048	Day 3	3	3	5	3	5	5	5	5	5
01-048	Day 4	1	3	5	3	5	5	5	5	5
01-048	Day 5	1	3	5	3	5	5	5	5	5
01-048	Day 6	1	1	5	3	3	3	3	3	3
01-048	Day 7	0	0	3	1	1	1	1	1	1
01-048	Day 8	0	0	3	1	1	1	1	1	1
01-048	Day 9	0	0	0	0	0	0	0	0	0
01-048	Day 10	0	0	0	0	0	0	0	0	0
01-048	Day 11	NA	NA	NA	NA	NA	NA	NA	NA	NA
01-049	Day 1	6	5	3	5	6	5	6	4	5
01-049	Day 2	4	3	6	6	5	5	5	4	5
01-049	Day 3	2	0	5	4	3	4	3	2	2
01-049	Day 4	2	0	4	1	1	1	1	0	0
01-049	Day 5	0	0	2	0	0	0	0	0	0
01-049	Day 6	0	0	0	0	0	0	0	0	0
01-049	Day 7	0	0	0	0	0	0	0	0	0
01-049	Day 8	0	0	0	0	0	0	0	0	0
01-049	Day 9	NA	NA	NA	NA	NA	NA	NA	NA	NA
01-049	Day 10	NA	NA	NA	NA	NA	NA	NA	NA	NA
01-049	Day 11	NA	NA	NA	NA	NA	NA	NA	NA	NA
01-050	Day 1	3	2	3	4	4	3	3	3	3
01-050	Day 2	3	3	3	4	4	3	3	3	3
01-050	Day 3	3	3	3	4	4	3	3	3	3
01-050	Day 4	2	2	2	3	3	2	2	2	2
01-050	Day 5	0	0	0	0	0	0	0	0	0
01-050	Day 6	0	0	0	0	0	0	0	0	0
01-050	Day 7	NA	NA	NA	NA	NA	NA	NA	NA	NA
01-050	Day 8	NA	NA	NA	NA	NA	NA	NA	NA	NA
01-050	Day 9	NA	NA	NA	NA	NA	NA	NA	NA	NA
01-050	Day 10	NA	NA	NA	NA	NA	NA	NA	NA	NA
01-050	Day 11	NA	NA	NA	NA	NA	NA	NA	NA	NA
01-052	Day 1	2	2	5	3	3	2	2	1	1
01-052	Day 2	5	5	5	3	3	3	3	1	2
01-052	Day 3	3	5	5	3	3	3	2	1	1
01-052	Day 4	3	5	5	3	3	3	3	1	1
01-052	Day 5	3	4	1	2	2	2	2	0	0
01-052	Day 6	1	3	1	2	2	2	2	0	0
01-052	Day 7	0	0	0	0	0	0	0	0	0
01-052	Day 8	0	0	0	0	0	0	0	0	0
01-052	Day 9	NA	NA	NA	NA	NA	NA	NA	NA	NA
01-052	Day 10	NA	NA	NA	NA	NA	NA	NA	NA	NA
01-052	Day 11	NA	NA	NA	NA	NA	NA	NA	NA	NA
01-053	Day 1	2	0	0	0	0	0	0	0	0
01-053	Day 2	2	1	1	0	0	0	0	0	0
01-053	Day 3	1	1	1	1	1	1	1	1	1
01-053	Day 4	1	0	1	0	0	0	0	0	0
01-053	Day 5	0	0	1	0	0	0	0	0	0
01-053	Day 6	0	0	0	0	0	0	0	0	0
01-053	Day 7	0	0	0	0	0	0	0	0	0
01-053	Day 8	0	0	0	0	0	0	0	0	0
01-053	Day 9	0	0	0	0	0	0	0	0	0
01-053	Day 10	NA	NA	NA	NA	NA	NA	NA	NA	NA
01-053	Day 11	NA	NA	NA	NA	NA	NA	NA	NA	NA
01-055	Day 1	0	0	1	0	0	0	0	0	0
01-055	Day 2	0	1	1	0	0	0	0	0	0
01-055	Day 3	0	1	1	0	0	0	0	0	0
01-055	Day 4	0	0	0	0	0	0	0	0	0
01-055	Day 5	0	0	0	0	0	0	0	0	0
01-055	Day 6	0	0	0	0	0	0	0	0	0
01-055	Day 7	NA	NA	NA	NA	NA	NA	NA	NA	NA
01-055	Day 8	NA	NA	NA	NA	NA	NA	NA	NA	NA
01-055	Day 9	NA	NA	NA	NA	NA	NA	NA	NA	NA
01-055	Day 10	NA	NA	NA	NA	NA	NA	NA	NA	NA
01-055	Day 11	NA	NA	NA	NA	NA	NA	NA	NA	NA
01-056	Day 1	4	4	6	6	6	6	6	6	6
01-056	Day 2	4	7	7	6	6	7	6	7	7
01-056	Day 3	5	6	6	6	6	7	6	7	6
01-056	Day 4	5	-9	6	6	6	6	6	6	6
01-056	Day 5	4	5	6	6	6	6	5	5	5
01-056	Day 6	2	2	3	3	3	3	3	3	3
01-056	Day 7	0	0	0	0	0	0	0	0	0
01-056	Day 8	0	0	0	0	0	0	0	0	0
01-056	Day 9	0	0	0	0	0	0	0	0	0
01-056	Day 10	NA	NA	NA	NA	NA	NA	NA	NA	NA
01-056	Day 11	NA	NA	NA	NA	NA	NA	NA	NA	NA
01-057	Day 1	5	3	3	5	5	4	5	5	5
01-057	Day 2	6	2	3	5	5	4	4	5	5
01-057	Day 3	6	2	5	6	4	5	5	5	4
01-057	Day 4	6	5	5	3	4	3	4	3	3
01-057	Day 5	6	5	5	5	6	5	5	5	6
01-057	Day 6	0	0	0	0	0	0	0	0	0
01-057	Day 7	0	0	0	0	0	0	0	0	0
01-057	Day 8	NA	NA	NA	NA	NA	NA	NA	NA	NA
01-057	Day 9	NA	NA	NA	NA	NA	NA	NA	NA	NA
01-057	Day 10	NA	NA	NA	NA	NA	NA	NA	NA	NA
01-057	Day 11	NA	NA	NA	NA	NA	NA	NA	NA	NA
01-058	Day 1	4	5	4	6	5	5	4	5	4
01-058	Day 2	4	5	5	6	5	5	5	4	5
01-058	Day 3	4	3	4	5	4	4	5	4	5
01-058	Day 4	4	5	4	5	4	5	5	5	6
01-058	Day 5	4	4	3	4	4	5	3	4	5
01-058	Day 6	4	3	5	3	5	4	3	5	4
01-058	Day 7	3	2	3	4	5	4	5	5	5
01-058	Day 8	1	0	1	0	0	0	1	0	0
01-058	Day 9	0	0	0	0	0	0	0	0	0
01-058	Day 10	0	0	0	0	0	0	0	0	0
01-058	Day 11	NA	NA	NA	NA	NA	NA	NA	NA	NA
01-059	Day 1	5	2	6	2	5	5	4	3	3
01-059	Day 2	5	2	5	2	3	4	3	3	3
01-059	Day 3	5	2	5	2	3	3	2	2	2
01-059	Day 4	6	2	3	2	3	3	2	3	3
01-059	Day 5	6	1	2	3	2	2	2	2	2
01-059	Day 6	2	1	3	2	2	2	2	1	1
01-059	Day 7	4	2	3	3	3	3	3	2	2
01-059	Day 8	6	4	4	1	1	1	1	1	1
01-059	Day 9	2	5	6	3	3	3	3	3	3
01-059	Day 10	0	0	0	0	0	0	0	0	0
01-059	Day 11	0	0	0	0	0	0	0	0	0
01-062	Day 1	4	5	0	4	3	4	3	4	0
01-062	Day 2	6	5	3	5	4	5	4	5	4
01-062	Day 3	5	6	4	5	4	5	4	6	4
01-062	Day 4	4	5	4	4	3	4	4	5	3
01-062	Day 5	3	4	3	4	3	4	3	4	2
01-062	Day 6	3	3	2	3	3	3	2	4	2
01-062	Day 7	2	3	2	2	2	2	1	2	1
01-062	Day 8	1	0	1	0	0	1	0	1	0
01-062	Day 9	1	0	0	0	0	1	0	1	0
01-062	Day 10	0	0	0	0	0	0	0	0	0
01-062	Day 11	0	0	0	0	0	0	0	0	0
01-064	Day 1	0	1	0	0	0	0	0	0	0
01-064	Day 2	1	1	0	0	0	0	0	0	0
01-064	Day 3	2	2	3	0	0	0	0	0	0
01-064	Day 4	2	2	3	0	0	0	0	1	0
01-064	Day 5	1	1	1	0	0	0	0	0	0
01-064	Day 6	0	0	0	0	0	0	0	0	0
01-064	Day 7	0	0	0	0	0	0	0	0	0
01-064	Day 8	0	0	0	0	0	0	0	0	0
01-064	Day 9	NA	NA	NA	NA	NA	NA	NA	NA	NA
01-064	Day 10	NA	NA	NA	NA	NA	NA	NA	NA	NA
01-064	Day 11	NA	NA	NA	NA	NA	NA	NA	NA	NA
01-067	Day 1	0	6	6	2	2	2	1	1	1
01-067	Day 2	0	5	5	3	1	1	0	0	0
01-067	Day 3	0	5	6	4	0	0	0	0	0
01-067	Day 4	0	3	3	2	0	0	0	0	0
01-067	Day 5	0	2	2	0	0	0	0	0	0
01-067	Day 6	0	0	0	0	0	0	0	0	0
01-067	Day 7	0	0	0	0	0	0	0	0	0
01-067	Day 8	0	0	0	0	0	0	0	0	0
01-067	Day 9	NA	NA	NA	NA	NA	NA	NA	NA	NA
01-067	Day 10	NA	NA	NA	NA	NA	NA	NA	NA	NA
01-067	Day 11	NA	NA	NA	NA	NA	NA	NA	NA	NA
01-068	Day 1	1	4	3	2	1	3	3	2	3
01-068	Day 2	1	3	2	2	1	2	2	2	2
01-068	Day 3	1	1	1	1	1	1	1	1	1
01-068	Day 4	0	0	0	0	0	0	0	0	0
01-068	Day 5	0	0	0	0	0	0	0	0	0
01-068	Day 6	NA	NA	NA	NA	NA	NA	NA	NA	NA
01-068	Day 7	NA	NA	NA	NA	NA	NA	NA	NA	NA
01-068	Day 8	NA	NA	NA	NA	NA	NA	NA	NA	NA
01-068	Day 9	NA	NA	NA	NA	NA	NA	NA	NA	NA
01-068	Day 10	NA	NA	NA	NA	NA	NA	NA	NA	NA
01-068	Day 11	NA	NA	NA	NA	NA	NA	NA	NA	NA
01-069	Day 1	3	5	7	5	5	5	4	4	4
01-069	Day 2	4	4	7	6	5	5	4	4	4
01-069	Day 3	4	6	6	5	4	4	4	4	4
01-069	Day 4	3	6	6	5	4	3	3	3	3
01-069	Day 5	2	5	3	4	4	3	3	3	3
01-069	Day 6	0	0	0	0	0	0	0	0	0
01-069	Day 7	0	0	0	0	0	0	0	0	0
01-069	Day 8	NA	NA	NA	NA	NA	NA	NA	NA	NA
01-069	Day 9	NA	NA	NA	NA	NA	NA	NA	NA	NA
01-069	Day 10	NA	NA	NA	NA	NA	NA	NA	NA	NA
01-069	Day 11	NA	NA	NA	NA	NA	NA	NA	NA	NA
01-070	Day 1	2	1	2	1	0	1	1	0	0
01-070	Day 2	2	1	2	1	1	1	1	0	0
01-070	Day 3	2	1	2	2	1	1	1	0	0
01-070	Day 4	1	1	1	1	0	0	0	0	0
01-070	Day 5	0	1	1	0	0	0	0	0	0
01-070	Day 6	0	1	0	0	0	0	0	0	0
01-070	Day 7	0	0	0	0	0	0	0	0	0
01-070	Day 8	0	0	0	0	0	0	0	0	0
01-070	Day 9	NA	NA	NA	NA	NA	NA	NA	NA	NA
01-070	Day 10	NA	NA	NA	NA	NA	NA	NA	NA	NA
01-070	Day 11	NA	NA	NA	NA	NA	NA	NA	NA	NA
01-074	Day 1	3	6	6	5	5	6	5	5	5
01-074	Day 2	3	7	7	5	5	6	5	5	5
01-074	Day 3	2	6	5	4	4	4	3	3	3
01-074	Day 4	4	5	5	2	2	2	2	2	2
01-074	Day 5	3	3	3	2	2	2	2	2	2
01-074	Day 6	1	2	2	1	1	1	1	1	1
01-074	Day 7	0	2	1	0	0	0	0	0	0
01-074	Day 8	0	0	0	0	0	0	0	0	0
01-074	Day 9	0	0	0	0	0	0	0	0	0
01-074	Day 10	NA	NA	NA	NA	NA	NA	NA	NA	NA
01-074	Day 11	NA	NA	NA	NA	NA	NA	NA	NA	NA
01-075	Day 1	0	5	2	6	3	1	1	0	0
01-075	Day 2	0	3	3	0	0	0	0	0	0
01-075	Day 3	0	6	7	5	6	3	6	1	0
01-075	Day 4	1	7	6	7	5	5	5	0	0
01-075	Day 5	2	5	5	6	5	6	3	0	0
01-075	Day 6	0	4	1	6	2	4	2	0	0
01-075	Day 7	0	3	0	0	0	0	0	0	0
01-075	Day 8	0	0	0	0	0	0	0	0	0
01-075	Day 9	0	0	0	0	0	0	0	0	0
01-075	Day 10	0	0	0	0	0	0	0	0	0
01-075	Day 11	NA	NA	NA	NA	NA	NA	NA	NA	NA
01-078	Day 1	5	4	6	6	5	6	6	6	6
01-078	Day 2	7	7	7	7	7	7	7	7	7
01-078	Day 3	5	5	5	5	5	5	5	5	5
01-078	Day 4	5	5	5	5	5	5	5	5	5
01-078	Day 5	1	1	1	1	1	1	1	1	1
01-078	Day 6	0	0	0	0	0	0	0	0	0
01-078	Day 7	0	0	0	0	0	0	0	0	0
01-078	Day 8	NA	NA	NA	NA	NA	NA	NA	NA	NA
01-078	Day 9	NA	NA	NA	NA	NA	NA	NA	NA	NA
01-078	Day 10	NA	NA	NA	NA	NA	NA	NA	NA	NA
01-078	Day 11	NA	NA	NA	NA	NA	NA	NA	NA	NA
01-081	Day 1	0	0	1	0	0	0	0	0	0
01-081	Day 2	0	0	1	0	0	0	0	0	0
01-081	Day 3	NA	NA	NA	NA	NA	NA	NA	NA	NA
01-081	Day 4	NA	NA	NA	NA	NA	NA	NA	NA	NA
01-081	Day 5	NA	NA	NA	NA	NA	NA	NA	NA	NA
01-081	Day 6	NA	NA	NA	NA	NA	NA	NA	NA	NA
01-081	Day 7	NA	NA	NA	NA	NA	NA	NA	NA	NA
01-081	Day 8	NA	NA	NA	NA	NA	NA	NA	NA	NA
01-081	Day 9	NA	NA	NA	NA	NA	NA	NA	NA	NA
01-081	Day 10	NA	NA	NA	NA	NA	NA	NA	NA	NA
01-081	Day 11	NA	NA	NA	NA	NA	NA	NA	NA	NA
01-083	Day 1	1	3	3	1	2	2	2	3	2
01-083	Day 2	0	1	2	2	2	1	0	3	2
01-083	Day 3	1	0	2	0	1	0	0	2	1
01-083	Day 4	0	0	0	0	1	1	1	0	1
01-083	Day 5	0	0	0	0	0	0	0	0	0
01-083	Day 6	0	0	0	0	0	0	0	0	0
01-083	Day 7	0	0	0	0	0	0	0	0	0
01-083	Day 8	NA	NA	NA	NA	NA	NA	NA	NA	NA
01-083	Day 9	NA	NA	NA	NA	NA	NA	NA	NA	NA
01-083	Day 10	NA	NA	NA	NA	NA	NA	NA	NA	NA
01-083	Day 11	NA	NA	NA	NA	NA	NA	NA	NA	NA
01-085	Day 1	3	1	2	1	3	3	3	2	2
01-085	Day 2	4	6	3	6	5	6	5	4	4
01-085	Day 3	4	5	6	5	6	6	6	4	5
01-085	Day 4	3	5	5	4	5	6	5	3	3
01-085	Day 5	1	5	2	2	2	3	2	1	1
01-085	Day 6	1	1	1	1	0	1	1	0	0
01-085	Day 7	0	0	0	0	0	0	0	0	0
01-085	Day 8	0	0	0	0	0	0	0	0	0
01-085	Day 9	NA	NA	NA	NA	NA	NA	NA	NA	NA
01-085	Day 10	NA	NA	NA	NA	NA	NA	NA	NA	NA
01-085	Day 11	NA	NA	NA	NA	NA	NA	NA	NA	NA
01-090	Day 1	3	5	6	3	3	4	3	5	3
01-090	Day 2	3	6	6	4	4	4	3	4	3
01-090	Day 3	4	5	5	2	3	3	3	3	3
01-090	Day 4	4	5	4	3	3	3	2	3	2
01-090	Day 5	4	5	4	2	3	3	2	3	3
01-090	Day 6	3	3	3	2	2	2	2	1	1
01-090	Day 7	0	0	0	0	0	0	0	0	0
01-090	Day 8	0	0	0	0	0	0	0	0	0
01-090	Day 9	NA	NA	NA	NA	NA	NA	NA	NA	NA
01-090	Day 10	NA	NA	NA	NA	NA	NA	NA	NA	NA
01-090	Day 11	NA	NA	NA	NA	NA	NA	NA	NA	NA
01-091	Day 1	2	4	6	1	3	3	3	4	2
01-091	Day 2	3	6	6	2	2	4	4	4	3
01-091	Day 3	4	6	6	3	3	3	3	4	2
01-091	Day 4	3	5	5	4	5	4	3	3	3
01-091	Day 5	2	4	2	2	2	2	1	2	1
01-091	Day 6	1	2	2	1	1	1	1	1	1
01-091	Day 7	0	0	0	0	0	0	0	0	0
01-091	Day 8	0	0	0	0	0	0	0	0	0
01-091	Day 9	0	0	0	0	0	0	0	0	0
01-091	Day 10	NA	NA	NA	NA	NA	NA	NA	NA	NA
01-091	Day 11	NA	NA	NA	NA	NA	NA	NA	NA	NA
01-093	Day 1	3	3	5	2	3	2	2	2	2
01-093	Day 2	3	3	4	3	3	3	3	4	3
01-093	Day 3	3	3	2	4	3	3	2	4	2
01-093	Day 4	2	3	3	3	3	3	2	2	2
01-093	Day 5	3	4	5	4	4	4	3	3	3
01-093	Day 6	2	4	3	2	3	3	2	2	2
01-093	Day 7	2	4	3	2	2	2	2	2	1
01-093	Day 8	2	3	3	2	2	1	1	1	1
01-093	Day 9	0	0	0	0	0	0	0	0	0
01-093	Day 10	0	0	0	0	0	0	0	0	0
01-093	Day 11	NA	NA	NA	NA	NA	NA	NA	NA	NA
01-094	Day 1	1	0	0	0	2	0	1	0	0
01-094	Day 2	0	3	0	0	2	1	1	0	0
01-094	Day 3	0	3	0	0	2	2	2	2	0
01-094	Day 4	0	2	0	0	1	1	1	1	0
01-094	Day 5	0	1	0	0	0	1	1	0	0
01-094	Day 6	0	0	0	0	0	0	0	0	0
01-094	Day 7	0	0	0	0	0	0	0	0	0
01-094	Day 8	NA	NA	NA	NA	NA	NA	NA	NA	NA
01-094	Day 9	NA	NA	NA	NA	NA	NA	NA	NA	NA
01-094	Day 10	NA	NA	NA	NA	NA	NA	NA	NA	NA
01-094	Day 11	NA	NA	NA	NA	NA	NA	NA	NA	NA
01-095	Day 1	0	3	5	3	3	3	2	1	1
01-095	Day 2	0	3	3	1	1	1	3	1	1
01-095	Day 3	0	4	3	3	2	2	2	0	0
01-095	Day 4	0	3	3	1	1	1	1	0	0
01-095	Day 5	1	5	3	2	2	2	1	0	0
01-095	Day 6	0	3	3	1	1	1	1	0	0
01-095	Day 7	0	3	1	0	0	0	0	0	0
01-095	Day 8	0	0	0	0	0	0	0	0	0
01-095	Day 9	0	0	0	0	0	0	0	0	0
01-095	Day 10	NA	NA	NA	NA	NA	NA	NA	NA	NA
01-095	Day 11	NA	NA	NA	NA	NA	NA	NA	NA	NA
01-100	Day 1	2	5	5	4	3	3	3	4	2
01-100	Day 2	2	3	3	2	1	2	1	2	1
01-100	Day 3	2	3	3	2	2	3	2	3	2
01-100	Day 4	2	2	2	2	2	3	2	3	2
01-100	Day 5	2	2	3	2	2	3	2	3	2
01-100	Day 6	1	2	3	2	2	2	1	2	1
01-100	Day 7	1	3	3	2	1	2	1	2	1
01-100	Day 8	1	2	2	2	1	1	1	1	1
01-100	Day 9	1	2	2	2	1	1	1	2	1
01-100	Day 10	1	2	1	1	1	1	1	2	1
01-100	Day 11	0	0	1	0	0	1	0	1	0
01-104	Day 1	0	0	0	0	0	0	0	0	0
01-104	Day 2	1	1	0	0	0	0	1	0	0
01-104	Day 3	1	0	0	0	0	0	0	0	0
01-104	Day 4	1	0	0	0	0	0	0	0	0
01-104	Day 5	0	0	0	0	0	0	0	0	0
01-104	Day 6	0	0	0	0	0	0	0	0	0
01-104	Day 7	0	0	0	0	0	0	0	0	0
01-104	Day 8	0	0	0	0	0	0	0	0	0
01-104	Day 9	0	0	0	0	0	0	0	0	0
01-104	Day 10	0	0	0	0	0	0	0	0	0
01-104	Day 11	NA	NA	NA	NA	NA	NA	NA	NA	NA
01-106	Day 1	3	5	5	3	3	5	3	3	3
01-106	Day 2	3	3	5	5	3	3	3	3	3
01-106	Day 3	3	3	3	5	5	3	3	3	3
01-106	Day 4	3	3	3	5	3	3	3	3	3
01-106	Day 5	3	3	3	3	3	3	3	3	3
01-106	Day 6	1	1	2	2	2	2	2	2	2
01-106	Day 7	0	0	0	0	0	0	0	0	0
01-106	Day 8	0	0	0	0	0	0	0	0	0
01-106	Day 9	0	0	0	0	0	0	0	0	0
01-106	Day 10	NA	NA	NA	NA	NA	NA	NA	NA	NA
01-106	Day 11	NA	NA	NA	NA	NA	NA	NA	NA	NA
01-108	Day 1	4	1	5	5	4	4	2	2	2
01-108	Day 2	2	NA	5	5	4	5	2	3	3
01-108	Day 3	4	3	4	4	4	5	4	4	4
01-108	Day 4	6	2	6	6	6	7	6	6	6
01-108	Day 5	4	5	6	6	6	6	6	6	6
01-108	Day 6	6	3	6	6	6	7	6	6	6
01-108	Day 7	4	2	4	4	3	3	3	3	3
01-108	Day 8	2	2	3	3	3	3	2	2	2
01-108	Day 9	2	1	2	2	2	2	1	2	2
01-108	Day 10	2	2	2	2	2	2	2	2	2
01-108	Day 11	2	2	2	2	2	2	1	1	1
01-111	Day 1	3	1	1	3	2	3	3	3	3
01-111	Day 2	3	3	3	2	2	3	3	3	3
01-111	Day 3	3	3	2	2	2	3	3	3	3
01-111	Day 4	3	3	2	2	2	3	3	3	3
01-111	Day 5	3	4	2	2	2	3	3	3	3
01-111	Day 6	2	3	2	2	2	2	2	2	2
01-111	Day 7	1	1	1	1	1	1	1	1	1
01-111	Day 8	0	0	0	0	0	0	0	0	0
01-111	Day 9	0	0	0	0	0	0	0	0	0
01-111	Day 10	NA	NA	NA	NA	NA	NA	NA	NA	NA
01-111	Day 11	NA	NA	NA	NA	NA	NA	NA	NA	NA
02-002	Day 1	3	5	3	4	3	3	3	1	2
02-002	Day 2	5	3	5	5	3	3	3	2	3
02-002	Day 3	5	3	4	4	3	3	3	1	2
02-002	Day 4	4	2	2	2	2	2	2	3	2
02-002	Day 5	5	5	4	5	4	4	3	3	4
02-002	Day 6	5	5	4	4	4	4	3	3	3
02-002	Day 7	6	6	4	5	5	6	NA	5	4
02-002	Day 8	6	5	4	5	5	5	5	3	3
02-002	Day 9	4	4	5	5	4	5	4	4	4
02-002	Day 10	4	5	4	5	3	4	2	2	3
02-002	Day 11	5	5	4	4	3	4	3	4	2
02-003	Day 1	3	0	3	0	0	0	0	0	0
02-003	Day 2	2	3	3	3	1	1	0	0	0
02-003	Day 3	0	0	0	0	0	0	0	0	0
02-003	Day 4	0	0	0	0	0	0	0	0	0
02-003	Day 5	0	0	0	0	0	0	0	0	0
02-003	Day 6	0	0	0	0	0	0	0	0	0
02-003	Day 7	NA	NA	NA	NA	NA	NA	NA	NA	NA
02-003	Day 8	NA	NA	NA	NA	NA	NA	NA	NA	NA
02-003	Day 9	NA	NA	NA	NA	NA	NA	NA	NA	NA
02-003	Day 10	NA	NA	NA	NA	NA	NA	NA	NA	NA
02-003	Day 11	NA	NA	NA	NA	NA	NA	NA	NA	NA
02-004	Day 1	4	5	5	4	4	4	3	3	3
02-004	Day 2	4	6	5	4	4	4	3	3	3
02-004	Day 3	3	5	3	3	3	3	3	2	2
02-004	Day 4	0	1	1	1	1	0	0	0	0
02-004	Day 5	0	0	0	0	0	0	0	0	0
02-004	Day 6	0	0	0	0	0	0	0	0	0
02-004	Day 7	0	0	0	0	0	0	0	0	0
02-004	Day 8	NA	NA	NA	NA	NA	NA	NA	NA	NA
02-004	Day 9	NA	NA	NA	NA	NA	NA	NA	NA	NA
02-004	Day 10	NA	NA	NA	NA	NA	NA	NA	NA	NA
02-004	Day 11	NA	NA	NA	NA	NA	NA	NA	NA	NA
02-005	Day 1	2	7	2	2	3	2	NA	2	1
02-005	Day 2	1	7	2	2	2	2	2	2	1
02-005	Day 3	2	7	NA	2	3	2	2	2	2
02-005	Day 4	1	5	0	0	0	1	0	0	1
02-005	Day 5	0	4	NA	1	1	1	1	0	0
02-005	Day 6	0	3	0	0	0	0	0	0	0
02-005	Day 7	0	1	0	0	0	0	0	0	0
02-005	Day 8	0	0	0	0	0	0	0	0	0
02-005	Day 9	0	0	0	0	0	0	0	0	0
02-005	Day 10	NA	NA	NA	NA	NA	NA	NA	NA	NA
02-005	Day 11	NA	NA	NA	NA	NA	NA	NA	NA	NA
02-006	Day 1	0	5	5	3	3	3	3	3	4
02-006	Day 2	0	7	6	3	3	3	3	3	3
02-006	Day 3	0	5	5	3	2	2	2	0	0
02-006	Day 4	0	3	3	0	0	0	0	0	0
02-006	Day 5	0	2	2	0	0	0	0	0	0
02-006	Day 6	0	0	0	0	0	0	0	0	0
02-006	Day 7	0	0	0	0	0	0	0	0	0
02-006	Day 8	NA	NA	NA	NA	NA	NA	NA	NA	NA
02-006	Day 9	NA	NA	NA	NA	NA	NA	NA	NA	NA
02-006	Day 10	NA	NA	NA	NA	NA	NA	NA	NA	NA
02-006	Day 11	NA	NA	NA	NA	NA	NA	NA	NA	NA
02-008	Day 1	1	1	7	7	7	7	7	5	5
02-008	Day 2	0	0	5	5	3	3	3	3	3
02-008	Day 3	0	2	2	2	2	0	0	1	0
02-008	Day 4	0	0	0	0	0	0	0	0	0
02-008	Day 5	0	0	0	0	0	0	0	0	0
02-008	Day 6	0	0	0	0	0	0	0	0	0
02-008	Day 7	NA	NA	NA	NA	NA	NA	NA	NA	NA
02-008	Day 8	NA	NA	NA	NA	NA	NA	NA	NA	NA
02-008	Day 9	NA	NA	NA	NA	NA	NA	NA	NA	NA
02-008	Day 10	NA	NA	NA	NA	NA	NA	NA	NA	NA
02-008	Day 11	NA	NA	NA	NA	NA	NA	NA	NA	NA
02-009	Day 1	5	5	5	3	3	2	2	2	2
02-009	Day 2	6	6	5	5	2	2	2	2	2
02-009	Day 3	2	2	2	2	1	1	1	1	1
02-009	Day 4	2	2	2	2	2	1	1	1	1
02-009	Day 5	2	2	2	2	1	1	1	1	1
02-009	Day 6	1	1	1	1	1	1	1	1	1
02-009	Day 7	NA	NA	NA	NA	NA	NA	NA	NA	NA
02-009	Day 8	NA	NA	NA	NA	NA	NA	NA	NA	NA
02-009	Day 9	NA	NA	NA	NA	NA	NA	NA	NA	NA
02-009	Day 10	NA	NA	NA	NA	NA	NA	NA	NA	NA
02-009	Day 11	NA	NA	NA	NA	NA	NA	NA	NA	NA
02-010	Day 1	2	3	5	1	1	1	1	1	1
02-010	Day 2	5	5	5	3	3	1	3	1	3
02-010	Day 3	2	4	4	4	2	2	2	1	1
02-010	Day 4	2	1	2	2	2	1	1	1	1
02-010	Day 5	1	2	2	1	1	1	1	1	1
02-010	Day 6	NA	NA	NA	NA	NA	NA	NA	NA	NA
02-010	Day 7	NA	NA	NA	NA	NA	NA	NA	NA	NA
02-010	Day 8	NA	NA	NA	NA	NA	NA	NA	NA	NA
02-010	Day 9	NA	NA	NA	NA	NA	NA	NA	NA	NA
02-010	Day 10	NA	NA	NA	NA	NA	NA	NA	NA	NA
02-010	Day 11	NA	NA	NA	NA	NA	NA	NA	NA	NA
02-011	Day 1	1	NA	5	5	1	3	3	1	1
02-011	Day 2	3	7	5	4	4	3	3	1	1
02-011	Day 3	5	6	7	5	5	6	5	6	5
02-011	Day 4	3	7	7	5	4	7	7	7	2
02-011	Day 5	5	6	7	5	4	3	4	6	6
02-011	Day 6	4	4	5	4	4	3	3	3	3
02-011	Day 7	3	6	6	4	3	2	2	2	1
02-011	Day 8	0	0	3	0	0	0	0	0	0
02-011	Day 9	0	0	0	0	0	0	0	0	0
02-011	Day 10	0	0	0	0	0	0	0	0	0
02-011	Day 11	NA	NA	NA	NA	NA	NA	NA	NA	NA
02-013	Day 1	2	5	5	1	1	1	1	1	1
02-013	Day 2	1	6	5	2	2	2	2	2	2
02-013	Day 3	1	4	4	1	1	1	1	1	1
02-013	Day 4	1	3	4	1	1	1	1	1	1
02-013	Day 5	1	6	3	1	1	1	1	1	1
02-013	Day 6	0	3	2	0	0	0	0	0	0
02-013	Day 7	0	2	2	0	0	0	0	0	0
02-013	Day 8	0	1	2	0	0	0	0	0	0
02-013	Day 9	NA	NA	NA	NA	NA	NA	NA	NA	NA
02-013	Day 10	NA	NA	NA	NA	NA	NA	NA	NA	NA
02-013	Day 11	NA	NA	NA	NA	NA	NA	NA	NA	NA
02-014	Day 1	0	1	4	1	1	1	1	1	1
02-014	Day 2	3	4	4	3	3	3	3	4	3
02-014	Day 3	5	6	5	4	4	5	4	5	5
02-014	Day 4	6	6	5	5	5	5	5	5	5
02-014	Day 5	5	5	4	4	3	4	3	3	4
02-014	Day 6	4	4	4	4	3	4	3	3	3
02-014	Day 7	3	4	3	3	3	3	3	3	3
02-014	Day 8	2	3	2	2	2	2	2	2	2
02-014	Day 9	2	2	0	0	0	0	0	0	0
02-014	Day 10	0	0	0	0	0	0	0	0	0
02-014	Day 11	NA	NA	NA	NA	NA	NA	NA	NA	NA
02-015	Day 1	6	5	3	5	4	5	5	5	4
02-015	Day 2	6	5	1	5	5	6	6	6	6
02-015	Day 3	5	3	5	5	6	6	5	3	5
02-015	Day 4	6	6	6	5	5	5	5	5	5
02-015	Day 5	7	7	-9	5	6	6	5	5	5
02-015	Day 6	3	3	3	2	2	2	2	1	1
02-015	Day 7	0	0	1	0	0	0	0	0	0
02-015	Day 8	0	0	0	0	0	0	0	0	0
02-015	Day 9	0	0	0	0	0	0	0	0	0
02-015	Day 10	NA	NA	NA	NA	NA	NA	NA	NA	NA
02-015	Day 11	NA	NA	NA	NA	NA	NA	NA	NA	NA
02-016	Day 1	0	3	2	5	4	2	2	1	1
02-016	Day 2	0	3	1	3	2	1	1	1	1
02-016	Day 3	0	3	2	2	2	1	2	1	2
02-016	Day 4	0	4	5	5	5	3	4	4	4
02-016	Day 5	0	6	6	5	5	5	5	5	5
02-016	Day 6	0	6	7	7	6	6	6	6	6
02-016	Day 7	0	7	6	7	7	7	7	7	7
02-016	Day 8	0	7	7	7	7	7	7	7	7
02-016	Day 9	NA	7	7	7	7	7	7	7	7
02-016	Day 10	NA	NA	NA	NA	NA	NA	NA	NA	NA
02-016	Day 11	NA	NA	NA	NA	NA	NA	NA	NA	NA
02-017	Day 1	3	5	4	3	3	3	3	3	3
02-017	Day 2	4	6	4	3	3	3	3	3	3
02-017	Day 3	3	5	4	3	3	3	3	3	3
02-017	Day 4	2	4	3	2	2	2	2	2	2
02-017	Day 5	1	2	1	1	1	1	1	1	1
02-017	Day 6	0	0	0	0	0	0	0	0	0
02-017	Day 7	NA	NA	NA	NA	NA	NA	NA	NA	NA
02-017	Day 8	NA	NA	NA	NA	NA	NA	NA	NA	NA
02-017	Day 9	NA	NA	NA	NA	NA	NA	NA	NA	NA
02-017	Day 10	NA	NA	NA	NA	NA	NA	NA	NA	NA
02-017	Day 11	NA	NA	NA	NA	NA	NA	NA	NA	NA
02-018	Day 1	1	5	3	5	5	5	5	5	5
02-018	Day 2	1	5	3	5	5	5	5	5	5
02-018	Day 3	-9	7	7	5	5	5	5	5	5
02-018	Day 4	0	5	5	3	3	3	3	3	3
02-018	Day 5	0	4	4	3	3	3	3	3	3
02-018	Day 6	0	0	0	0	0	0	0	0	0
02-018	Day 7	0	0	0	0	0	0	0	0	0
02-018	Day 8	0	0	0	0	0	0	0	0	0
02-018	Day 9	NA	NA	NA	NA	NA	NA	NA	NA	NA
02-018	Day 10	NA	NA	NA	NA	NA	NA	NA	NA	NA
02-018	Day 11	NA	NA	NA	NA	NA	NA	NA	NA	NA
02-019	Day 1	5	6	1	5	4	5	4	5	5
02-019	Day 2	5	6	6	5	5	5	5	5	5
02-019	Day 3	6	6	7	6	6	6	6	6	6
02-019	Day 4	5	5	6	6	5	5	5	5	5
02-019	Day 5	4	3	4	4	4	4	4	4	4
02-019	Day 6	3	3	2	3	2	2	2	2	2
02-019	Day 7	0	1	0	1	0	0	0	0	0
02-019	Day 8	0	0	0	0	0	0	0	0	0
02-019	Day 9	0	0	0	0	0	0	0	0	0
02-019	Day 10	NA	NA	NA	NA	NA	NA	NA	NA	NA
02-019	Day 11	NA	NA	NA	NA	NA	NA	NA	NA	NA
02-020	Day 1	5	7	6	7	5	1	3	1	3
02-020	Day 2	5	5	6	5	5	5	5	5	4
02-020	Day 3	5	5	5	5	5	6	6	5	4
02-020	Day 4	5	4	4	4	4	4	3	2	2
02-020	Day 5	2	3	2	2	2	2	2	2	1
02-020	Day 6	0	0	0	0	0	0	0	0	0
02-020	Day 7	0	0	0	0	0	0	0	0	0
02-020	Day 8	0	0	0	0	0	0	0	0	0
02-020	Day 9	NA	NA	NA	NA	NA	NA	NA	NA	NA
02-020	Day 10	NA	NA	NA	NA	NA	NA	NA	NA	NA
02-020	Day 11	NA	NA	NA	NA	NA	NA	NA	NA	NA
02-021	Day 1	5	3	3	5	5	5	5	5	3
02-021	Day 2	5	5	5	3	3	3	3	3	3
02-021	Day 3	6	7	6	6	6	6	6	6	NA
02-021	Day 4	0	0	0	0	0	0	0	0	0
02-021	Day 5	0	0	0	0	0	0	0	0	0
02-021	Day 6	NA	NA	NA	NA	NA	NA	NA	NA	NA
02-021	Day 7	NA	NA	NA	NA	NA	NA	NA	NA	NA
02-021	Day 8	NA	NA	NA	NA	NA	NA	NA	NA	NA
02-021	Day 9	NA	NA	NA	NA	NA	NA	NA	NA	NA
02-021	Day 10	NA	NA	NA	NA	NA	NA	NA	NA	NA
02-021	Day 11	NA	NA	NA	NA	NA	NA	NA	NA	NA
02-023	Day 1	0	0	0	0	0	0	0	0	0
02-023	Day 2	0	0	0	0	0	0	0	0	0
02-023	Day 3	0	0	0	0	1	0	0	2	2
02-023	Day 4	4	4	4	4	4	4	4	4	4
02-023	Day 5	5	7	5	5	5	5	5	5	5
02-023	Day 6	6	7	6	5	5	6	5	5	5
02-023	Day 7	5	6	5	5	5	6	5	5	5
02-023	Day 8	4	5	5	5	5	5	5	4	4
02-023	Day 9	4	3	5	4	4	4	4	4	4
02-023	Day 10	3	3	4	4	4	4	4	4	4
02-023	Day 11	3	4	4	3	3	4	4	3	3
02-024	Day 1	4	5	5	3	2	2	2	3	1
02-024	Day 2	4	5	5	3	3	3	3	3	1
02-024	Day 3	3	5	5	3	3	3	3	3	0
02-024	Day 4	3	4	4	2	2	2	2	2	0
02-024	Day 5	0	1	1	0	0	0	0	0	0
02-024	Day 6	0	0	0	0	0	0	0	0	0
02-024	Day 7	0	0	0	0	0	0	0	0	0
02-024	Day 8	NA	NA	NA	NA	NA	NA	NA	NA	NA
02-024	Day 9	NA	NA	NA	NA	NA	NA	NA	NA	NA
02-024	Day 10	NA	NA	NA	NA	NA	NA	NA	NA	NA
02-024	Day 11	NA	NA	NA	NA	NA	NA	NA	NA	NA
02-025	Day 1	5	5	5	4	3	3	3	1	1
02-025	Day 2	3	5	5	3	3	3	3	1	1
02-025	Day 3	2	5	5	3	3	3	3	3	2
02-025	Day 4	1	3	3	1	2	2	2	1	1
02-025	Day 5	0	1	0	0	0	0	0	0	0
02-025	Day 6	0	0	0	0	0	0	0	0	0
02-025	Day 7	0	0	0	0	0	0	0	0	0
02-025	Day 8	NA	NA	NA	NA	NA	NA	NA	NA	NA
02-025	Day 9	NA	NA	NA	NA	NA	NA	NA	NA	NA
02-025	Day 10	NA	NA	NA	NA	NA	NA	NA	NA	NA
02-025	Day 11	NA	NA	NA	NA	NA	NA	NA	NA	NA
02-026	Day 1	5	5	5	4	3	3	3	1	1
02-026	Day 2	3	5	5	3	3	3	3	1	1
02-026	Day 3	2	5	5	3	3	3	3	3	2
02-026	Day 4	1	3	3	1	2	2	2	1	1
02-026	Day 5	0	1	0	0	0	0	0	0	0
02-026	Day 6	0	0	0	0	0	0	0	0	0
02-026	Day 7	0	0	0	0	0	0	0	0	0
02-026	Day 8	NA	NA	NA	NA	NA	NA	NA	NA	NA
02-026	Day 9	NA	NA	NA	NA	NA	NA	NA	NA	NA
02-026	Day 10	NA	NA	NA	NA	NA	NA	NA	NA	NA
02-026	Day 11	NA	NA	NA	NA	NA	NA	NA	NA	NA
02-028	Day 1	5	2	2	3	3	2	2	1	2
02-028	Day 2	5	2	1	1	1	1	1	1	1
02-028	Day 3	3	2	1	2	2	1	2	2	1
02-028	Day 4	5	3	3	3	3	3	3	2	2
02-028	Day 5	6	6	6	6	5	5	6	6	6
02-028	Day 6	7	7	6	6	7	7	7	7	7
02-028	Day 7	7	7	7	7	7	7	7	7	7
02-028	Day 8	7	7	7	7	7	7	7	7	7
02-028	Day 9	NA	NA	NA	NA	NA	NA	NA	NA	NA
02-028	Day 10	NA	NA	NA	NA	NA	NA	NA	NA	NA
02-028	Day 11	NA	NA	NA	NA	NA	NA	NA	NA	NA
02-029	Day 1	4	6	7	5	5	4	4	4	6
02-029	Day 2	3	5	5	6	5	5	5	4	5
02-029	Day 3	4	7	4	4	4	5	5	4	4
02-029	Day 4	4	5	6	6	6	5	5	5	6
02-029	Day 5	3	3	4	4	4	4	3	3	4
02-029	Day 6	3	2	3	4	3	3	3	3	3
02-029	Day 7	3	2	2	3	3	3	2	3	2
02-029	Day 8	2	2	2	3	3	2	3	2	3
02-029	Day 9	2	2	2	2	2	2	2	1	2
02-029	Day 10	2	2	2	1	1	1	1	1	1
02-029	Day 11	1	0	1	0	0	0	0	0	0
02-030	Day 1	5	4	5	3	3	3	3	2	2
02-030	Day 2	5	4	3	4	3	3	2	2	2
02-030	Day 3	4	3	3	3	2	2	2	2	2
02-030	Day 4	3	3	3	3	2	2	2	2	2
02-030	Day 5	3	2	3	3	2	2	1	1	1
02-030	Day 6	2	2	2	2	1	1	1	1	1
02-030	Day 7	1	1	2	1	1	1	1	1	1
02-030	Day 8	0	0	0	0	0	0	0	0	0
02-030	Day 9	NA	NA	NA	NA	NA	NA	NA	NA	NA
02-030	Day 10	NA	NA	NA	NA	NA	NA	NA	NA	NA
02-030	Day 11	NA	NA	NA	NA	NA	NA	NA	NA	NA
02-031	Day 1	2	5	0	3	5	5	5	3	3
02-031	Day 2	3	5	1	5	5	6	5	1	3
02-031	Day 3	1	3	0	3	2	4	4	4	3
02-031	Day 4	1	5	1	3	3	3	2	1	1
02-031	Day 5	1	2	0	2	1	2	2	1	1
02-031	Day 6	1	1	0	2	2	1	2	2	3
02-031	Day 7	1	1	0	2	0	1	1	1	1
02-031	Day 8	1	1	0	2	1	1	1	1	1
02-031	Day 9	NA	NA	NA	NA	NA	NA	NA	NA	NA
02-031	Day 10	NA	NA	NA	NA	NA	NA	NA	NA	NA
02-031	Day 11	NA	NA	NA	NA	NA	NA	NA	NA	NA
02-032	Day 1	7	6	5	5	4	4	4	4	4
02-032	Day 2	4	5	5	5	4	4	3	4	4
02-032	Day 3	3	5	4	4	3	4	3	2	2
02-032	Day 4	2	3	2	2	2	2	1	2	1
02-032	Day 5	0	0	0	0	0	0	0	0	0
02-032	Day 6	0	0	0	0	0	0	0	0	0
02-032	Day 7	NA	NA	NA	NA	NA	NA	NA	NA	NA
02-032	Day 8	NA	NA	NA	NA	NA	NA	NA	NA	NA
02-032	Day 9	NA	NA	NA	NA	NA	NA	NA	NA	NA
02-032	Day 10	NA	NA	NA	NA	NA	NA	NA	NA	NA
02-032	Day 11	NA	NA	NA	NA	NA	NA	NA	NA	NA
02-033	Day 1	6	6	7	6	6	7	7	7	7
02-033	Day 2	7	7	6	6	7	7	6	7	6
02-033	Day 3	5	5	6	5	5	5	4	5	4
02-033	Day 4	3	3	3	4	4	3	3	4	2
02-033	Day 5	1	1	1	0	0	0	0	0	0
02-033	Day 6	0	0	0	0	0	0	0	0	0
02-033	Day 7	NA	NA	NA	NA	NA	NA	NA	NA	NA
02-033	Day 8	NA	NA	NA	NA	NA	NA	NA	NA	NA
02-033	Day 9	NA	NA	NA	NA	NA	NA	NA	NA	NA
02-033	Day 10	NA	NA	NA	NA	NA	NA	NA	NA	NA
02-033	Day 11	NA	NA	NA	NA	NA	NA	NA	NA	NA
02-035	Day 1	5	5	6	4	4	4	4	4	4
02-035	Day 2	5	5	6	5	5	5	5	4	4
02-035	Day 3	3	3	3	3	3	3	3	3	3
02-035	Day 4	2	2	1	1	1	1	1	1	1
02-035	Day 5	1	1	1	1	1	1	1	1	1
02-035	Day 6	0	0	0	0	0	0	0	0	0
02-035	Day 7	NA	NA	NA	NA	NA	NA	NA	NA	NA
02-035	Day 8	NA	NA	NA	NA	NA	NA	NA	NA	NA
02-035	Day 9	NA	NA	NA	NA	NA	NA	NA	NA	NA
02-035	Day 10	NA	NA	NA	NA	NA	NA	NA	NA	NA
02-035	Day 11	NA	NA	NA	NA	NA	NA	NA	NA	NA
02-036	Day 1	5	7	6	5	5	5	3	3	3
02-036	Day 2	5	7	6	5	5	5	3	3	3
02-036	Day 3	4	6	6	5	5	5	4	4	4
02-036	Day 4	4	6	6	5	4	5	4	4	4
02-036	Day 5	3	4	4	4	4	-9	3	3	3
02-036	Day 6	2	2	2	3	2	3	3	3	3
02-036	Day 7	0	0	0	0	0	0	0	0	0
02-036	Day 8	0	0	0	0	0	0	0	0	0
02-036	Day 9	NA	NA	NA	NA	NA	NA	NA	NA	NA
02-036	Day 10	NA	NA	NA	NA	NA	NA	NA	NA	NA
02-036	Day 11	NA	NA	NA	NA	NA	NA	NA	NA	NA
02-038	Day 1	4	5	3	4	3	3	3	3	3
02-038	Day 2	5	5	6	6	4	4	4	4	4
02-038	Day 3	1	2	2	2	2	2	2	2	2
02-038	Day 4	0	1	1	1	1	1	1	1	1
02-038	Day 5	0	0	0	0	0	0	0	0	0
02-038	Day 6	0	0	0	0	0	0	0	0	0
02-038	Day 7	0	0	0	0	0	0	0	0	0
02-038	Day 8	NA	NA	NA	NA	NA	NA	NA	NA	NA
02-038	Day 9	NA	NA	NA	NA	NA	NA	NA	NA	NA
02-038	Day 10	NA	NA	NA	NA	NA	NA	NA	NA	NA
02-038	Day 11	NA	NA	NA	NA	NA	NA	NA	NA	NA
02-041	Day 1	4	2	2	2	3	2	2	2	2
02-041	Day 2	3	2	2	2	2	2	2	2	2
02-041	Day 3	5	4	3	3	3	3	4	3	4
02-041	Day 4	6	5	6	6	6	6	6	6	6
02-041	Day 5	0	0	0	0	0	0	0	0	0
02-041	Day 6	0	0	0	0	0	0	0	0	0
02-041	Day 7	0	0	0	0	0	0	0	0	0
02-041	Day 8	NA	NA	NA	NA	NA	NA	NA	NA	NA
02-041	Day 9	NA	NA	NA	NA	NA	NA	NA	NA	NA
02-041	Day 10	NA	NA	NA	NA	NA	NA	NA	NA	NA
02-041	Day 11	NA	NA	NA	NA	NA	NA	NA	NA	NA
02-044	Day 1	1	2	1	0	0	0	0	0	0
02-044	Day 2	1	2	1	0	0	0	0	0	0
02-044	Day 3	1	3	5	0	0	0	0	0	0
02-044	Day 4	0	4	2	0	0	0	0	0	0
02-044	Day 5	0	1	2	0	0	0	0	0	0
02-044	Day 6	0	1	1	0	0	0	0	0	0
02-044	Day 7	0	0	0	0	0	0	0	0	0
02-044	Day 8	0	0	0	0	0	0	0	0	0
02-044	Day 9	0	0	0	0	0	0	0	0	0
02-044	Day 10	0	0	0	0	0	0	0	0	0
02-044	Day 11	NA	NA	NA	NA	NA	NA	NA	NA	NA
02-045	Day 1	0	0	2	0	0	0	0	0	0
02-045	Day 2	0	0	2	0	0	0	0	0	0
02-045	Day 3	0	0	1	0	0	0	0	0	0
02-045	Day 4	0	0	0	0	0	0	0	0	0
02-045	Day 5	0	0	0	0	0	0	0	0	0
02-045	Day 6	NA	NA	NA	NA	NA	NA	NA	NA	NA
02-045	Day 7	NA	NA	NA	NA	NA	NA	NA	NA	NA
02-045	Day 8	NA	NA	NA	NA	NA	NA	NA	NA	NA
02-045	Day 9	NA	NA	NA	NA	NA	NA	NA	NA	NA
02-045	Day 10	NA	NA	NA	NA	NA	NA	NA	NA	NA
02-045	Day 11	NA	NA	NA	NA	NA	NA	NA	NA	NA
02-046	Day 1	0	1	5	2	2	0	0	0	0
02-046	Day 2	0	3	3	0	0	0	0	0	0
02-046	Day 3	5	5	7	1	1	1	1	1	1
02-046	Day 4	0	4	6	0	0	0	0	0	0
02-046	Day 5	0	0	0	0	0	0	0	0	0
02-046	Day 6	0	0	0	0	0	0	0	0	0
02-046	Day 7	NA	NA	NA	NA	NA	NA	NA	NA	NA
02-046	Day 8	NA	NA	NA	NA	NA	NA	NA	NA	NA
02-046	Day 9	NA	NA	NA	NA	NA	NA	NA	NA	NA
02-046	Day 10	NA	NA	NA	NA	NA	NA	NA	NA	NA
02-046	Day 11	NA	NA	NA	NA	NA	NA	NA	NA	NA
03-001	Day 1	3	7	7	5	5	3	3	3	3
03-001	Day 2	3	7	7	3	3	3	3	3	3
03-001	Day 3	3	5	5	2	2	2	2	2	2
03-001	Day 4	1	3	3	0	0	0	0	0	0
03-001	Day 5	0	2	2	0	0	0	0	0	0
03-001	Day 6	1	0	0	0	0	0	0	0	0
03-001	Day 7	0	0	0	0	0	0	0	0	0
03-001	Day 8	NA	NA	NA	NA	NA	NA	NA	NA	NA
03-001	Day 9	NA	NA	NA	NA	NA	NA	NA	NA	NA
03-001	Day 10	NA	NA	NA	NA	NA	NA	NA	NA	NA
03-001	Day 11	NA	NA	NA	NA	NA	NA	NA	NA	NA
03-002	Day 1	2	2	2	1	1	2	1	2	2
03-002	Day 2	2	2	2	2	2	2	2	2	2
03-002	Day 3	2	2	1	1	2	2	2	1	2
03-002	Day 4	1	1	1	1	1	1	1	1	1
03-002	Day 5	0	0	0	0	0	0	0	0	0
03-002	Day 6	0	0	0	0	0	0	0	0	0
03-002	Day 7	NA	NA	NA	NA	NA	NA	NA	NA	NA
03-002	Day 8	NA	NA	NA	NA	NA	NA	NA	NA	NA
03-002	Day 9	NA	NA	NA	NA	NA	NA	NA	NA	NA
03-002	Day 10	NA	NA	NA	NA	NA	NA	NA	NA	NA
03-002	Day 11	NA	NA	NA	NA	NA	NA	NA	NA	NA
03-003	Day 1	2	2	3	2	1	1	2	1	1
03-003	Day 2	3	3	5	3	3	2	3	2	2
03-003	Day 3	4	3	3	3	3	3	3	2	2
03-003	Day 4	3	3	3	3	3	3	3	2	2
03-003	Day 5	1	1	2	1	2	2	1	1	1
03-003	Day 6	0	1	0	0	0	0	0	0	0
03-003	Day 7	0	0	0	0	0	0	0	0	0
03-003	Day 8	0	0	0	0	0	0	0	0	0
03-003	Day 9	NA	NA	NA	NA	NA	NA	NA	NA	NA
03-003	Day 10	NA	NA	NA	NA	NA	NA	NA	NA	NA
03-003	Day 11	NA	NA	NA	NA	NA	NA	NA	NA	NA
03-004	Day 1	3	3	5	3	3	0	2	0	0
03-004	Day 2	3	3	5	2	2	0	2	0	0
03-004	Day 3	3	3	5	2	2	0	2	0	0
03-004	Day 4	3	3	4	2	2	1	1	0	0
03-004	Day 5	2	3	4	2	1	1	1	0	0
03-004	Day 6	1	2	2	1	1	0	0	0	0
03-004	Day 7	0	1	0	0	0	0	0	0	0
03-004	Day 8	0	0	0	0	0	0	0	0	0
03-004	Day 9	0	0	0	0	0	0	0	0	0
03-004	Day 10	NA	NA	NA	NA	NA	NA	NA	NA	NA
03-004	Day 11	NA	NA	NA	NA	NA	NA	NA	NA	NA
03-005	Day 1	3	6	6	4	4	4	3	5	3
03-005	Day 2	3	6	5	3	4	4	3	4	3
03-005	Day 3	2	5	4	3	4	4	3	3	3
03-005	Day 4	2	4	4	3	0	1	1	2	1
03-005	Day 5	0	2	2	0	1	1	1	1	1
03-005	Day 6	0	0	0	0	0	0	0	0	0
03-005	Day 7	0	0	0	0	0	0	0	0	0
03-005	Day 8	NA	NA	NA	NA	NA	NA	NA	NA	NA
03-005	Day 9	NA	NA	NA	NA	NA	NA	NA	NA	NA
03-005	Day 10	NA	NA	NA	NA	NA	NA	NA	NA	NA
03-005	Day 11	NA	NA	NA	NA	NA	NA	NA	NA	NA
03-006	Day 1	5	5	3	5	5	5	4	3	3
03-006	Day 2	5	5	3	5	5	5	4	3	3
03-006	Day 3	4	5	3	4	3	3	3	2	2
03-006	Day 4	3	4	3	3	2	2	2	2	2
03-006	Day 5	4	4	2	2	2	1	1	1	1
03-006	Day 6	4	3	3	1	1	1	1	1	1
03-006	Day 7	3	4	1	0	0	0	0	0	0
03-006	Day 8	3	4	1	0	0	0	0	0	-9
03-006	Day 9	1	0	0	0	0	0	0	0	0
03-006	Day 10	0	0	0	0	0	0	0	0	0
03-006	Day 11	NA	NA	NA	NA	NA	NA	NA	NA	NA
03-007	Day 1	3	3	4	3	3	4	4	4	3
03-007	Day 2	3	3	3	2	2	2	2	2	2
03-007	Day 3	2	3	2	2	2	2	1	1	1
03-007	Day 4	2	2	2	1	1	1	1	1	1
03-007	Day 5	1	1	1	2	1	1	1	1	1
03-007	Day 6	0	0	0	0	0	0	0	0	0
03-007	Day 7	0	0	0	0	0	0	0	0	0
03-007	Day 8	NA	NA	NA	NA	NA	NA	NA	NA	NA
03-007	Day 9	NA	NA	NA	NA	NA	NA	NA	NA	NA
03-007	Day 10	NA	NA	NA	NA	NA	NA	NA	NA	NA
03-007	Day 11	NA	NA	NA	NA	NA	NA	NA	NA	NA
03-008	Day 1	5	5	7	4	3	3	2	5	5
03-008	Day 2	3	4	6	5	2	3	2	4	4
03-008	Day 3	4	4	4	3	4	5	3	5	5
03-008	Day 4	4	6	6	3	3	2	2	4	3
03-008	Day 5	2	3	2	2	1	1	1	2	2
03-008	Day 6	1	2	1	1	1	1	1	1	1
03-008	Day 7	NA	NA	NA	NA	NA	NA	NA	NA	NA
03-008	Day 8	NA	NA	NA	NA	NA	NA	NA	NA	NA
03-008	Day 9	NA	NA	NA	NA	NA	NA	NA	NA	NA
03-008	Day 10	NA	NA	NA	NA	NA	NA	NA	NA	NA
03-008	Day 11	NA	NA	NA	NA	NA	NA	NA	NA	NA
03-009	Day 1	2	5	5	4	4	5	4	5	4
03-009	Day 2	2	5	6	5	5	6	5	5	5
03-009	Day 3	3	6	6	6	6	6	5	5	5
03-009	Day 4	3	7	6	6	7	7	6	6	5
03-009	Day 5	3	7	6	6	7	7	6	6	5
03-009	Day 6	3	7	6	6	5	6	5	5	5
03-009	Day 7	2	7	7	6	5	5	4	3	4
03-009	Day 8	2	6	6	6	5	5	4	4	4
03-009	Day 9	2	6	6	5	4	3	3	3	3
03-009	Day 10	2	6	6	4	4	3	3	3	3
03-009	Day 11	2	6	5	5	4	5	4	4	4
03-010	Day 1	5	5	0	2	2	2	2	3	3
03-010	Day 2	5	6	0	0	1	1	4	3	3
03-010	Day 3	5	3	1	1	1	1	1	1	1
03-010	Day 4	3	1	1	1	1	1	1	1	1
03-010	Day 5	0	0	0	0	0	0	0	0	0
03-010	Day 6	0	0	0	0	0	0	0	0	0
03-010	Day 7	NA	NA	NA	NA	NA	NA	NA	NA	NA
03-010	Day 8	NA	NA	NA	NA	NA	NA	NA	NA	NA
03-010	Day 9	NA	NA	NA	NA	NA	NA	NA	NA	NA
03-010	Day 10	NA	NA	NA	NA	NA	NA	NA	NA	NA
03-010	Day 11	NA	NA	NA	NA	NA	NA	NA	NA	NA
03-011	Day 1	6	3	6	6	5	7	4	4	2
03-011	Day 2	3	4	6	4	3	4	3	1	3
03-011	Day 3	1	5	3	1	2	4	3	3	0
03-011	Day 4	0	0	2	1	0	0	0	0	0
03-011	Day 5	0	0	0	0	0	0	0	0	0
03-011	Day 6	NA	NA	NA	NA	NA	NA	NA	NA	NA
03-011	Day 7	NA	NA	NA	NA	NA	NA	NA	NA	NA
03-011	Day 8	NA	NA	NA	NA	NA	NA	NA	NA	NA
03-011	Day 9	NA	NA	NA	NA	NA	NA	NA	NA	NA
03-011	Day 10	NA	NA	NA	NA	NA	NA	NA	NA	NA
03-011	Day 11	NA	NA	NA	NA	NA	NA	NA	NA	NA
03-012	Day 1	6	5	6	4	4	6	5	4	2
03-012	Day 2	3	4	2	2	4	4	4	4	2
03-012	Day 3	1	1	3	1	1	1	1	1	1
03-012	Day 4	0	0	0	0	0	0	0	0	0
03-012	Day 5	0	0	0	0	0	0	0	0	0
03-012	Day 6	NA	NA	NA	NA	NA	NA	NA	NA	NA
03-012	Day 7	NA	NA	NA	NA	NA	NA	NA	NA	NA
03-012	Day 8	NA	NA	NA	NA	NA	NA	NA	NA	NA
03-012	Day 9	NA	NA	NA	NA	NA	NA	NA	NA	NA
03-012	Day 10	NA	NA	NA	NA	NA	NA	NA	NA	NA
03-012	Day 11	NA	NA	NA	NA	NA	NA	NA	NA	NA
03-013	Day 1	2	0	3	1	1	2	2	1	1
03-013	Day 2	2	2	3	2	2	3	3	3	3
03-013	Day 3	2	3	3	2	2	2	2	2	1
03-013	Day 4	2	2	3	1	1	1	1	1	1
03-013	Day 5	2	2	3	1	1	1	1	1	1
03-013	Day 6	2	2	2	1	1	0	1	0	1
03-013	Day 7	0	0	0	0	0	0	0	0	0
03-013	Day 8	0	0	0	0	0	0	0	0	0
03-013	Day 9	NA	NA	NA	NA	NA	NA	NA	NA	NA
03-013	Day 10	NA	NA	NA	NA	NA	NA	NA	NA	NA
03-013	Day 11	NA	NA	NA	NA	NA	NA	NA	NA	NA
03-014	Day 1	4	4	5	4	4	4	3	3	4
03-014	Day 2	4	3	4	3	3	3	3	3	3
03-014	Day 3	3	3	3	3	3	3	3	2	2
03-014	Day 4	3	3	3	3	3	3	2	2	2
03-014	Day 5	2	2	2	2	2	2	2	2	2
03-014	Day 6	NA	NA	NA	NA	NA	NA	NA	NA	NA
03-014	Day 7	NA	NA	NA	NA	NA	NA	NA	NA	NA
03-014	Day 8	NA	NA	NA	NA	NA	NA	NA	NA	NA
03-014	Day 9	NA	NA	NA	NA	NA	NA	NA	NA	NA
03-014	Day 10	NA	NA	NA	NA	NA	NA	NA	NA	NA
03-014	Day 11	NA	NA	NA	NA	NA	NA	NA	NA	NA
03-015	Day 1	4	4	3	3	2	2	2	2	2
03-015	Day 2	4	4	4	4	3	3	3	3	3
03-015	Day 3	3	3	2	2	2	2	2	2	2
03-015	Day 4	3	3	2	3	2	2	2	2	2
03-015	Day 5	NA	NA	NA	NA	NA	NA	NA	NA	NA
03-015	Day 6	NA	NA	NA	NA	NA	NA	NA	NA	NA
03-015	Day 7	NA	NA	NA	NA	NA	NA	NA	NA	NA
03-015	Day 8	NA	NA	NA	NA	NA	NA	NA	NA	NA
03-015	Day 9	NA	NA	NA	NA	NA	NA	NA	NA	NA
03-015	Day 10	NA	NA	NA	NA	NA	NA	NA	NA	NA
03-015	Day 11	NA	NA	NA	NA	NA	NA	NA	NA	NA
03-016	Day 1	3	7	6	3	3	3	3	3	5
03-016	Day 2	1	5	3	1	1	1	1	1	1
03-016	Day 3	NA	NA	NA	NA	NA	NA	NA	NA	NA
03-016	Day 4	NA	NA	NA	NA	NA	NA	NA	NA	NA
03-016	Day 5	NA	NA	NA	NA	NA	NA	NA	NA	NA
03-016	Day 6	NA	NA	NA	NA	NA	NA	NA	NA	NA
03-016	Day 7	NA	NA	NA	NA	NA	NA	NA	NA	NA
03-016	Day 8	NA	NA	NA	NA	NA	NA	NA	NA	NA
03-016	Day 9	NA	NA	NA	NA	NA	NA	NA	NA	NA
03-016	Day 10	NA	NA	NA	NA	NA	NA	NA	NA	NA
03-016	Day 11	NA	NA	NA	NA	NA	NA	NA	NA	NA
03-018	Day 1	3	5	5	6	5	5	5	5	5
03-018	Day 2	5	7	7	5	5	5	5	6	6
03-018	Day 3	6	6	6	6	6	6	6	6	6
03-018	Day 4	5	5	5	5	5	5	5	5	5
03-018	Day 5	4	5	5	5	5	6	5	6	6
03-018	Day 6	3	4	3	5	5	5	5	5	4
03-018	Day 7	3	3	3	4	4	4	4	4	4
03-018	Day 8	1	2	2	2	1	2	1	1	1
03-018	Day 9	0	0	0	1	1	1	0	0	0
03-018	Day 10	0	0	0	0	0	0	0	0	0
03-018	Day 11	NA	NA	NA	NA	NA	NA	NA	NA	NA
03-019	Day 1	2	3	2	2	2	2	2	3	3
03-019	Day 2	3	3	4	2	2	2	2	3	2
03-019	Day 3	3	4	3	2	3	2	2	3	3
03-019	Day 4	4	4	5	3	4	4	4	4	5
03-019	Day 5	5	5	5	5	6	6	6	5	6
03-019	Day 6	6	6	7	6	6	6	6	5	6
03-019	Day 7	6	7	7	5	7	7	6	6	6
03-019	Day 8	5	6	7	5	5	7	6	6	5
03-019	Day 9	5	6	4	5	6	6	5	4	4
03-019	Day 10	4	4	4	4	4	5	4	3	3
03-019	Day 11	2	2	3	2	2	3	2	2	3
03-020	Day 1	0	0	0	0	0	0	2	2	1
03-020	Day 2	1	0	0	0	0	0	1	1	1
03-020	Day 3	2	0	2	2	2	2	2	2	2
03-020	Day 4	4	3	6	6	6	6	6	6	6
03-020	Day 5	6	6	7	7	7	7	7	7	7
03-020	Day 6	7	7	7	7	7	7	7	7	7
03-020	Day 7	NA	NA	NA	NA	NA	NA	NA	NA	NA
03-020	Day 8	NA	NA	NA	NA	NA	NA	NA	NA	NA
03-020	Day 9	NA	NA	NA	NA	NA	NA	NA	NA	NA
03-020	Day 10	NA	NA	NA	NA	NA	NA	NA	NA	NA
03-020	Day 11	NA	NA	NA	NA	NA	NA	NA	NA	NA
03-021	Day 1	3	5	5	3	5	5	3	7	5
03-021	Day 2	3	7	5	3	3	3	3	7	3
03-021	Day 3	3	5	3	3	3	3	3	3	3
03-021	Day 4	3	3	3	3	3	3	3	3	3
03-021	Day 5	1	1	1	1	0	1	0	1	1
03-021	Day 6	0	0	0	0	0	0	0	0	0
03-021	Day 7	NA	NA	NA	NA	NA	NA	NA	NA	NA
03-021	Day 8	NA	NA	NA	NA	NA	NA	NA	NA	NA
03-021	Day 9	NA	NA	NA	NA	NA	NA	NA	NA	NA
03-021	Day 10	NA	NA	NA	NA	NA	NA	NA	NA	NA
03-021	Day 11	NA	NA	NA	NA	NA	NA	NA	NA	NA
03-022	Day 1	1	6	5	4	3	6	4	4	4
03-022	Day 2	3	7	2	3	3	3	3	3	3
03-022	Day 3	3	5	3	3	3	2	2	2	2
03-022	Day 4	2	3	2	2	1	2	1	1	1
03-022	Day 5	1	1	1	1	2	2	1	2	1
03-022	Day 6	0	0	0	0	0	0	0	0	0
03-022	Day 7	0	0	0	0	0	0	0	0	0
03-022	Day 8	NA	NA	NA	NA	NA	NA	NA	NA	NA
03-022	Day 9	NA	NA	NA	NA	NA	NA	NA	NA	NA
03-022	Day 10	NA	NA	NA	NA	NA	NA	NA	NA	NA
03-022	Day 11	NA	NA	NA	NA	NA	NA	NA	NA	NA
03-023	Day 1	5	6	6	5	5	5	5	5	5
03-023	Day 2	5	5	5	5	5	5	5	5	5
03-023	Day 3	5	5	5	5	5	5	4	5	5
03-023	Day 4	4	4	4	3	3	3	3	3	3
03-023	Day 5	2	3	1	1	1	1	1	1	1
03-023	Day 6	0	0	0	0	0	0	0	0	0
03-023	Day 7	NA	NA	NA	NA	NA	NA	NA	NA	NA
03-023	Day 8	NA	NA	NA	NA	NA	NA	NA	NA	NA
03-023	Day 9	NA	NA	NA	NA	NA	NA	NA	NA	NA
03-023	Day 10	NA	NA	NA	NA	NA	NA	NA	NA	NA
03-023	Day 11	NA	NA	NA	NA	NA	NA	NA	NA	NA
03-024	Day 1	3	3	5	4	3	3	3	3	2
03-024	Day 2	3	3	4	4	3	3	2	2	2
03-024	Day 3	3	3	4	3	2	2	2	2	2
03-024	Day 4	3	2	2	2	3	2	2	2	3
03-024	Day 5	2	2	2	2	2	2	2	2	2
03-024	Day 6	0	0	0	0	0	0	0	0	0
03-024	Day 7	0	0	0	0	0	0	0	0	0
03-024	Day 8	NA	NA	NA	NA	NA	NA	NA	NA	NA
03-024	Day 9	NA	NA	NA	NA	NA	NA	NA	NA	NA
03-024	Day 10	NA	NA	NA	NA	NA	NA	NA	NA	NA
03-024	Day 11	NA	NA	NA	NA	NA	NA	NA	NA	NA
03-025	Day 1	0	7	0	0	0	0	3	0	0
03-025	Day 2	0	5	0	0	0	0	0	0	0
03-025	Day 3	0	4	0	0	0	0	0	0	0
03-025	Day 4	0	4	0	0	0	0	0	0	0
03-025	Day 5	0	3	0	0	0	0	0	0	0
03-025	Day 6	0	0	0	0	0	0	0	0	0
03-025	Day 7	0	0	0	0	0	0	0	0	0
03-025	Day 8	0	0	0	0	0	0	0	0	0
03-025	Day 9	NA	NA	NA	NA	NA	NA	NA	NA	NA
03-025	Day 10	NA	NA	NA	NA	NA	NA	NA	NA	NA
03-025	Day 11	NA	NA	NA	NA	NA	NA	NA	NA	NA
03-026	Day 1	3	5	3	3	4	3	3	3	3
03-026	Day 2	3	5	3	4	4	3	3	3	3
03-026	Day 3	3	3	3	3	5	5	3	3	3
03-026	Day 4	3	3	2	2	3	3	3	2	2
03-026	Day 5	3	3	2	3	3	2	2	2	2
03-026	Day 6	1	1	1	1	1	1	1	1	1
03-026	Day 7	0	0	0	0	0	0	0	0	0
03-026	Day 8	0	0	0	0	0	0	0	0	0
03-026	Day 9	NA	NA	NA	NA	NA	NA	NA	NA	NA
03-026	Day 10	NA	NA	NA	NA	NA	NA	NA	NA	NA
03-026	Day 11	NA	NA	NA	NA	NA	NA	NA	NA	NA
03-027	Day 1	0	1	2	0	0	0	0	0	0
03-027	Day 2	0	2	2	1	1	0	0	0	0
03-027	Day 3	1	3	5	2	1	0	2	1	1
03-027	Day 4	1	3	4	2	1	0	2	0	0
03-027	Day 5	0	2	2	0	1	0	1	0	0
03-027	Day 6	0	3	2	0	1	0	0	0	0
03-027	Day 7	0	0	0	0	0	0	0	0	0
03-027	Day 8	0	0	0	0	0	0	0	0	0
03-027	Day 9	0	0	0	0	0	0	0	0	0
03-027	Day 10	NA	NA	NA	NA	NA	NA	NA	NA	NA
03-027	Day 11	NA	NA	NA	NA	NA	NA	NA	NA	NA
03-028	Day 1	0	5	1	1	0	0	0	0	0
03-028	Day 2	1	4	2	3	3	3	3	3	3
03-028	Day 3	3	3	5	3	4	4	4	4	3
03-028	Day 4	4	4	5	3	4	4	4	4	4
03-028	Day 5	3	3	2	2	2	2	2	2	2
03-028	Day 6	2	2	1	1	1	1	1	1	1
03-028	Day 7	0	0	1	0	0	0	0	0	0
03-028	Day 8	0	0	0	0	0	0	0	0	0
03-028	Day 9	0	0	0	0	0	0	0	0	0
03-028	Day 10	NA	NA	NA	NA	NA	NA	NA	NA	NA
03-028	Day 11	NA	NA	NA	NA	NA	NA	NA	NA	NA
04-001	Day 1	0	0	0	0	2	0	0	0	0
04-001	Day 2	0	3	0	0	0	0	0	0	NA
04-001	Day 3	0	1	0	0	0	0	0	0	0
04-001	Day 4	0	7	0	0	0	0	0	0	0
04-001	Day 5	0	0	0	0	0	0	0	0	0
04-001	Day 6	0	0	0	0	0	0	0	0	0
04-001	Day 7	NA	NA	NA	NA	NA	NA	NA	NA	NA
04-001	Day 8	NA	NA	NA	NA	NA	NA	NA	NA	NA
04-001	Day 9	NA	NA	NA	NA	NA	NA	NA	NA	NA
04-001	Day 10	NA	NA	NA	NA	NA	NA	NA	NA	NA
04-001	Day 11	NA	NA	NA	NA	NA	NA	NA	NA	NA
04-002	Day 1	0	1	1	1	1	1	1	0	1
04-002	Day 2	0	2	2	2	2	2	2	0	1
04-002	Day 3	0	3	3	3	3	3	3	1	1
04-002	Day 4	0	3	3	3	3	3	3	1	1
04-002	Day 5	0	3	3	3	3	3	3	1	1
04-002	Day 6	0	1	1	1	1	1	1	1	1
04-002	Day 7	0	1	1	1	1	1	1	1	1
04-002	Day 8	0	0	0	0	1	1	1	0	0
04-002	Day 9	0	0	0	0	0	0	0	0	0
04-002	Day 10	0	0	0	0	0	0	0	0	0
04-002	Day 11	NA	NA	NA	NA	NA	NA	NA	NA	NA
04-003	Day 1	0	5	4	2	2	1	2	0	0
04-003	Day 2	0	3	4	1	0	0	0	0	0
04-003	Day 3	1	4	4	1	1	0	1	0	0
04-003	Day 4	0	3	3	1	0	0	0	0	0
04-003	Day 5	0	2	2	1	0	0	0	0	0
04-003	Day 6	0	2	2	0	0	0	0	0	0
04-003	Day 7	0	1	1	0	0	0	0	0	0
04-003	Day 8	0	1	1	0	0	0	0	0	0
04-003	Day 9	NA	NA	NA	NA	NA	NA	NA	NA	NA
04-003	Day 10	NA	NA	NA	NA	NA	NA	NA	NA	NA
04-003	Day 11	NA	NA	NA	NA	NA	NA	NA	NA	NA
04-004	Day 1	5	5	5	5	5	5	5	5	5
04-004	Day 2	6	7	7	6	6	7	6	7	6
04-004	Day 3	6	7	7	6	6	6	6	6	6
04-004	Day 4	4	5	5	3	4	3	3	3	3
04-004	Day 5	1	1	1	1	1	0	0	0	0
04-004	Day 6	NA	NA	NA	NA	NA	NA	NA	NA	NA
04-004	Day 7	NA	NA	NA	NA	NA	NA	NA	NA	NA
04-004	Day 8	NA	NA	NA	NA	NA	NA	NA	NA	NA
04-004	Day 9	NA	NA	NA	NA	NA	NA	NA	NA	NA
04-004	Day 10	NA	NA	NA	NA	NA	NA	NA	NA	NA
04-004	Day 11	NA	NA	NA	NA	NA	NA	NA	NA	NA
04-005	Day 1	0	5	6	3	4	1	1	1	3
04-005	Day 2	0	3	3	3	3	3	3	3	3
04-005	Day 3	0	2	3	2	2	0	0	0	0
04-005	Day 4	0	1	1	0	0	0	0	0	0
04-005	Day 5	0	0	3	0	0	0	0	0	0
04-005	Day 6	0	0	0	0	0	0	0	0	0
04-005	Day 7	0	0	0	0	0	0	0	0	0
04-005	Day 8	0	0	0	0	0	0	0	0	0
04-005	Day 9	NA	NA	NA	NA	NA	NA	NA	NA	NA
04-005	Day 10	NA	NA	NA	NA	NA	NA	NA	NA	NA
04-005	Day 11	NA	NA	NA	NA	NA	NA	NA	NA	NA
04-006	Day 1	1	2	3	1	1	1	1	1	1
04-006	Day 2	0	1	3	1	1	1	1	0	0
04-006	Day 3	0	3	3	1	1	1	1	0	0
04-006	Day 4	0	3	3	1	1	0	0	0	0
04-006	Day 5	0	4	3	1	1	1	1	0	0
04-006	Day 6	0	2	3	0	0	0	0	0	0
04-006	Day 7	0	2	2	0	0	0	0	0	0
04-006	Day 8	0	1	1	0	0	0	0	0	0
04-006	Day 9	0	1	0	0	0	0	0	0	0
04-006	Day 10	0	0	0	0	0	0	0	0	0
04-006	Day 11	NA	NA	NA	NA	NA	NA	NA	NA	NA
04-007	Day 1	0	5	5	5	6	6	5	6	5
04-007	Day 2	0	5	5	5	6	6	5	6	5
04-007	Day 3	0	4	4	5	4	5	4	5	4
04-007	Day 4	0	2	3	1	1	1	1	2	1
04-007	Day 5	0	1	2	1	1	1	1	1	1
04-007	Day 6	0	1	1	0	1	1	1	1	1
04-007	Day 7	0	1	1	0	0	1	1	0	0
04-007	Day 8	0	0	0	0	0	0	0	0	0
04-007	Day 9	0	0	0	0	0	0	0	0	0
04-007	Day 10	NA	NA	NA	NA	NA	NA	NA	NA	NA
04-007	Day 11	NA	NA	NA	NA	NA	NA	NA	NA	NA
04-008	Day 1	0	1	2	0	0	0	0	2	1
04-008	Day 2	3	3	2	1	1	1	1	1	1
04-008	Day 3	3	4	3	2	2	2	2	2	2
04-008	Day 4	3	5	4	3	4	4	4	4	4
04-008	Day 5	3	5	4	3	4	4	4	4	4
04-008	Day 6	2	2	2	2	2	2	2	2	2
04-008	Day 7	1	2	1	1	1	1	1	1	1
04-008	Day 8	1	2	1	1	1	1	1	1	1
04-008	Day 9	0	1	0	0	0	0	0	0	0
04-008	Day 10	0	0	0	0	0	0	0	0	0
04-008	Day 11	0	0	0	0	0	0	0	0	0
04-009	Day 1	2	2	3	2	2	3	3	4	4
04-009	Day 2	2	2	2	2	2	3	3	4	4
04-009	Day 3	2	2	2	2	2	3	3	4	4
04-009	Day 4	2	2	2	2	2	3	3	4	4
04-009	Day 5	1	1	1	1	1	2	2	2	2
04-009	Day 6	0	1	0	1	0	0	0	0	0
04-009	Day 7	0	0	0	0	0	0	0	0	0
04-009	Day 8	NA	NA	NA	NA	NA	NA	NA	NA	NA
04-009	Day 9	NA	NA	NA	NA	NA	NA	NA	NA	NA
04-009	Day 10	NA	NA	NA	NA	NA	NA	NA	NA	NA
04-009	Day 11	NA	NA	NA	NA	NA	NA	NA	NA	NA
04-010	Day 1	0	0	0	0	0	0	0	0	0
04-010	Day 2	3	5	6	0	0	0	0	0	0
04-010	Day 3	3	7	6	3	3	3	3	3	3
04-010	Day 4	3	7	7	2	2	2	2	2	2
04-010	Day 5	3	7	7	2	2	2	2	2	2
04-010	Day 6	2	5	5	1	1	1	1	1	1
04-010	Day 7	1	3	3	0	0	0	0	0	0
04-010	Day 8	0	1	1	0	0	0	0	0	0
04-010	Day 9	NA	NA	NA	NA	NA	NA	NA	NA	NA
04-010	Day 10	NA	NA	NA	NA	NA	NA	NA	NA	NA
04-010	Day 11	NA	NA	NA	NA	NA	NA	NA	NA	NA
04-011	Day 1	0	2	5	1	3	1	1	0	0
04-011	Day 2	4	2	5	4	3	0	3	0	0
04-011	Day 3	0	2	2	1	0	0	0	0	0
04-011	Day 4	0	2	2	0	0	0	0	0	0
04-011	Day 5	0	1	1	0	0	0	0	0	0
04-011	Day 6	0	1	1	0	0	0	0	0	0
04-011	Day 7	0	0	0	0	0	0	0	0	0
04-011	Day 8	0	0	0	0	0	0	0	0	0
04-011	Day 9	0	0	0	0	0	0	0	0	0
04-011	Day 10	0	0	0	0	0	0	0	0	0
04-011	Day 11	NA	NA	NA	NA	NA	NA	NA	NA	NA
04-012	Day 1	0	0	0	0	0	0	0	0	0
04-012	Day 2	0	7	7	0	0	0	0	0	0
04-012	Day 3	0	7	7	0	0	0	0	0	0
04-012	Day 4	3	7	7	5	5	5	5	5	5
04-012	Day 5	5	7	7	5	5	5	5	5	5
04-012	Day 6	4	7	7	4	4	4	4	4	4
04-012	Day 7	2	5	5	2	2	2	2	2	2
04-012	Day 8	0	1	1	0	0	0	0	0	0
04-012	Day 9	0	0	0	0	0	0	0	0	0
04-012	Day 10	0	0	0	0	0	0	0	0	0
04-012	Day 11	0	0	0	0	0	0	0	0	0
04-013	Day 1	0	0	0	0	0	0	0	0	0
04-013	Day 2	0	0	1	0	0	0	0	0	0
04-013	Day 3	0	0	0	0	0	0	0	0	0
04-013	Day 4	0	0	0	0	0	0	0	0	0
04-013	Day 5	0	0	0	0	0	0	0	0	0
04-013	Day 6	0	0	0	0	0	0	0	0	0
04-013	Day 7	0	0	0	0	0	0	0	0	0
04-013	Day 8	NA	NA	NA	NA	NA	NA	NA	NA	NA
04-013	Day 9	NA	NA	NA	NA	NA	NA	NA	NA	NA
04-013	Day 10	NA	NA	NA	NA	NA	NA	NA	NA	NA
04-013	Day 11	NA	NA	NA	NA	NA	NA	NA	NA	NA
04-014	Day 1	0	2	5	0	1	0	1	0	0
04-014	Day 2	1	3	4	1	2	4	3	0	3
04-014	Day 3	1	5	5	1	3	4	4	0	3
04-014	Day 4	0	4	4	0	0	1	2	0	2
04-014	Day 5	0	1	1	0	0	1	1	0	0
04-014	Day 6	0	0	0	0	0	0	0	0	0
04-014	Day 7	0	0	0	0	0	0	0	0	0
04-014	Day 8	NA	NA	NA	NA	NA	NA	NA	NA	NA
04-014	Day 9	NA	NA	NA	NA	NA	NA	NA	NA	NA
04-014	Day 10	NA	NA	NA	NA	NA	NA	NA	NA	NA
04-014	Day 11	NA	NA	NA	NA	NA	NA	NA	NA	NA
04-015	Day 1	3	1	4	3	5	5	4	3	3
04-015	Day 2	2	1	3	2	3	3	3	2	2
04-015	Day 3	1	0	1	1	1	1	1	0	0
04-015	Day 4	0	0	0	0	0	0	0	0	0
04-015	Day 5	0	0	0	0	0	0	0	0	0
04-015	Day 6	NA	NA	NA	NA	NA	NA	NA	NA	NA
04-015	Day 7	NA	NA	NA	NA	NA	NA	NA	NA	NA
04-015	Day 8	NA	NA	NA	NA	NA	NA	NA	NA	NA
04-015	Day 9	NA	NA	NA	NA	NA	NA	NA	NA	NA
04-015	Day 10	NA	NA	NA	NA	NA	NA	NA	NA	NA
04-015	Day 11	NA	NA	NA	NA	NA	NA	NA	NA	NA
04-016	Day 1	1	5	6	1	3	4	3	3	3
04-016	Day 2	1	5	6	3	3	2	3	2	3
04-016	Day 3	0	3	4	2	2	2	2	1	2
04-016	Day 4	0	3	2	1	1	1	1	1	0
04-016	Day 5	0	1	0	0	0	0	0	0	0
04-016	Day 6	0	0	0	0	0	0	0	0	0
04-016	Day 7	0	0	0	0	0	0	0	0	0
04-016	Day 8	0	0	0	0	0	0	0	0	0
04-016	Day 9	NA	NA	NA	NA	NA	NA	NA	NA	NA
04-016	Day 10	NA	NA	NA	NA	NA	NA	NA	NA	NA
04-016	Day 11	NA	NA	NA	NA	NA	NA	NA	NA	NA
04-017	Day 1	0	1	0	0	0	0	0	0	0
04-017	Day 2	2	1	0	1	1	1	1	1	2
04-017	Day 3	1	1	0	0	1	1	1	0	1
04-017	Day 4	0	0	0	0	0	0	0	0	0
04-017	Day 5	0	0	0	0	0	0	0	0	0
04-017	Day 6	0	0	0	0	0	0	0	0	0
04-017	Day 7	0	0	0	0	0	0	0	0	0
04-017	Day 8	NA	NA	NA	NA	NA	NA	NA	NA	NA
04-017	Day 9	NA	NA	NA	NA	NA	NA	NA	NA	NA
04-017	Day 10	NA	NA	NA	NA	NA	NA	NA	NA	NA
04-017	Day 11	NA	NA	NA	NA	NA	NA	NA	NA	NA
04-018	Day 1	6	5	5	6	0	0	0	0	0
04-018	Day 2	3	3	3	0	0	0	0	0	0
04-018	Day 3	3	3	3	1	1	1	1	1	1
04-018	Day 4	0	3	3	0	0	0	0	0	0
04-018	Day 5	0	3	2	0	0	0	0	0	0
04-018	Day 6	0	0	0	0	0	0	0	0	0
04-018	Day 7	0	0	0	0	0	0	0	0	0
04-018	Day 8	0	0	0	0	0	0	0	0	0
04-018	Day 9	NA	NA	NA	NA	NA	NA	NA	NA	NA
04-018	Day 10	NA	NA	NA	NA	NA	NA	NA	NA	NA
04-018	Day 11	NA	NA	NA	NA	NA	NA	NA	NA	NA
04-019	Day 1	1	5	3	2	1	2	2	2	2
04-019	Day 2	1	5	3	2	1	2	2	2	2
04-019	Day 3	1	4	3	1	1	2	2	2	2
04-019	Day 4	1	2	2	1	1	2	2	2	2
04-019	Day 5	1	2	2	1	1	2	2	2	2
04-019	Day 6	1	NA	1	1	1	1	1	1	1
04-019	Day 7	1	1	1	1	1	1	1	1	1
04-019	Day 8	NA	NA	NA	NA	NA	NA	NA	NA	NA
04-019	Day 9	NA	NA	NA	NA	NA	NA	NA	NA	NA
04-019	Day 10	NA	NA	NA	NA	NA	NA	NA	NA	NA
04-019	Day 11	NA	NA	NA	NA	NA	NA	NA	NA	NA
04-020	Day 1	0	1	2	1	0	0	0	0	0
04-020	Day 2	0	2	3	1	0	0	0	2	0
04-020	Day 3	0	2	3	2	0	1	0	2	0
04-020	Day 4	0	2	2	1	0	1	0	2	0
04-020	Day 5	0	1	2	1	0	1	0	2	0
04-020	Day 6	0	1	2	1	0	0	0	1	0
04-020	Day 7	0	0	1	1	0	0	0	0	0
04-020	Day 8	0	0	1	0	0	0	0	0	0
04-020	Day 9	NA	NA	NA	NA	NA	NA	NA	NA	NA
04-020	Day 10	0	0	0	0	0	0	0	0	0
04-020	Day 11	0	0	0	0	0	0	0	0	0
04-021	Day 1	0	2	5	0	1	0	1	0	0
04-021	Day 2	0	4	4	1	1	1	1	0	0
04-021	Day 3	0	5	4	1	1	1	1	0	0
04-021	Day 4	0	3	2	1	0	0	0	0	0
04-021	Day 5	0	0	0	0	0	0	0	0	0
04-021	Day 6	0	0	0	0	0	0	0	0	0
04-021	Day 7	NA	NA	NA	NA	NA	NA	NA	NA	NA
04-021	Day 8	NA	NA	NA	NA	NA	NA	NA	NA	NA
04-021	Day 9	NA	NA	NA	NA	NA	NA	NA	NA	NA
04-021	Day 10	NA	NA	NA	NA	NA	NA	NA	NA	NA
04-021	Day 11	NA	NA	NA	NA	NA	NA	NA	NA	NA
04-022	Day 1	0	3	2	0	1	0	0	0	0
04-022	Day 2	0	2	2	0	0	0	0	0	0
04-022	Day 3	0	1	1	0	0	0	0	0	0
04-022	Day 4	0	1	1	0	0	0	0	0	0
04-022	Day 5	0	1	2	0	0	0	0	0	0
04-022	Day 6	0	1	1	0	0	0	0	0	0
04-022	Day 7	0	0	0	0	0	0	0	0	0
04-022	Day 8	0	0	0	0	0	0	0	0	0
04-022	Day 9	NA	NA	NA	NA	NA	NA	NA	NA	NA
04-022	Day 10	NA	NA	NA	NA	NA	NA	NA	NA	NA
04-022	Day 11	NA	NA	NA	NA	NA	NA	NA	NA	NA
04-023	Day 1	1	4	5	1	1	3	1	1	1
04-023	Day 2	1	4	4	1	1	3	1	1	1
04-023	Day 3	1	4	4	1	1	3	1	1	1
04-023	Day 4	1	3	4	1	1	3	1	1	1
04-023	Day 5	0	2	3	0	0	1	1	1	1
04-023	Day 6	0	2	1	0	0	0	0	0	0
04-023	Day 7	0	0	0	0	0	0	0	0	0
04-023	Day 8	0	0	0	0	0	0	0	0	0
04-023	Day 9	NA	NA	NA	NA	NA	NA	NA	NA	NA
04-023	Day 10	NA	NA	NA	NA	NA	NA	NA	NA	NA
04-023	Day 11	NA	NA	NA	NA	NA	NA	NA	NA	NA
04-024	Day 1	0	0	5	0	1	2	2	2	2
04-024	Day 2	0	0	5	0	1	2	2	2	2
04-024	Day 3	0	0	NA	0	1	2	2	2	2
04-024	Day 4	0	0	5	0	1	2	2	2	2
04-024	Day 5	0	0	0	0	0	0	0	0	0
04-024	Day 6	0	0	0	0	0	0	0	0	0
04-024	Day 7	0	0	0	0	0	0	0	0	0
04-024	Day 8	0	0	0	0	0	0	0	0	0
04-024	Day 9	0	0	0	0	0	0	0	0	0
04-024	Day 10	NA	NA	NA	NA	NA	NA	NA	NA	NA
04-024	Day 11	NA	NA	NA	NA	NA	NA	NA	NA	NA
04-025	Day 1	3	1	4	3	3	6	4	7	2
04-025	Day 2	4	4	4	2	3	6	3	7	2
04-025	Day 3	4	4	4	4	5	5	4	6	5
04-025	Day 4	5	4	5	5	5	5	5	6	5
04-025	Day 5	1	2	2	1	1	3	2	2	2
04-025	Day 6	0	0	0	0	0	0	0	0	0
04-025	Day 7	0	0	0	0	0	0	0	0	0
04-025	Day 8	NA	NA	NA	NA	NA	NA	NA	NA	NA
04-025	Day 9	NA	NA	NA	NA	NA	NA	NA	NA	NA
04-025	Day 10	NA	NA	NA	NA	NA	NA	NA	NA	NA
04-025	Day 11	NA	NA	NA	NA	NA	NA	NA	NA	NA
04-026	Day 1	0	5	3	3	5	4	4	5	5
04-026	Day 2	0	3	2	2	1	2	3	3	3
04-026	Day 3	0	1	1	1	1	1	1	1	1
04-026	Day 4	0	1	1	0	0	0	0	0	0
04-026	Day 5	0	0	0	0	0	0	0	0	0
04-026	Day 6	NA	NA	NA	NA	NA	NA	NA	NA	NA
04-026	Day 7	NA	NA	NA	NA	NA	NA	NA	NA	NA
04-026	Day 8	NA	NA	NA	NA	NA	NA	NA	NA	NA
04-026	Day 9	NA	NA	NA	NA	NA	NA	NA	NA	NA
04-026	Day 10	NA	NA	NA	NA	NA	NA	NA	NA	NA
04-026	Day 11	NA	NA	NA	NA	NA	NA	NA	NA	NA
04-027	Day 1	0	0	1	0	0	0	0	0	0
04-027	Day 2	0	1	1	0	0	0	0	0	0
04-027	Day 3	0	0	0	0	0	0	0	0	0
04-027	Day 4	0	0	0	0	0	0	0	0	0
04-027	Day 5	0	0	0	0	0	0	0	0	0
04-027	Day 6	0	0	0	0	0	0	0	0	0
04-027	Day 7	NA	NA	NA	NA	NA	NA	NA	NA	NA
04-027	Day 8	NA	NA	NA	NA	NA	NA	NA	NA	NA
04-027	Day 9	NA	NA	NA	NA	NA	NA	NA	NA	NA
04-027	Day 10	NA	NA	NA	NA	NA	NA	NA	NA	NA
04-027	Day 11	NA	NA	NA	NA	NA	NA	NA	NA	NA
04-029	Day 1	1	1	1	1	1	1	1	1	1
04-029	Day 2	2	3	3	2	3	2	3	2	2
04-029	Day 3	1	1	2	2	1	1	1	1	1
04-029	Day 4	0	0	0	0	0	0	0	0	0
04-029	Day 5	0	0	0	0	0	0	0	0	0
04-029	Day 6	0	0	0	0	0	0	0	0	0
04-029	Day 7	NA	NA	NA	NA	NA	NA	NA	NA	NA
04-029	Day 8	NA	NA	NA	NA	NA	NA	NA	NA	NA
04-029	Day 9	NA	NA	NA	NA	NA	NA	NA	NA	NA
04-029	Day 10	NA	NA	NA	NA	NA	NA	NA	NA	NA
04-029	Day 11	NA	NA	NA	NA	NA	NA	NA	NA	NA
04-030	Day 1	1	2	2	2	1	2	1	2	2
04-030	Day 2	2	3	2	2	2	2	2	2	2
04-030	Day 3	2	2	2	2	2	2	2	2	2
04-030	Day 4	2	3	2	2	2	2	2	2	2
04-030	Day 5	2	3	2	2	2	2	2	2	2
04-030	Day 6	1	2	2	1	1	1	1	1	1
04-030	Day 7	0	1	0	0	0	0	0	0	0
04-030	Day 8	0	0	0	0	0	0	0	0	0
04-030	Day 9	NA	NA	NA	NA	NA	NA	NA	NA	NA
04-030	Day 10	NA	NA	NA	NA	NA	NA	NA	NA	NA
04-030	Day 11	NA	NA	NA	NA	NA	NA	NA	NA	NA
04-031	Day 1	4	6	7	3	3	3	2	2	2
04-031	Day 2	5	7	7	4	4	3	3	3	3
04-031	Day 3	5	7	7	3	3	3	3	3	3
04-031	Day 4	4	7	7	3	3	3	3	3	3
04-031	Day 5	4	6	6	3	3	3	3	3	3
04-031	Day 6	3	6	6	3	3	3	3	3	3
04-031	Day 7	2	3	2	1	1	1	1	1	1
04-031	Day 8	0	1	1	0	0	0	0	0	0
04-031	Day 9	0	0	0	0	0	0	0	0	0
04-031	Day 10	NA	NA	NA	NA	NA	NA	NA	NA	NA
04-031	Day 11	NA	NA	NA	NA	NA	NA	NA	NA	NA
04-032	Day 1	0	3	2	2	2	2	2	2	1
04-032	Day 2	0	3	2	2	2	2	2	2	1
04-032	Day 3	0	3	3	1	0	0	1	0	1
04-032	Day 4	0	2	1	0	0	0	0	0	0
04-032	Day 5	0	0	0	0	0	0	0	0	0
04-032	Day 6	0	0	0	0	0	0	0	0	0
04-032	Day 7	NA	NA	NA	NA	NA	NA	NA	NA	NA
04-032	Day 8	NA	NA	NA	NA	NA	NA	NA	NA	NA
04-032	Day 9	NA	NA	NA	NA	NA	NA	NA	NA	NA
04-032	Day 10	NA	NA	NA	NA	NA	NA	NA	NA	NA
04-032	Day 11	NA	NA	NA	NA	NA	NA	NA	NA	NA
04-033	Day 1	0	1	1	0	0	0	0	0	0
04-033	Day 2	1	1	1	0	0	0	0	0	0
04-033	Day 3	2	1	1	5	5	5	5	5	5
04-033	Day 4	3	3	5	3	5	5	4	4	5
04-033	Day 5	1	2	1	2	2	2	2	0	1
04-033	Day 6	0	0	1	0	0	0	0	0	0
04-033	Day 7	0	0	0	0	0	0	0	0	0
04-033	Day 8	0	0	0	0	0	0	0	0	0
04-033	Day 9	0	0	0	0	0	0	0	0	0
04-033	Day 10	NA	NA	NA	NA	NA	NA	NA	NA	NA
04-033	Day 11	NA	NA	NA	NA	NA	NA	NA	NA	NA
04-034	Day 1	1	5	5	1	0	0	0	0	0
04-034	Day 2	1	5	5	1	0	0	0	0	0
04-034	Day 3	0	2	1	0	0	0	0	0	0
04-034	Day 4	0	0	0	0	0	0	0	0	0
04-034	Day 5	0	0	0	0	0	0	0	0	0
04-034	Day 6	0	0	0	0	0	0	0	0	0
04-034	Day 7	NA	NA	NA	NA	NA	NA	NA	NA	NA
04-034	Day 8	NA	NA	NA	NA	NA	NA	NA	NA	NA
04-034	Day 9	NA	NA	NA	NA	NA	NA	NA	NA	NA
04-034	Day 10	NA	NA	NA	NA	NA	NA	NA	NA	NA
04-034	Day 11	NA	NA	NA	NA	NA	NA	NA	NA	NA
04-035	Day 1	3	4	2	3	4	3	3	3	3
04-035	Day 2	3	3	3	3	3	4	4	3	3
04-035	Day 3	4	4	4	4	4	4	4	3	3
04-035	Day 4	4	4	4	3	3	3	3	3	3
04-035	Day 5	3	3	3	2	2	2	2	2	2
04-035	Day 6	1	1	1	1	1	1	1	1	1
04-035	Day 7	0	0	0	0	0	0	0	0	0
04-035	Day 8	0	0	0	0	0	0	0	0	0
04-035	Day 9	NA	NA	NA	NA	NA	NA	NA	NA	NA
04-035	Day 10	NA	NA	NA	NA	NA	NA	NA	NA	NA
04-035	Day 11	NA	NA	NA	NA	NA	NA	NA	NA	NA
04-036	Day 1	3	5	5	3	2	2	2	2	2
04-036	Day 2	2	5	5	3	1	2	1	1	1
04-036	Day 3	2	5	5	2	2	1	1	1	1
04-036	Day 4	2	4	4	1	1	1	1	1	1
04-036	Day 5	1	4	4	1	0	0	0	0	0
04-036	Day 6	0	4	4	1	0	0	0	0	0
04-036	Day 7	0	3	3	0	0	0	0	0	0
04-036	Day 8	0	2	2	0	0	0	0	0	0
04-036	Day 9	0	2	2	0	0	0	0	0	0
04-036	Day 10	0	2	2	0	0	0	0	0	0
04-036	Day 11	0	0	0	0	0	0	0	0	0
04-037	Day 1	2	3	5	3	3	3	3	3	3
04-037	Day 2	3	1	2	3	3	1	2	2	3
04-037	Day 3	1	1	2	2	2	2	2	1	2
04-037	Day 4	3	2	2	3	2	5	5	5	5
04-037	Day 5	2	3	4	4	4	5	5	5	5
04-037	Day 6	1	1	1	1	1	1	1	0	1
04-037	Day 7	0	1	1	1	0	0	1	0	0
04-037	Day 8	0	0	1	0	0	0	0	0	0
04-037	Day 9	0	0	0	0	0	0	0	0	0
04-037	Day 10	0	0	0	0	0	0	0	0	0
04-037	Day 11	NA	NA	NA	NA	NA	NA	NA	NA	NA
04-038	Day 1	4	1	4	3	4	5	4	5	4
04-038	Day 2	5	1	5	4	4	4	4	3	4
04-038	Day 3	5	1	5	4	4	4	4	3	4
04-038	Day 4	6	1	6	5	5	5	5	5	5
04-038	Day 5	3	1	3	2	3	3	3	2	3
04-038	Day 6	3	1	3	3	3	3	3	3	3
04-038	Day 7	6	1	5	6	6	6	6	6	6
04-038	Day 8	7	3	7	7	7	7	7	7	7
04-038	Day 9	7	7	7	7	7	7	7	7	7
04-038	Day 10	NA	NA	NA	NA	NA	NA	NA	NA	NA
04-038	Day 11	NA	NA	NA	NA	NA	NA	NA	NA	NA
04-039	Day 1	3	7	5	5	5	4	5	4	5
04-039	Day 2	3	7	5	5	4	3	4	3	4
04-039	Day 3	4	6	5	4	3	2	3	3	3
04-039	Day 4	4	6	5	3	3	2	3	3	3
04-039	Day 5	4	6	4	2	2	2	2	2	2
04-039	Day 6	4	6	4	4	4	4	4	3	4
04-039	Day 7	4	6	4	4	4	4	4	3	4
04-039	Day 8	4	4	3	3	3	3	3	1	3
04-039	Day 9	3	2	2	1	1	1	1	1	1
04-039	Day 10	1	1	1	1	1	1	1	1	1
04-039	Day 11	0	0	0	0	0	0	0	0	0
04-040	Day 1	5	6	5	4	4	4	5	4	4
04-040	Day 2	4	5	5	5	5	4	5	5	5
04-040	Day 3	4	6	6	6	6	5	6	7	6
04-040	Day 4	7	7	7	7	7	7	7	7	7
04-040	Day 5	7	7	7	7	7	7	7	7	7
04-040	Day 6	7	7	7	7	7	7	7	7	7
04-040	Day 7	7	7	7	7	7	7	7	7	7
04-040	Day 8	5	5	5	4	4	3	4	4	4
04-040	Day 9	5	3	5	4	4	3	3	4	4
04-040	Day 10	3	2	3	1	1	1	1	1	1
04-040	Day 11	2	2	2	2	2	0	2	2	2
04-041	Day 1	3	5	5	5	4	3	4	5	5
04-041	Day 2	2	5	4	3	3	2	3	3	2
04-041	Day 3	3	5	4	3	3	3	3	3	2
04-041	Day 4	2	2	2	2	2	2	2	2	2
04-041	Day 5	1	1	1	0	0	0	0	0	0
04-041	Day 6	0	0	0	0	0	0	0	0	0
04-041	Day 7	0	0	0	0	0	0	0	0	0
04-041	Day 8	NA	NA	NA	NA	NA	NA	NA	NA	NA
04-041	Day 9	NA	NA	NA	NA	NA	NA	NA	NA	NA
04-041	Day 10	NA	NA	NA	NA	NA	NA	NA	NA	NA
04-041	Day 11	NA	NA	NA	NA	NA	NA	NA	NA	NA
04-042	Day 1	NA	2	2	3	1	2	1	0	1
04-042	Day 2	2	1	3	2	0	0	0	0	1
04-042	Day 3	2	2	2	2	1	0	0	0	1
04-042	Day 4	4	3	3	3	1	1	1	1	1
04-042	Day 5	4	4	4	4	3	2	1	1	1
04-042	Day 6	6	0	0	0	0	0	0	0	0
04-042	Day 7	0	0	0	0	0	0	0	0	0
04-042	Day 8	NA	NA	NA	NA	NA	NA	NA	NA	NA
04-042	Day 9	NA	NA	NA	NA	NA	NA	NA	NA	NA
04-042	Day 10	NA	NA	NA	NA	NA	NA	NA	NA	NA
04-042	Day 11	NA	NA	NA	NA	NA	NA	NA	NA	NA
04-043	Day 1	0	1	5	0	0	0	0	0	0
04-043	Day 2	0	1	3	0	0	0	0	0	0
04-043	Day 3	0	0	0	0	0	0	0	0	0
04-043	Day 4	0	0	0	0	0	0	0	0	0
04-043	Day 5	0	0	0	0	0	0	0	0	0
04-043	Day 6	NA	NA	NA	NA	NA	NA	NA	NA	NA
04-043	Day 7	NA	NA	NA	NA	NA	NA	NA	NA	NA
04-043	Day 8	NA	NA	NA	NA	NA	NA	NA	NA	NA
04-043	Day 9	NA	NA	NA	NA	NA	NA	NA	NA	NA
04-043	Day 10	NA	NA	NA	NA	NA	NA	NA	NA	NA
04-043	Day 11	NA	NA	NA	NA	NA	NA	NA	NA	NA
04-044	Day 1	3	5	5	1	2	1	1	1	1
04-044	Day 2	2	3	3	2	2	2	2	2	2
04-044	Day 3	5	6	5	5	5	5	5	5	5
04-044	Day 4	7	7	6	5	5	5	4	6	6
04-044	Day 5	7	7	6	5	5	5	5	6	6
04-044	Day 6	7	7	7	5	6	6	5	6	6
04-044	Day 7	7	7	7	5	6	6	5	6	6
04-044	Day 8	7	7	7	5	5	6	5	6	5
04-044	Day 9	7	7	7	4	4	5	4	5	5
04-044	Day 10	6	7	7	4	4	5	4	4	4
04-044	Day 11	1	1	0	0	0	0	0	0	0
04-045	Day 1	3	0	0	0	0	0	0	0	0
04-045	Day 2	3	0	3	0	0	0	0	0	0
04-045	Day 3	0	2	0	0	0	0	0	0	0
04-045	Day 4	0	1	0	0	0	0	0	0	0
04-045	Day 5	0	0	0	0	0	0	0	0	0
04-045	Day 6	0	0	0	0	0	0	0	0	0
04-045	Day 7	NA	NA	NA	NA	NA	NA	NA	NA	NA
04-045	Day 8	NA	NA	NA	NA	NA	NA	NA	NA	NA
04-045	Day 9	NA	NA	NA	NA	NA	NA	NA	NA	NA
04-045	Day 10	NA	NA	NA	NA	NA	NA	NA	NA	NA
04-045	Day 11	NA	NA	NA	NA	NA	NA	NA	NA	NA
04-046	Day 1	6	6	5	5	6	6	6	6	6
04-046	Day 2	6	6	5	6	6	6	6	6	6
04-046	Day 3	5	5	4	5	5	5	5	5	5
04-046	Day 4	4	4	2	4	4	5	4	4	4
04-046	Day 5	3	3	0	1	1	1	1	1	1
04-046	Day 6	0	0	0	0	0	0	0	0	0
04-046	Day 7	0	0	0	0	0	0	0	0	0
04-046	Day 8	0	0	0	0	0	0	0	0	0
04-046	Day 9	NA	NA	NA	NA	NA	NA	NA	NA	NA
04-046	Day 10	NA	NA	NA	NA	NA	NA	NA	NA	NA
04-046	Day 11	NA	NA	NA	NA	NA	NA	NA	NA	NA
04-047	Day 1	0	1	0	0	0	0	0	0	0
04-047	Day 2	0	1	1	0	0	0	0	0	0
04-047	Day 3	0	1	0	0	0	0	0	0	0
04-047	Day 4	1	0	0	0	0	0	0	0	0
04-047	Day 5	0	0	0	0	0	0	0	0	0
04-047	Day 6	0	0	0	0	0	0	0	0	0
04-047	Day 7	0	0	0	0	0	0	0	0	0
04-047	Day 8	0	0	0	0	0	0	0	0	0
04-047	Day 9	NA	NA	NA	NA	NA	NA	NA	NA	NA
04-047	Day 10	NA	NA	NA	NA	NA	NA	NA	NA	NA
04-047	Day 11	NA	NA	NA	NA	NA	NA	NA	NA	NA
04-048	Day 1	5	7	7	7	7	6	6	5	5
04-048	Day 2	5	6	7	7	7	6	6	5	5
04-048	Day 3	5	5	4	5	5	5	5	5	5
04-048	Day 4	4	4	4	3	4	4	4	4	4
04-048	Day 5	3	2	1	1	1	1	1	1	1
04-048	Day 6	0	0	0	0	0	0	0	0	0
04-048	Day 7	0	0	0	0	0	0	0	0	0
04-048	Day 8	0	0	0	0	0	0	0	0	0
04-048	Day 9	0	0	0	0	0	0	0	0	0
04-048	Day 10	NA	NA	NA	NA	NA	NA	NA	NA	NA
04-048	Day 11	NA	NA	NA	NA	NA	NA	NA	NA	NA
04-049	Day 1	2	4	5	1	1	1	1	0	0
04-049	Day 2	2	4	5	1	1	1	1	0	0
04-049	Day 3	2	4	5	1	1	1	1	0	0
04-049	Day 4	2	4	5	1	1	1	1	0	0
04-049	Day 5	2	4	5	1	1	1	1	0	0
04-049	Day 6	0	3	3	0	0	0	0	0	0
04-049	Day 7	0	1	1	0	0	0	0	0	0
04-049	Day 8	0	0	0	0	0	0	0	0	0
04-049	Day 9	0	0	0	0	0	0	0	0	0
04-049	Day 10	0	0	0	0	0	0	0	0	0
04-049	Day 11	NA	NA	NA	NA	NA	NA	NA	NA	NA
04-050	Day 1	2	2	0	2	2	2	2	2	2
04-050	Day 2	3	3	3	3	3	3	2	3	2
04-050	Day 3	3	3	3	2	2	2	2	2	2
04-050	Day 4	2	3	4	3	2	2	2	2	1
04-050	Day 5	3	4	4	4	3	3	2	3	2
04-050	Day 6	3	4	4	4	3	2	2	3	2
04-050	Day 7	3	4	5	3	3	3	3	3	3
04-050	Day 8	3	4	4	2	2	2	2	2	2
04-050	Day 9	1	3	3	3	2	2	1	2	2
04-050	Day 10	2	3	3	2	2	2	2	3	2
04-050	Day 11	0	0	0	0	0	0	0	0	0
04-051	Day 1	0	0	0	0	1	0	0	0	0
04-051	Day 2	0	0	0	0	0	0	0	0	0
04-051	Day 3	0	0	0	0	0	0	0	0	0
04-051	Day 4	0	0	0	0	0	0	0	0	0
04-051	Day 5	NA	NA	NA	NA	NA	NA	NA	NA	NA
04-051	Day 6	NA	NA	NA	NA	NA	NA	NA	NA	NA
04-051	Day 7	NA	NA	NA	NA	NA	NA	NA	NA	NA
04-051	Day 8	NA	NA	NA	NA	NA	NA	NA	NA	NA
04-051	Day 9	NA	NA	NA	NA	NA	NA	NA	NA	NA
04-051	Day 10	NA	NA	NA	NA	NA	NA	NA	NA	NA
04-051	Day 11	NA	NA	NA	NA	NA	NA	NA	NA	NA
04-052	Day 1	0	0	7	0	0	0	0	0	0
04-052	Day 2	0	6	7	0	0	0	0	0	0
04-052	Day 3	0	7	6	5	5	5	5	5	5
04-052	Day 4	0	7	6	5	5	5	5	5	5
04-052	Day 5	0	7	5	4	4	4	4	4	4
04-052	Day 6	0	6	5	4	4	4	4	4	4
04-052	Day 7	0	6	4	4	3	3	3	2	2
04-052	Day 8	0	6	4	4	3	3	3	2	2
04-052	Day 9	0	5	3	3	2	2	2	0	0
04-052	Day 10	0	3	2	2	1	1	1	0	0
04-052	Day 11	0	3	2	2	1	1	1	0	0
04-053	Day 1	1	5	5	5	3	5	5	0	0
04-053	Day 2	3	5	5	5	5	5	5	0	0
04-053	Day 3	3	3	3	3	3	3	3	3	3
04-053	Day 4	5	3	3	3	3	3	3	3	3
04-053	Day 5	2	3	3	3	3	2	2	0	0
04-053	Day 6	6	5	5	5	5	5	5	0	3
04-053	Day 7	7	7	7	7	7	7	7	7	7
04-053	Day 8	7	7	7	7	7	7	7	7	7
04-053	Day 9	NA	NA	NA	NA	NA	NA	NA	NA	NA
04-053	Day 10	NA	NA	NA	NA	NA	NA	NA	NA	NA
04-053	Day 11	NA	NA	NA	NA	NA	NA	NA	NA	NA
04-054	Day 1	0	4	5	0	0	0	0	0	0
04-054	Day 2	0	3	4	0	0	0	0	0	0
04-054	Day 3	0	1	1	0	0	0	0	0	0
04-054	Day 4	0	0	0	0	0	0	0	0	0
04-054	Day 5	0	0	0	0	0	0	0	0	0
04-054	Day 6	NA	NA	NA	NA	NA	NA	NA	NA	NA
04-054	Day 7	NA	NA	NA	NA	NA	NA	NA	NA	NA
04-054	Day 8	NA	NA	NA	NA	NA	NA	NA	NA	NA
04-054	Day 9	NA	NA	NA	NA	NA	NA	NA	NA	NA
04-054	Day 10	NA	NA	NA	NA	NA	NA	NA	NA	NA
04-054	Day 11	NA	NA	NA	NA	NA	NA	NA	NA	NA
04-055	Day 1	1	1	2	1	1	2	1	1	1
04-055	Day 2	2	2	3	3	3	3	3	3	3
04-055	Day 3	3	3	3	3	3	3	3	3	3
04-055	Day 4	3	3	3	3	3	3	3	3	3
04-055	Day 5	3	3	3	3	3	3	3	3	3
04-055	Day 6	3	3	3	3	3	3	3	3	3
04-055	Day 7	3	3	3	3	3	3	3	3	3
04-055	Day 8	1	1	1	1	1	1	1	1	1
04-055	Day 9	1	1	1	1	1	1	1	1	1
04-055	Day 10	0	0	0	0	0	0	0	0	0
04-055	Day 11	NA	NA	NA	NA	NA	NA	NA	NA	NA
04-057	Day 1	NA	3	3	3	3	3	3	NA	3
04-057	Day 2	3	3	5	3	3	1	3	3	3
04-057	Day 3	1	1	1	2	2	2	2	2	2
04-057	Day 4	0	0	0	0	0	0	0	0	0
04-057	Day 5	NA	NA	NA	NA	NA	NA	NA	NA	NA
04-057	Day 6	NA	NA	NA	NA	NA	NA	NA	NA	NA
04-057	Day 7	NA	NA	NA	NA	NA	NA	NA	NA	NA
04-057	Day 8	NA	NA	NA	NA	NA	NA	NA	NA	NA
04-057	Day 9	NA	NA	NA	NA	NA	NA	NA	NA	NA
04-057	Day 10	NA	NA	NA	NA	NA	NA	NA	NA	NA
04-057	Day 11	NA	NA	NA	NA	NA	NA	NA	NA	NA
04-058	Day 1	0	2	1	2	1	1	1	1	0
04-058	Day 2	0	3	1	2	1	1	1	1	1
04-058	Day 3	0	3	1	2	1	1	1	1	1
04-058	Day 4	0	3	1	2	1	1	1	1	1
04-058	Day 5	0	3	1	2	1	1	1	1	1
04-058	Day 6	0	3	1	2	1	1	1	1	1
04-058	Day 7	0	3	1	2	1	1	1	1	1
04-058	Day 8	0	1	0	1	0	0	0	0	0
04-058	Day 9	0	0	0	0	0	0	0	0	0
04-058	Day 10	0	0	0	0	0	0	0	0	0
04-058	Day 11	0	0	0	0	0	0	0	0	0
04-059	Day 1	0	4	1	3	3	3	2	0	1
04-059	Day 2	0	2	1	1	2	2	2	0	1
04-059	Day 3	0	2	0	1	2	2	2	0	0
04-059	Day 4	0	1	0	0	1	1	1	0	1
04-059	Day 5	0	1	0	1	1	1	1	0	1
04-059	Day 6	0	1	0	0	1	0	0	0	1
04-059	Day 7	0	1	0	1	1	1	1	0	1
04-059	Day 8	0	1	0	0	1	1	1	0	0
04-059	Day 9	0	0	0	0	0	0	0	0	0
04-059	Day 10	0	0	0	0	1	0	0	0	0
04-059	Day 11	0	0	0	0	0	0	0	0	0
04-060	Day 1	2	3	6	3	2	3	2	0	1
04-060	Day 2	2	3	5	2	2	1	1	0	0
04-060	Day 3	1	2	3	1	1	1	1	1	1
04-060	Day 4	1	2	2	1	1	1	1	1	1
04-060	Day 5	1	1	2	1	1	1	1	1	0
04-060	Day 6	2	2	2	2	1	2	1	0	0
04-060	Day 7	0	1	1	0	0	0	0	0	0
04-060	Day 8	0	0	1	0	0	0	0	0	0
04-060	Day 9	0	0	1	0	0	0	0	0	0
04-060	Day 10	NA	NA	NA	NA	NA	NA	NA	NA	NA
04-060	Day 11	NA	NA	NA	NA	NA	NA	NA	NA	NA
05-002	Day 1	5	5	7	5	5	5	5	5	5
05-002	Day 2	5	7	7	6	6	6	6	7	6
05-002	Day 3	5	7	7	5	5	6	5	5	6
05-002	Day 4	3	6	6	4	4	5	4	5	5
05-002	Day 5	2	4	4	4	4	4	3	3	3
05-002	Day 6	1	3	3	3	3	3	1	1	1
05-002	Day 7	1	1	1	1	1	1	0	0	0
05-002	Day 8	NA	NA	NA	NA	NA	NA	NA	NA	NA
05-002	Day 9	NA	NA	NA	NA	NA	NA	NA	NA	NA
05-002	Day 10	NA	NA	NA	NA	NA	NA	NA	NA	NA
05-002	Day 11	NA	NA	NA	NA	NA	NA	NA	NA	NA
05-003	Day 1	0	0	1	0	0	0	0	0	0
05-003	Day 2	0	0	1	0	0	0	0	0	0
05-003	Day 3	0	1	1	0	0	0	0	0	0
05-003	Day 4	0	1	1	0	0	0	0	0	0
05-003	Day 5	0	1	1	0	0	0	0	0	0
05-003	Day 6	1	1	1	0	0	0	0	0	0
05-003	Day 7	1	1	1	0	0	0	0	0	0
05-003	Day 8	1	1	0	0	0	0	0	0	0
05-003	Day 9	0	1	0	0	0	0	0	0	0
05-003	Day 10	0	0	0	0	0	0	0	0	0
05-003	Day 11	0	0	0	0	0	0	0	0	0
05-004	Day 1	3	5	5	3	5	5	5	5	5
05-004	Day 2	4	4	4	4	4	6	4	4	4
05-004	Day 3	3	3	3	3	3	3	3	3	3
05-004	Day 4	3	3	3	3	3	3	3	3	3
05-004	Day 5	4	4	4	3	4	4	4	4	4
05-004	Day 6	3	3	3	3	3	3	3	3	3
05-004	Day 7	3	3	3	3	3	3	3	3	3
05-004	Day 8	3	3	3	3	3	3	3	3	3
05-004	Day 9	1	1	1	1	1	1	1	1	1
05-004	Day 10	3	3	3	3	3	3	3	3	3
05-004	Day 11	2	2	2	2	2	2	2	2	2
05-005	Day 1	1	5	6	5	5	5	3	3	3
05-005	Day 2	1	3	3	3	3	3	2	2	1
05-005	Day 3	5	5	3	4	4	4	4	4	4
05-005	Day 4	4	3	3	4	4	4	4	4	4
05-005	Day 5	7	3	4	3	3	3	3	3	3
05-005	Day 6	1	1	3	3	3	3	3	3	3
05-005	Day 7	1	1	3	3	3	3	3	3	3
05-005	Day 8	0	0	0	0	0	0	0	0	0
05-005	Day 9	NA	NA	NA	NA	NA	NA	NA	NA	NA
05-005	Day 10	NA	NA	NA	NA	NA	NA	NA	NA	NA
05-005	Day 11	NA	NA	NA	NA	NA	NA	NA	NA	NA
05-008	Day 1	2	0	3	4	4	4	3	0	0
05-008	Day 2	1	3	3	3	2	4	4	0	2
05-008	Day 3	2	4	4	4	4	6	5	2	2
05-008	Day 4	4	4	4	5	4	4	4	3	2
05-008	Day 5	5	5	5	5	5	5	4	4	4
05-008	Day 6	3	3	2	2	2	2	2	2	2
05-008	Day 7	1	1	0	0	0	0	0	0	0
[truncated: 2,798 more rows]

## Sheet: Sore Throat Scale
S_ID	VISITNAME	QS3_F11
		Sore throat scale
01-003	Day 1	8
01-003	Day 2	6
01-003	Day 3	3
01-003	Day 4	2
01-003	Day 5	0
01-003	Day 6	0
01-003	Day 7	0
01-003	Day 8	0
01-003	Day 9	0
01-003	Day 10	0
01-003	Day 11	NA
01-004	Day 1	5
01-004	Day 2	6
01-004	Day 3	5
01-004	Day 4	1
01-004	Day 5	0
01-004	Day 6	0
01-004	Day 7	NA
01-004	Day 8	NA
01-004	Day 9	NA
01-004	Day 10	NA
01-004	Day 11	NA
01-005	Day 1	4
01-005	Day 2	6
01-005	Day 3	4
01-005	Day 4	3
01-005	Day 5	2
01-005	Day 6	0
01-005	Day 7	0
01-005	Day 8	NA
01-005	Day 9	NA
01-005	Day 10	NA
01-005	Day 11	NA
01-006	Day 1	3
01-006	Day 2	3
01-006	Day 3	2
01-006	Day 4	2
01-006	Day 5	1
01-006	Day 6	1
01-006	Day 7	0
01-006	Day 8	0
01-006	Day 9	0
01-006	Day 10	NA
01-006	Day 11	NA
01-007	Day 1	4
01-007	Day 2	4
01-007	Day 3	3
01-007	Day 4	0
01-007	Day 5	0
01-007	Day 6	0
01-007	Day 7	0
01-007	Day 8	NA
01-007	Day 9	NA
01-007	Day 10	NA
01-007	Day 11	NA
01-008	Day 1	9
01-008	Day 2	7
01-008	Day 3	8
01-008	Day 4	6
01-008	Day 5	3
01-008	Day 6	1
01-008	Day 7	0
01-008	Day 8	0
01-008	Day 9	0
01-008	Day 10	0
01-008	Day 11	0
01-009	Day 1	1
01-009	Day 2	3
01-009	Day 3	3
01-009	Day 4	3
01-009	Day 5	5
01-009	Day 6	3
01-009	Day 7	2
01-009	Day 8	1
01-009	Day 9	0
01-009	Day 10	0
01-009	Day 11	NA
01-010	Day 1	5
01-010	Day 2	5
01-010	Day 3	5
01-010	Day 4	8
01-010	Day 5	8
01-010	Day 6	8
01-010	Day 7	6
01-010	Day 8	3
01-010	Day 9	3
01-010	Day 10	0
01-010	Day 11	0
01-011	Day 1	3
01-011	Day 2	0
01-011	Day 3	0
01-011	Day 4	0
01-011	Day 5	0
01-011	Day 6	0
01-011	Day 7	NA
01-011	Day 8	NA
01-011	Day 9	NA
01-011	Day 10	NA
01-011	Day 11	NA
01-015	Day 1	2
01-015	Day 2	3
01-015	Day 3	2
01-015	Day 4	3
01-015	Day 5	4
01-015	Day 6	2
01-015	Day 7	1
01-015	Day 8	0
01-015	Day 9	0
01-015	Day 10	0
01-015	Day 11	0
01-016	Day 1	0
01-016	Day 2	0
01-016	Day 3	0
01-016	Day 4	0
01-016	Day 5	0
01-016	Day 6	0
01-016	Day 7	NA
01-016	Day 8	NA
01-016	Day 9	NA
01-016	Day 10	NA
01-016	Day 11	NA
01-019	Day 1	6
01-019	Day 2	7
01-019	Day 3	6
01-019	Day 4	6
01-019	Day 5	5
01-019	Day 6	5
01-019	Day 7	0
01-019	Day 8	0
01-019	Day 9	0
01-019	Day 10	NA
01-019	Day 11	NA
01-021	Day 1	3
01-021	Day 2	2
01-021	Day 3	2
01-021	Day 4	3
01-021	Day 5	4
01-021	Day 6	4
01-021	Day 7	2
01-021	Day 8	4
01-021	Day 9	2
01-021	Day 10	2
01-021	Day 11	2
01-024	Day 1	1
01-024	Day 2	4
01-024	Day 3	7
01-024	Day 4	3
01-024	Day 5	2
01-024	Day 6	2
01-024	Day 7	2
01-024	Day 8	1
01-024	Day 9	1
01-024	Day 10	1
01-024	Day 11	0
01-026	Day 1	5
01-026	Day 2	5
01-026	Day 3	5
01-026	Day 4	3
01-026	Day 5	0
01-026	Day 6	0
01-026	Day 7	NA
01-026	Day 8	NA
01-026	Day 9	NA
01-026	Day 10	NA
01-026	Day 11	NA
01-027	Day 1	6
01-027	Day 2	8
01-027	Day 3	4
01-027	Day 4	2
01-027	Day 5	0
01-027	Day 6	0
01-027	Day 7	0
01-027	Day 8	0
01-027	Day 9	0
01-027	Day 10	0
01-027	Day 11	NA
01-028	Day 1	5
01-028	Day 2	5
01-028	Day 3	5
01-028	Day 4	5
01-028	Day 5	5
01-028	Day 6	0
01-028	Day 7	2
01-028	Day 8	2
01-028	Day 9	0
01-028	Day 10	0
01-028	Day 11	0
01-029	Day 1	6
01-029	Day 2	4
01-029	Day 3	4
01-029	Day 4	3
01-029	Day 5	2
01-029	Day 6	0
01-029	Day 7	0
01-029	Day 8	0
01-029	Day 9	0
01-029	Day 10	NA
01-029	Day 11	NA
01-033	Day 1	3
01-033	Day 2	3
01-033	Day 3	3
01-033	Day 4	2
01-033	Day 5	2
01-033	Day 6	1
01-033	Day 7	0
01-033	Day 8	0
01-033	Day 9	0
01-033	Day 10	NA
01-033	Day 11	NA
01-034	Day 1	3
01-034	Day 2	4
01-034	Day 3	3
01-034	Day 4	2
01-034	Day 5	0
01-034	Day 6	0
01-034	Day 7	0
01-034	Day 8	NA
01-034	Day 9	NA
01-034	Day 10	NA
01-034	Day 11	NA
01-035	Day 1	5
01-035	Day 2	6
01-035	Day 3	7
01-035	Day 4	6
01-035	Day 5	5
01-035	Day 6	4
01-035	Day 7	2
01-035	Day 8	0
01-035	Day 9	0
01-035	Day 10	NA
01-035	Day 11	NA
01-038	Day 1	4
01-038	Day 2	2
01-038	Day 3	0
01-038	Day 4	0
01-038	Day 5	0
01-038	Day 6	NA
01-038	Day 7	NA
01-038	Day 8	NA
01-038	Day 9	NA
01-038	Day 10	NA
01-038	Day 11	NA
01-040	Day 1	0
01-040	Day 2	1
01-040	Day 3	1
01-040	Day 4	0
01-040	Day 5	0
01-040	Day 6	0
01-040	Day 7	0
01-040	Day 8	NA
01-040	Day 9	NA
01-040	Day 10	NA
01-040	Day 11	NA
01-045	Day 1	7
01-045	Day 2	9
01-045	Day 3	9
01-045	Day 4	9
01-045	Day 5	7
01-045	Day 6	6
01-045	Day 7	4
01-045	Day 8	0
01-045	Day 9	0
01-045	Day 10	0
01-045	Day 11	0
01-046	Day 1	5
01-046	Day 2	6
01-046	Day 3	10
01-046	Day 4	10
01-046	Day 5	10
01-046	Day 6	10
01-046	Day 7	9
01-046	Day 8	9
01-046	Day 9	8
01-046	Day 10	7
01-046	Day 11	0
01-048	Day 1	9
01-048	Day 2	9
01-048	Day 3	7
01-048	Day 4	5
01-048	Day 5	5
01-048	Day 6	4
01-048	Day 7	0
01-048	Day 8	0
01-048	Day 9	0
01-048	Day 10	0
01-048	Day 11	NA
01-049	Day 1	6
01-049	Day 2	1
01-049	Day 3	0
01-049	Day 4	0
01-049	Day 5	0
01-049	Day 6	0
01-049	Day 7	0
01-049	Day 8	0
01-049	Day 9	NA
01-049	Day 10	NA
01-049	Day 11	NA
01-050	Day 1	4
01-050	Day 2	4
01-050	Day 3	0
01-050	Day 4	0
01-050	Day 5	0
01-050	Day 6	0
01-050	Day 7	NA
01-050	Day 8	NA
01-050	Day 9	NA
01-050	Day 10	NA
01-050	Day 11	NA
01-052	Day 1	4
01-052	Day 2	8
01-052	Day 3	1
01-052	Day 4	0
01-052	Day 5	0
01-052	Day 6	0
01-052	Day 7	0
01-052	Day 8	0
01-052	Day 9	NA
01-052	Day 10	NA
01-052	Day 11	NA
01-053	Day 1	0
01-053	Day 2	2
01-053	Day 3	1
01-053	Day 4	1
01-053	Day 5	1
01-053	Day 6	0
01-053	Day 7	0
01-053	Day 8	0
01-053	Day 9	0
01-053	Day 10	NA
01-053	Day 11	NA
01-055	Day 1	0
01-055	Day 2	0
01-055	Day 3	0
01-055	Day 4	0
01-055	Day 5	0
01-055	Day 6	0
01-055	Day 7	NA
01-055	Day 8	NA
01-055	Day 9	NA
01-055	Day 10	NA
01-055	Day 11	NA
01-056	Day 1	4
01-056	Day 2	5
01-056	Day 3	2
01-056	Day 4	1
01-056	Day 5	0
01-056	Day 6	0
01-056	Day 7	0
01-056	Day 8	0
01-056	Day 9	0
01-056	Day 10	NA
01-056	Day 11	NA
01-057	Day 1	7
01-057	Day 2	7
01-057	Day 3	7
01-057	Day 4	6
01-057	Day 5	5
01-057	Day 6	0
01-057	Day 7	0
01-057	Day 8	NA
01-057	Day 9	NA
01-057	Day 10	NA
01-057	Day 11	NA
01-058	Day 1	7
01-058	Day 2	7
01-058	Day 3	6
01-058	Day 4	7
01-058	Day 5	6
01-058	Day 6	6
01-058	Day 7	3
01-058	Day 8	0
01-058	Day 9	0
01-058	Day 10	0
01-058	Day 11	NA
01-059	Day 1	5
01-059	Day 2	5
01-059	Day 3	6
01-059	Day 4	7
01-059	Day 5	7
01-059	Day 6	8
01-059	Day 7	8
01-059	Day 8	6
01-059	Day 9	4
01-059	Day 10	0
01-059	Day 11	0
01-062	Day 1	7
01-062	Day 2	9
01-062	Day 3	9
01-062	Day 4	7
01-062	Day 5	6
01-062	Day 6	6
01-062	Day 7	5
01-062	Day 8	3
01-062	Day 9	1
01-062	Day 10	0
01-062	Day 11	0
01-064	Day 1	3
01-064	Day 2	4
01-064	Day 3	3
01-064	Day 4	2
01-064	Day 5	0
01-064	Day 6	0
01-064	Day 7	0
01-064	Day 8	0
01-064	Day 9	NA
01-064	Day 10	NA
01-064	Day 11	NA
01-067	Day 1	6
01-067	Day 2	8
01-067	Day 3	7
01-067	Day 4	3
01-067	Day 5	3
01-067	Day 6	0
01-067	Day 7	0
01-067	Day 8	0
01-067	Day 9	NA
01-067	Day 10	NA
01-067	Day 11	NA
01-068	Day 1	4
01-068	Day 2	3
01-068	Day 3	0
01-068	Day 4	0
01-068	Day 5	0
01-068	Day 6	NA
01-068	Day 7	NA
01-068	Day 8	NA
01-068	Day 9	NA
01-068	Day 10	NA
01-068	Day 11	NA
01-069	Day 1	10
01-069	Day 2	10
01-069	Day 3	7
01-069	Day 4	3
01-069	Day 5	1
01-069	Day 6	0
01-069	Day 7	0
01-069	Day 8	NA
01-069	Day 9	NA
01-069	Day 10	NA
01-069	Day 11	NA
01-070	Day 1	4
01-070	Day 2	4
01-070	Day 3	3
01-070	Day 4	2
01-070	Day 5	1
01-070	Day 6	1
01-070	Day 7	0
01-070	Day 8	0
01-070	Day 9	NA
01-070	Day 10	NA
01-070	Day 11	NA
01-074	Day 1	9
01-074	Day 2	9
01-074	Day 3	6
01-074	Day 4	5
01-074	Day 5	4
01-074	Day 6	2
01-074	Day 7	2
01-074	Day 8	0
01-074	Day 9	0
01-074	Day 10	NA
01-074	Day 11	NA
01-075	Day 1	3
01-075	Day 2	4
01-075	Day 3	6
01-075	Day 4	7
01-075	Day 5	6
01-075	Day 6	1
01-075	Day 7	0
01-075	Day 8	0
01-075	Day 9	0
01-075	Day 10	0
01-075	Day 11	NA
01-078	Day 1	8
01-078	Day 2	0
01-078	Day 3	0
01-078	Day 4	0
01-078	Day 5	0
01-078	Day 6	0
01-078	Day 7	0
01-078	Day 8	NA
01-078	Day 9	NA
01-078	Day 10	NA
01-078	Day 11	NA
01-081	Day 1	0
01-081	Day 2	0
01-081	Day 3	NA
01-081	Day 4	NA
01-081	Day 5	NA
01-081	Day 6	NA
01-081	Day 7	NA
01-081	Day 8	NA
01-081	Day 9	NA
01-081	Day 10	NA
01-081	Day 11	NA
01-083	Day 1	0
01-083	Day 2	0
01-083	Day 3	0
01-083	Day 4	0
01-083	Day 5	0
01-083	Day 6	0
01-083	Day 7	0
01-083	Day 8	NA
01-083	Day 9	NA
01-083	Day 10	NA
01-083	Day 11	NA
01-085	Day 1	3
01-085	Day 2	5
01-085	Day 3	2
01-085	Day 4	0
01-085	Day 5	0
01-085	Day 6	0
01-085	Day 7	0
01-085	Day 8	0
01-085	Day 9	NA
01-085	Day 10	NA
01-085	Day 11	NA
01-090	Day 1	6
01-090	Day 2	7
01-090	Day 3	6
01-090	Day 4	5
01-090	Day 5	4
01-090	Day 6	3
01-090	Day 7	0
01-090	Day 8	0
01-090	Day 9	NA
01-090	Day 10	NA
01-090	Day 11	NA
01-091	Day 1	5
01-091	Day 2	7
01-091	Day 3	7
01-091	Day 4	6
01-091	Day 5	5
01-091	Day 6	3
01-091	Day 7	0
01-091	Day 8	0
01-091	Day 9	0
01-091	Day 10	NA
01-091	Day 11	NA
01-093	Day 1	4
01-093	Day 2	4
01-093	Day 3	3
01-093	Day 4	4
01-093	Day 5	3
01-093	Day 6	2
01-093	Day 7	2
01-093	Day 8	1
01-093	Day 9	0
01-093	Day 10	0
01-093	Day 11	NA
01-094	Day 1	3
01-094	Day 2	4
01-094	Day 3	4
01-094	Day 4	3
01-094	Day 5	2
01-094	Day 6	0
01-094	Day 7	0
01-094	Day 8	NA
01-094	Day 9	NA
01-094	Day 10	NA
01-094	Day 11	NA
01-095	Day 1	2
01-095	Day 2	2
01-095	Day 3	3
01-095	Day 4	2
01-095	Day 5	1
01-095	Day 6	1
01-095	Day 7	0
01-095	Day 8	0
01-095	Day 9	0
01-095	Day 10	NA
01-095	Day 11	NA
01-100	Day 1	4
01-100	Day 2	3
01-100	Day 3	4
01-100	Day 4	5
01-100	Day 5	4
01-100	Day 6	3
01-100	Day 7	3
01-100	Day 8	2
01-100	Day 9	2
01-100	Day 10	1
01-100	Day 11	0
01-104	Day 1	0
01-104	Day 2	0
01-104	Day 3	0
01-104	Day 4	0
01-104	Day 5	0
01-104	Day 6	0
01-104	Day 7	0
01-104	Day 8	0
01-104	Day 9	0
01-104	Day 10	0
01-104	Day 11	NA
01-106	Day 1	7
01-106	Day 2	6
01-106	Day 3	6
01-106	Day 4	4
01-106	Day 5	1
01-106	Day 6	1
01-106	Day 7	0
01-106	Day 8	0
01-106	Day 9	0
01-106	Day 10	NA
01-106	Day 11	NA
01-108	Day 1	4
01-108	Day 2	4
01-108	Day 3	0
01-108	Day 4	0
01-108	Day 5	0
01-108	Day 6	0
01-108	Day 7	0
01-108	Day 8	0
01-108	Day 9	0
01-108	Day 10	0
01-108	Day 11	0
01-111	Day 1	4
01-111	Day 2	5
01-111	Day 3	5
01-111	Day 4	4
01-111	Day 5	4
01-111	Day 6	3
01-111	Day 7	2
01-111	Day 8	0
01-111	Day 9	0
01-111	Day 10	NA
01-111	Day 11	NA
02-002	Day 1	6
02-002	Day 2	6
02-002	Day 3	4
02-002	Day 4	7
02-002	Day 5	8
02-002	Day 6	9
02-002	Day 7	10
02-002	Day 8	9
02-002	Day 9	6
02-002	Day 10	3
02-002	Day 11	1
02-003	Day 1	4
02-003	Day 2	3
02-003	Day 3	2
02-003	Day 4	0
02-003	Day 5	0
02-003	Day 6	0
02-003	Day 7	NA
02-003	Day 8	NA
02-003	Day 9	NA
02-003	Day 10	NA
02-003	Day 11	NA
02-004	Day 1	6
02-004	Day 2	9
02-004	Day 3	7
02-004	Day 4	3
02-004	Day 5	0
02-004	Day 6	0
02-004	Day 7	0
02-004	Day 8	NA
02-004	Day 9	NA
02-004	Day 10	NA
02-004	Day 11	NA
02-005	Day 1	3
02-005	Day 2	2
02-005	Day 3	1
02-005	Day 4	1
02-005	Day 5	0
02-005	Day 6	0
02-005	Day 7	0
02-005	Day 8	0
02-005	Day 9	0
02-005	Day 10	NA
02-005	Day 11	NA
02-006	Day 1	7
02-006	Day 2	8
02-006	Day 3	8
02-006	Day 4	4
02-006	Day 5	0
02-006	Day 6	0
02-006	Day 7	0
02-006	Day 8	NA
02-006	Day 9	NA
02-006	Day 10	NA
02-006	Day 11	NA
02-008	Day 1	7
02-008	Day 2	6
02-008	Day 3	3
02-008	Day 4	0
02-008	Day 5	0
02-008	Day 6	0
02-008	Day 7	NA
02-008	Day 8	NA
02-008	Day 9	NA
02-008	Day 10	NA
02-008	Day 11	NA
02-009	Day 1	5
02-009	Day 2	4
02-009	Day 3	2
02-009	Day 4	1
02-009	Day 5	0
02-009	Day 6	0
02-009	Day 7	NA
02-009	Day 8	NA
02-009	Day 9	NA
02-009	Day 10	NA
02-009	Day 11	NA
02-010	Day 1	6
02-010	Day 2	6
02-010	Day 3	5
02-010	Day 4	4
02-010	Day 5	1
02-010	Day 6	NA
02-010	Day 7	NA
02-010	Day 8	NA
02-010	Day 9	NA
02-010	Day 10	NA
02-010	Day 11	NA
02-011	Day 1	3
02-011	Day 2	2
02-011	Day 3	0
02-011	Day 4	0
02-011	Day 5	0
02-011	Day 6	NA
02-011	Day 7	0
02-011	Day 8	0
02-011	Day 9	0
02-011	Day 10	0
02-011	Day 11	NA
02-013	Day 1	6
02-013	Day 2	6
02-013	Day 3	3
02-013	Day 4	3
02-013	Day 5	3
02-013	Day 6	2
02-013	Day 7	0
02-013	Day 8	0
02-013	Day 9	NA
02-013	Day 10	NA
02-013	Day 11	NA
02-014	Day 1	3
02-014	Day 2	7
02-014	Day 3	9
02-014	Day 4	8
02-014	Day 5	6
02-014	Day 6	5
02-014	Day 7	3
02-014	Day 8	3
02-014	Day 9	1
02-014	Day 10	0
02-014	Day 11	NA
02-015	Day 1	7
02-015	Day 2	6
02-015	Day 3	5
02-015	Day 4	0
02-015	Day 5	0
02-015	Day 6	0
02-015	Day 7	0
02-015	Day 8	0
02-015	Day 9	0
02-015	Day 10	NA
02-015	Day 11	NA
02-016	Day 1	5
02-016	Day 2	5
02-016	Day 3	3
02-016	Day 4	3
02-016	Day 5	1
02-016	Day 6	1
02-016	Day 7	0
02-016	Day 8	0
02-016	Day 9	0
02-016	Day 10	NA
02-016	Day 11	NA
02-017	Day 1	8
02-017	Day 2	7
02-017	Day 3	6
02-017	Day 4	4
02-017	Day 5	1
02-017	Day 6	0
02-017	Day 7	NA
02-017	Day 8	NA
02-017	Day 9	NA
02-017	Day 10	NA
02-017	Day 11	NA
02-018	Day 1	0
02-018	Day 2	0
02-018	Day 3	0
02-018	Day 4	0
02-018	Day 5	0
02-018	Day 6	0
02-018	Day 7	0
02-018	Day 8	0
02-018	Day 9	NA
02-018	Day 10	NA
02-018	Day 11	NA
02-019	Day 1	7
02-019	Day 2	9
02-019	Day 3	9
02-019	Day 4	8
02-019	Day 5	6
02-019	Day 6	3
02-019	Day 7	0
02-019	Day 8	0
02-019	Day 9	0
02-019	Day 10	NA
02-019	Day 11	NA
02-020	Day 1	8
02-020	Day 2	9
02-020	Day 3	9
02-020	Day 4	8
02-020	Day 5	3
02-020	Day 6	0
02-020	Day 7	0
02-020	Day 8	0
02-020	Day 9	NA
02-020	Day 10	NA
02-020	Day 11	NA
02-021	Day 1	0
02-021	Day 2	0
02-021	Day 3	0
02-021	Day 4	0
02-021	Day 5	0
02-021	Day 6	NA
02-021	Day 7	NA
02-021	Day 8	NA
02-021	Day 9	NA
02-021	Day 10	NA
02-021	Day 11	NA
02-023	Day 1	0
02-023	Day 2	2
02-023	Day 3	2
02-023	Day 4	2
02-023	Day 5	1
02-023	Day 6	1
02-023	Day 7	1
02-023	Day 8	1
02-023	Day 9	0
02-023	Day 10	0
02-023	Day 11	0
02-024	Day 1	7
02-024	Day 2	7
02-024	Day 3	6
02-024	Day 4	2
02-024	Day 5	2
02-024	Day 6	0
02-024	Day 7	0
02-024	Day 8	NA
02-024	Day 9	NA
02-024	Day 10	NA
02-024	Day 11	NA
02-025	Day 1	8
02-025	Day 2	7
02-025	Day 3	7
02-025	Day 4	5
02-025	Day 5	2
02-025	Day 6	0
02-025	Day 7	0
02-025	Day 8	NA
02-025	Day 9	NA
02-025	Day 10	NA
02-025	Day 11	NA
02-026	Day 1	7
02-026	Day 2	7
02-026	Day 3	6
02-026	Day 4	4
02-026	Day 5	2
02-026	Day 6	0
02-026	Day 7	0
02-026	Day 8	NA
02-026	Day 9	NA
02-026	Day 10	NA
02-026	Day 11	NA
02-028	Day 1	6
02-028	Day 2	7
02-028	Day 3	6
02-028	Day 4	4
02-028	Day 5	1
02-028	Day 6	0
02-028	Day 7	0
02-028	Day 8	0
02-028	Day 9	NA
02-028	Day 10	NA
02-028	Day 11	NA
02-029	Day 1	1
02-029	Day 2	1
02-029	Day 3	3
02-029	Day 4	2
02-029	Day 5	2
02-029	Day 6	1
02-029	Day 7	1
02-029	Day 8	1
02-029	Day 9	1
02-029	Day 10	1
02-029	Day 11	0
02-030	Day 1	7
02-030	Day 2	8
02-030	Day 3	7
02-030	Day 4	6
02-030	Day 5	4
02-030	Day 6	2
02-030	Day 7	0
02-030	Day 8	0
02-030	Day 9	NA
02-030	Day 10	NA
02-030	Day 11	NA
02-031	Day 1	0
02-031	Day 2	0
02-031	Day 3	0
02-031	Day 4	0
02-031	Day 5	NA
02-031	Day 6	0
02-031	Day 7	0
02-031	Day 8	0
02-031	Day 9	NA
02-031	Day 10	NA
02-031	Day 11	NA
02-032	Day 1	9
02-032	Day 2	9
02-032	Day 3	7
02-032	Day 4	4
02-032	Day 5	0
02-032	Day 6	0
02-032	Day 7	NA
02-032	Day 8	NA
02-032	Day 9	NA
02-032	Day 10	NA
02-032	Day 11	NA
02-033	Day 1	7
02-033	Day 2	7
02-033	Day 3	5
02-033	Day 4	0
02-033	Day 5	0
02-033	Day 6	0
02-033	Day 7	NA
02-033	Day 8	NA
02-033	Day 9	NA
02-033	Day 10	NA
02-033	Day 11	NA
02-035	Day 1	9
02-035	Day 2	9
02-035	Day 3	5
02-035	Day 4	2
02-035	Day 5	0
02-035	Day 6	0
02-035	Day 7	NA
02-035	Day 8	NA
02-035	Day 9	NA
02-035	Day 10	NA
02-035	Day 11	NA
02-036	Day 1	7
02-036	Day 2	6
02-036	Day 3	6
02-036	Day 4	6
02-036	Day 5	4
02-036	Day 6	3
02-036	Day 7	0
02-036	Day 8	0
02-036	Day 9	NA
02-036	Day 10	NA
02-036	Day 11	NA
02-038	Day 1	4
02-038	Day 2	5
02-038	Day 3	3
02-038	Day 4	0
02-038	Day 5	0
02-038	Day 6	0
02-038	Day 7	0
02-038	Day 8	NA
02-038	Day 9	NA
02-038	Day 10	NA
02-038	Day 11	NA
02-041	Day 1	5
02-041	Day 2	5
02-041	Day 3	3
02-041	Day 4	1
02-041	Day 5	0
02-041	Day 6	0
02-041	Day 7	0
02-041	Day 8	NA
02-041	Day 9	NA
02-041	Day 10	NA
02-041	Day 11	NA
02-044	Day 1	3
02-044	Day 2	3
02-044	Day 3	2
02-044	Day 4	0
02-044	Day 5	0
02-044	Day 6	0
02-044	Day 7	0
02-044	Day 8	0
02-044	Day 9	0
02-044	Day 10	0
02-044	Day 11	NA
02-045	Day 1	4
02-045	Day 2	2
02-045	Day 3	2
02-045	Day 4	0
02-045	Day 5	0
02-045	Day 6	NA
02-045	Day 7	NA
02-045	Day 8	NA
02-045	Day 9	NA
02-045	Day 10	NA
02-045	Day 11	NA
02-046	Day 1	7
02-046	Day 2	7
02-046	Day 3	0
02-046	Day 4	0
02-046	Day 5	0
02-046	Day 6	0
02-046	Day 7	NA
02-046	Day 8	NA
02-046	Day 9	NA
02-046	Day 10	NA
02-046	Day 11	NA
03-001	Day 1	5
03-001	Day 2	5
03-001	Day 3	7
03-001	Day 4	4
03-001	Day 5	3
03-001	Day 6	2
03-001	Day 7	2
03-001	Day 8	NA
03-001	Day 9	NA
03-001	Day 10	NA
03-001	Day 11	NA
03-002	Day 1	4
03-002	Day 2	4
03-002	Day 3	3
03-002	Day 4	2
03-002	Day 5	0
03-002	Day 6	0
03-002	Day 7	NA
03-002	Day 8	NA
03-002	Day 9	NA
03-002	Day 10	NA
03-002	Day 11	NA
03-003	Day 1	3
03-003	Day 2	5
03-003	Day 3	7
03-003	Day 4	5
03-003	Day 5	3
03-003	Day 6	2
03-003	Day 7	0
03-003	Day 8	0
03-003	Day 9	NA
03-003	Day 10	NA
03-003	Day 11	NA
03-004	Day 1	0
03-004	Day 2	3
03-004	Day 3	4
03-004	Day 4	5
03-004	Day 5	4
03-004	Day 6	2
03-004	Day 7	1
03-004	Day 8	0
03-004	Day 9	0
03-004	Day 10	NA
03-004	Day 11	NA
03-005	Day 1	5
03-005	Day 2	5
03-005	Day 3	3
03-005	Day 4	2
03-005	Day 5	1
03-005	Day 6	0
03-005	Day 7	0
03-005	Day 8	NA
03-005	Day 9	NA
03-005	Day 10	NA
03-005	Day 11	NA
03-006	Day 1	9
03-006	Day 2	9
03-006	Day 3	7
03-006	Day 4	7
03-006	Day 5	9
03-006	Day 6	6
03-006	Day 7	4
03-006	Day 8	6
03-006	Day 9	3
03-006	Day 10	2
03-006	Day 11	NA
03-007	Day 1	5
03-007	Day 2	3
03-007	Day 3	2
03-007	Day 4	2
03-007	Day 5	1
03-007	Day 6	0
03-007	Day 7	0
03-007	Day 8	NA
03-007	Day 9	NA
03-007	Day 10	NA
03-007	Day 11	NA
03-008	Day 1	1
03-008	Day 2	0
03-008	Day 3	2
03-008	Day 4	3
03-008	Day 5	0
03-008	Day 6	0
03-008	Day 7	NA
03-008	Day 8	NA
03-008	Day 9	NA
03-008	Day 10	NA
03-008	Day 11	NA
03-009	Day 1	0
03-009	Day 2	0
03-009	Day 3	0
03-009	Day 4	0
03-009	Day 5	0
03-009	Day 6	1
03-009	Day 7	0
03-009	Day 8	0
03-009	Day 9	0
03-009	Day 10	0
03-009	Day 11	0
03-010	Day 1	7
03-010	Day 2	9
03-010	Day 3	8
03-010	Day 4	5
03-010	Day 5	0
03-010	Day 6	0
03-010	Day 7	NA
03-010	Day 8	NA
03-010	Day 9	NA
03-010	Day 10	NA
03-010	Day 11	NA
03-011	Day 1	8
03-011	Day 2	7
03-011	Day 3	7
03-011	Day 4	1
03-011	Day 5	1
03-011	Day 6	NA
03-011	Day 7	NA
03-011	Day 8	NA
03-011	Day 9	NA
03-011	Day 10	NA
03-011	Day 11	NA
03-012	Day 1	9
03-012	Day 2	6
03-012	Day 3	4
03-012	Day 4	3
03-012	Day 5	2
03-012	Day 6	NA
03-012	Day 7	NA
03-012	Day 8	NA
03-012	Day 9	NA
03-012	Day 10	NA
03-012	Day 11	NA
03-013	Day 1	3
03-013	Day 2	4
03-013	Day 3	3
03-013	Day 4	3
03-013	Day 5	2
03-013	Day 6	2
03-013	Day 7	0
03-013	Day 8	0
03-013	Day 9	NA
03-013	Day 10	NA
03-013	Day 11	NA
03-014	Day 1	0
03-014	Day 2	0
03-014	Day 3	0
03-014	Day 4	0
03-014	Day 5	0
03-014	Day 6	NA
03-014	Day 7	NA
03-014	Day 8	NA
03-014	Day 9	NA
03-014	Day 10	NA
03-014	Day 11	NA
03-015	Day 1	2
03-015	Day 2	3
03-015	Day 3	2
03-015	Day 4	1
03-015	Day 5	NA
03-015	Day 6	NA
03-015	Day 7	NA
03-015	Day 8	NA
03-015	Day 9	NA
03-015	Day 10	NA
03-015	Day 11	NA
03-016	Day 1	4
03-016	Day 2	2
03-016	Day 3	1
03-016	Day 4	NA
03-016	Day 5	NA
03-016	Day 6	NA
03-016	Day 7	NA
03-016	Day 8	NA
03-016	Day 9	NA
03-016	Day 10	NA
03-016	Day 11	NA
03-018	Day 1	NA
03-018	Day 2	NA
03-018	Day 3	NA
03-018	Day 4	NA
03-018	Day 5	NA
03-018	Day 6	NA
03-018	Day 7	NA
03-018	Day 8	NA
03-018	Day 9	NA
03-018	Day 10	NA
03-018	Day 11	NA
03-019	Day 1	4
03-019	Day 2	5
03-019	Day 3	5
03-019	Day 4	8
03-019	Day 5	5
03-019	Day 6	5
03-019	Day 7	4
03-019	Day 8	3
03-019	Day 9	2
03-019	Day 10	1
03-019	Day 11	0
03-020	Day 1	8
03-020	Day 2	8
03-020	Day 3	4
03-020	Day 4	1
03-020	Day 5	0
03-020	Day 6	0
03-020	Day 7	NA
03-020	Day 8	NA
03-020	Day 9	NA
03-020	Day 10	NA
03-020	Day 11	NA
03-021	Day 1	6
03-021	Day 2	6
03-021	Day 3	4
03-021	Day 4	2
03-021	Day 5	1
03-021	Day 6	0
03-021	Day 7	NA
03-021	Day 8	NA
03-021	Day 9	NA
03-021	Day 10	NA
03-021	Day 11	NA
03-022	Day 1	8
03-022	Day 2	5
03-022	Day 3	3
03-022	Day 4	2
03-022	Day 5	0
03-022	Day 6	0
03-022	Day 7	0
03-022	Day 8	NA
03-022	Day 9	NA
03-022	Day 10	NA
03-022	Day 11	NA
03-023	Day 1	7
03-023	Day 2	7
03-023	Day 3	6
03-023	Day 4	4
03-023	Day 5	2
03-023	Day 6	0
03-023	Day 7	NA
03-023	Day 8	NA
03-023	Day 9	NA
03-023	Day 10	NA
03-023	Day 11	NA
03-024	Day 1	7
03-024	Day 2	5
03-024	Day 3	5
03-024	Day 4	4
03-024	Day 5	2
03-024	Day 6	0
03-024	Day 7	0
03-024	Day 8	NA
03-024	Day 9	NA
03-024	Day 10	NA
03-024	Day 11	NA
03-025	Day 1	9
03-025	Day 2	8
03-025	Day 3	7
03-025	Day 4	6
03-025	Day 5	6
03-025	Day 6	3
03-025	Day 7	2
03-025	Day 8	0
03-025	Day 9	NA
03-025	Day 10	NA
03-025	Day 11	NA
03-026	Day 1	7
03-026	Day 2	7
03-026	Day 3	5
03-026	Day 4	3
03-026	Day 5	3
03-026	Day 6	1
03-026	Day 7	0
03-026	Day 8	0
03-026	Day 9	NA
03-026	Day 10	NA
03-026	Day 11	NA
03-027	Day 1	3
03-027	Day 2	4
03-027	Day 3	6
03-027	Day 4	6
03-027	Day 5	4
03-027	Day 6	3
03-027	Day 7	1
03-027	Day 8	0
03-027	Day 9	0
03-027	Day 10	NA
03-027	Day 11	NA
03-028	Day 1	0
03-028	Day 2	2
03-028	Day 3	4
03-028	Day 4	5
03-028	Day 5	4
03-028	Day 6	2
03-028	Day 7	0
03-028	Day 8	0
03-028	Day 9	0
03-028	Day 10	NA
03-028	Day 11	NA
04-001	Day 1	2
04-001	Day 2	1
04-001	Day 3	0
04-001	Day 4	0
04-001	Day 5	0
04-001	Day 6	0
04-001	Day 7	NA
04-001	Day 8	NA
04-001	Day 9	NA
04-001	Day 10	NA
04-001	Day 11	NA
04-002	Day 1	3
04-002	Day 2	4
04-002	Day 3	4
04-002	Day 4	4
04-002	Day 5	4
04-002	Day 6	2
04-002	Day 7	1
04-002	Day 8	1
04-002	Day 9	0
04-002	Day 10	0
04-002	Day 11	NA
04-003	Day 1	2
04-003	Day 2	3
04-003	Day 3	3
04-003	Day 4	2
04-003	Day 5	1
04-003	Day 6	0
04-003	Day 7	0
04-003	Day 8	0
04-003	Day 9	NA
04-003	Day 10	NA
04-003	Day 11	NA
04-004	Day 1	6
04-004	Day 2	9
04-004	Day 3	8
04-004	Day 4	4
04-004	Day 5	0
04-004	Day 6	NA
04-004	Day 7	NA
04-004	Day 8	NA
04-004	Day 9	NA
04-004	Day 10	NA
04-004	Day 11	NA
04-005	Day 1	8
04-005	Day 2	7
04-005	Day 3	3
04-005	Day 4	2
04-005	Day 5	0
04-005	Day 6	0
04-005	Day 7	0
04-005	Day 8	0
04-005	Day 9	NA
04-005	Day 10	NA
04-005	Day 11	NA
04-006	Day 1	0
04-006	Day 2	0
04-006	Day 3	2
04-006	Day 4	1
04-006	Day 5	1
04-006	Day 6	0
04-006	Day 7	0
04-006	Day 8	0
04-006	Day 9	0
04-006	Day 10	0
04-006	Day 11	NA
04-007	Day 1	8
04-007	Day 2	8
04-007	Day 3	5
04-007	Day 4	3
04-007	Day 5	2
04-007	Day 6	0
04-007	Day 7	0
04-007	Day 8	0
04-007	Day 9	0
04-007	Day 10	NA
04-007	Day 11	NA
04-008	Day 1	3
04-008	Day 2	4
04-008	Day 3	5
04-008	Day 4	6
04-008	Day 5	6
04-008	Day 6	4
04-008	Day 7	3
04-008	Day 8	3
04-008	Day 9	1
04-008	Day 10	1
04-008	Day 11	0
04-009	Day 1	4
04-009	Day 2	4
04-009	Day 3	4
04-009	Day 4	5
04-009	Day 5	3
04-009	Day 6	0
04-009	Day 7	0
04-009	Day 8	NA
04-009	Day 9	NA
04-009	Day 10	NA
04-009	Day 11	NA
04-010	Day 1	2
04-010	Day 2	3
04-010	Day 3	2
04-010	Day 4	1
04-010	Day 5	3
04-010	Day 6	2
04-010	Day 7	0
04-010	Day 8	0
04-010	Day 9	NA
04-010	Day 10	NA
04-010	Day 11	NA
04-011	Day 1	3
04-011	Day 2	3
04-011	Day 3	3
04-011	Day 4	2
04-011	Day 5	2
04-011	Day 6	1
04-011	Day 7	1
04-011	Day 8	0
04-011	Day 9	0
04-011	Day 10	0
04-011	Day 11	NA
04-012	Day 1	8
04-012	Day 2	5
04-012	Day 3	4
04-012	Day 4	8
04-012	Day 5	8
04-012	Day 6	4
04-012	Day 7	4
04-012	Day 8	1
04-012	Day 9	0
04-012	Day 10	0
04-012	Day 11	0
04-013	Day 1	2
04-013	Day 2	3
04-013	Day 3	1
04-013	Day 4	0
04-013	Day 5	NA
04-013	Day 6	NA
04-013	Day 7	NA
04-013	Day 8	NA
04-013	Day 9	NA
04-013	Day 10	NA
04-013	Day 11	NA
04-014	Day 1	3
04-014	Day 2	4
04-014	Day 3	4
04-014	Day 4	3
04-014	Day 5	2
04-014	Day 6	0
04-014	Day 7	0
04-014	Day 8	NA
04-014	Day 9	NA
04-014	Day 10	NA
04-014	Day 11	NA
04-015	Day 1	2
04-015	Day 2	0
04-015	Day 3	0
04-015	Day 4	0
04-015	Day 5	0
04-015	Day 6	NA
04-015	Day 7	NA
04-015	Day 8	NA
04-015	Day 9	NA
04-015	Day 10	NA
04-015	Day 11	NA
04-016	Day 1	2
04-016	Day 2	3
04-016	Day 3	2
04-016	Day 4	1
04-016	Day 5	1
04-016	Day 6	0
04-016	Day 7	0
04-016	Day 8	0
04-016	Day 9	NA
04-016	Day 10	NA
04-016	Day 11	NA
04-017	Day 1	6
04-017	Day 2	6
04-017	Day 3	3
04-017	Day 4	1
04-017	Day 5	0
04-017	Day 6	0
04-017	Day 7	0
04-017	Day 8	NA
04-017	Day 9	NA
04-017	Day 10	NA
04-017	Day 11	NA
04-018	Day 1	5
04-018	Day 2	5
04-018	Day 3	4
04-018	Day 4	4
04-018	Day 5	3
04-018	Day 6	1
04-018	Day 7	0
04-018	Day 8	0
04-018	Day 9	NA
04-018	Day 10	NA
04-018	Day 11	NA
04-019	Day 1	4
04-019	Day 2	3
04-019	Day 3	NA
04-019	Day 4	NA
04-019	Day 5	NA
04-019	Day 6	NA
04-019	Day 7	NA
04-019	Day 8	NA
04-019	Day 9	NA
04-019	Day 10	NA
04-019	Day 11	NA
04-020	Day 1	0
04-020	Day 2	2
04-020	Day 3	2
04-020	Day 4	3
04-020	Day 5	2
04-020	Day 6	1
04-020	Day 7	1
04-020	Day 8	0
04-020	Day 9	0
04-020	Day 10	0
04-020	Day 11	0
04-021	Day 1	3
04-021	Day 2	5
04-021	Day 3	6
04-021	Day 4	3
04-021	Day 5	0
04-021	Day 6	0
04-021	Day 7	NA
04-021	Day 8	NA
04-021	Day 9	NA
04-021	Day 10	NA
04-021	Day 11	NA
04-022	Day 1	2
04-022	Day 2	2
04-022	Day 3	2
04-022	Day 4	1
04-022	Day 5	1
04-022	Day 6	1
04-022	Day 7	0
04-022	Day 8	0
04-022	Day 9	NA
04-022	Day 10	NA
04-022	Day 11	NA
04-023	Day 1	7
04-023	Day 2	7
04-023	Day 3	7
04-023	Day 4	6
04-023	Day 5	5
04-023	Day 6	3
04-023	Day 7	0
04-023	Day 8	0
04-023	Day 9	NA
04-023	Day 10	NA
04-023	Day 11	NA
04-024	Day 1	4
04-024	Day 2	4
04-024	Day 3	4
04-024	Day 4	4
04-024	Day 5	2
04-024	Day 6	2
04-024	Day 7	2
04-024	Day 8	0
04-024	Day 9	0
04-024	Day 10	NA
04-024	Day 11	NA
04-025	Day 1	5
04-025	Day 2	4
04-025	Day 3	3
04-025	Day 4	2
04-025	Day 5	1
04-025	Day 6	0
04-025	Day 7	0
04-025	Day 8	NA
04-025	Day 9	NA
04-025	Day 10	NA
04-025	Day 11	NA
04-026	Day 1	8
04-026	Day 2	6
04-026	Day 3	5
04-026	Day 4	3
04-026	Day 5	1
04-026	Day 6	0
04-026	Day 7	0
04-026	Day 8	0
04-026	Day 9	NA
04-026	Day 10	NA
04-026	Day 11	NA
04-027	Day 1	0
04-027	Day 2	3
04-027	Day 3	2
04-027	Day 4	0
04-027	Day 5	0
04-027	Day 6	0
04-027	Day 7	NA
04-027	Day 8	NA
04-027	Day 9	NA
04-027	Day 10	NA
04-027	Day 11	NA
04-029	Day 1	2
04-029	Day 2	4
04-029	Day 3	2
04-029	Day 4	1
04-029	Day 5	0
04-029	Day 6	0
04-029	Day 7	NA
04-029	Day 8	NA
04-029	Day 9	NA
04-029	Day 10	NA
04-029	Day 11	NA
04-030	Day 1	1
04-030	Day 2	1
04-030	Day 3	1
04-030	Day 4	2
04-030	Day 5	2
04-030	Day 6	1
04-030	Day 7	0
04-030	Day 8	0
04-030	Day 9	NA
04-030	Day 10	NA
04-030	Day 11	NA
04-031	Day 1	4
04-031	Day 2	0
04-031	Day 3	0
04-031	Day 4	6
04-031	Day 5	0
04-031	Day 6	0
04-031	Day 7	0
04-031	Day 8	0
04-031	Day 9	0
04-031	Day 10	NA
04-031	Day 11	NA
04-032	Day 1	0
04-032	Day 2	0
04-032	Day 3	3
04-032	Day 4	2
04-032	Day 5	0
04-032	Day 6	NA
04-032	Day 7	NA
04-032	Day 8	NA
04-032	Day 9	NA
04-032	Day 10	NA
04-032	Day 11	NA
04-033	Day 1	2
04-033	Day 2	3
04-033	Day 3	4
04-033	Day 4	5
04-033	Day 5	3
04-033	Day 6	1
04-033	Day 7	0
04-033	Day 8	0
04-033	Day 9	0
04-033	Day 10	NA
04-033	Day 11	NA
04-034	Day 1	4
04-034	Day 2	3
04-034	Day 3	2
04-034	Day 4	0
04-034	Day 5	0
04-034	Day 6	0
04-034	Day 7	NA
04-034	Day 8	NA
04-034	Day 9	NA
04-034	Day 10	NA
04-034	Day 11	NA
04-035	Day 1	5
04-035	Day 2	4
04-035	Day 3	4
04-035	Day 4	4
04-035	Day 5	3
04-035	Day 6	2
04-035	Day 7	0
04-035	Day 8	0
04-035	Day 9	NA
04-035	Day 10	NA
04-035	Day 11	NA
04-036	Day 1	8
04-036	Day 2	8
04-036	Day 3	7
04-036	Day 4	6
04-036	Day 5	4
04-036	Day 6	4
04-036	Day 7	2
04-036	Day 8	0
04-036	Day 9	0
04-036	Day 10	0
04-036	Day 11	0
04-037	Day 1	3
04-037	Day 2	4
04-037	Day 3	4
04-037	Day 4	4
04-037	Day 5	3
04-037	Day 6	1
04-037	Day 7	1
04-037	Day 8	0
04-037	Day 9	0
04-037	Day 10	0
04-037	Day 11	NA
04-038	Day 1	5
04-038	Day 2	6
04-038	Day 3	6
04-038	Day 4	7
04-038	Day 5	5
04-038	Day 6	3
04-038	Day 7	3
04-038	Day 8	0
04-038	Day 9	0
04-038	Day 10	NA
04-038	Day 11	NA
04-039	Day 1	10
04-039	Day 2	10
04-039	Day 3	10
04-039	Day 4	9
04-039	Day 5	8
04-039	Day 6	8
04-039	Day 7	8
04-039	Day 8	8
04-039	Day 9	5
04-039	Day 10	4
04-039	Day 11	1
04-040	Day 1	4
04-040	Day 2	5
04-040	Day 3	4
04-040	Day 4	5
04-040	Day 5	5
04-040	Day 6	5
04-040	Day 7	5
04-040	Day 8	4
04-040	Day 9	2
04-040	Day 10	0
04-040	Day 11	0
04-041	Day 1	4
04-041	Day 2	4
04-041	Day 3	5
04-041	Day 4	3
04-041	Day 5	1
04-041	Day 6	0
04-041	Day 7	0
04-041	Day 8	NA
04-041	Day 9	NA
04-041	Day 10	NA
04-041	Day 11	NA
04-042	Day 1	0
04-042	Day 2	1
04-042	Day 3	2
04-042	Day 4	2
04-042	Day 5	1
04-042	Day 6	0
04-042	Day 7	0
04-042	Day 8	NA
04-042	Day 9	NA
04-042	Day 10	NA
04-042	Day 11	NA
04-043	Day 1	3
04-043	Day 2	1
04-043	Day 3	0
04-043	Day 4	0
04-043	Day 5	0
04-043	Day 6	NA
04-043	Day 7	NA
04-043	Day 8	NA
04-043	Day 9	NA
04-043	Day 10	NA
04-043	Day 11	NA
04-044	Day 1	2
04-044	Day 2	2
04-044	Day 3	6
04-044	Day 4	10
04-044	Day 5	10
04-044	Day 6	10
04-044	Day 7	10
04-044	Day 8	9
04-044	Day 9	9
04-044	Day 10	8
04-044	Day 11	0
04-045	Day 1	5
04-045	Day 2	5
04-045	Day 3	3
04-045	Day 4	2
04-045	Day 5	0
04-045	Day 6	0
04-045	Day 7	NA
04-045	Day 8	NA
04-045	Day 9	NA
04-045	Day 10	NA
04-045	Day 11	NA
04-046	Day 1	8
04-046	Day 2	8
04-046	Day 3	7
04-046	Day 4	6
04-046	Day 5	4
04-046	Day 6	3
04-046	Day 7	2
04-046	Day 8	0
04-046	Day 9	NA
04-046	Day 10	NA
04-046	Day 11	NA
04-047	Day 1	4
04-047	Day 2	4
04-047	Day 3	3
04-047	Day 4	3
04-047	Day 5	2
04-047	Day 6	0
04-047	Day 7	0
04-047	Day 8	0
04-047	Day 9	NA
04-047	Day 10	NA
04-047	Day 11	NA
04-048	Day 1	8
04-048	Day 2	8
04-048	Day 3	7
04-048	Day 4	6
04-048	Day 5	4
04-048	Day 6	3
04-048	Day 7	3
04-048	Day 8	1
04-048	Day 9	0
04-048	Day 10	NA
04-048	Day 11	NA
04-049	Day 1	2
04-049	Day 2	2
04-049	Day 3	2
04-049	Day 4	2
04-049	Day 5	2
04-049	Day 6	1
04-049	Day 7	1
04-049	Day 8	0
04-049	Day 9	0
04-049	Day 10	0
04-049	Day 11	NA
04-050	Day 1	3
04-050	Day 2	5
04-050	Day 3	4
04-050	Day 4	4
04-050	Day 5	4
04-050	Day 6	4
04-050	Day 7	4
04-050	Day 8	4
04-050	Day 9	3
04-050	Day 10	2
04-050	Day 11	0
04-051	Day 1	3
04-051	Day 2	0
04-051	Day 3	0
04-051	Day 4	0
04-051	Day 5	NA
04-051	Day 6	NA
04-051	Day 7	NA
04-051	Day 8	NA
04-051	Day 9	NA
04-051	Day 10	NA
04-051	Day 11	NA
04-052	Day 1	3
04-052	Day 2	3
04-052	Day 3	10
04-052	Day 4	10
04-052	Day 5	8
04-052	Day 6	8
04-052	Day 7	4
04-052	Day 8	4
04-052	Day 9	2
04-052	Day 10	0
04-052	Day 11	0
04-053	Day 1	3
04-053	Day 2	3
04-053	Day 3	3
04-053	Day 4	3
04-053	Day 5	3
04-053	Day 6	2
04-053	Day 7	0
04-053	Day 8	0
04-053	Day 9	NA
04-053	Day 10	NA
04-053	Day 11	NA
04-054	Day 1	4
04-054	Day 2	2
04-054	Day 3	0
04-054	Day 4	0
04-054	Day 5	0
04-054	Day 6	NA
04-054	Day 7	NA
04-054	Day 8	NA
04-054	Day 9	NA
04-054	Day 10	NA
04-054	Day 11	NA
04-055	Day 1	4
04-055	Day 2	4
04-055	Day 3	4
04-055	Day 4	4
04-055	Day 5	4
04-055	Day 6	4
04-055	Day 7	2
04-055	Day 8	2
04-055	Day 9	0
04-055	Day 10	0
04-055	Day 11	NA
04-057	Day 1	7
04-057	Day 2	6
04-057	Day 3	4
04-057	Day 4	1
04-057	Day 5	0
04-057	Day 6	0
04-057	Day 7	NA
04-057	Day 8	NA
04-057	Day 9	NA
04-057	Day 10	NA
04-057	Day 11	NA
04-058	Day 1	3
04-058	Day 2	4
04-058	Day 3	4
04-058	Day 4	4
04-058	Day 5	4
04-058	Day 6	4
04-058	Day 7	5
04-058	Day 8	3
04-058	Day 9	1
04-058	Day 10	0
04-058	Day 11	0
04-059	Day 1	NA
04-059	Day 2	2
04-059	Day 3	2
04-059	Day 4	3
04-059	Day 5	3
04-059	Day 6	3
04-059	Day 7	2
04-059	Day 8	2
04-059	Day 9	1
04-059	Day 10	2
04-059	Day 11	1
04-060	Day 1	5
04-060	Day 2	5
04-060	Day 3	4
04-060	Day 4	4
04-060	Day 5	4
04-060	Day 6	3
04-060	Day 7	2
04-060	Day 8	1
04-060	Day 9	0
04-060	Day 10	NA
04-060	Day 11	NA
05-002	Day 1	2
05-002	Day 2	0
05-002	Day 3	0
05-002	Day 4	0
05-002	Day 5	0
05-002	Day 6	0
05-002	Day 7	0
05-002	Day 8	NA
05-002	Day 9	NA
05-002	Day 10	NA
05-002	Day 11	NA
05-003	Day 1	1
05-003	Day 2	1
05-003	Day 3	2
05-003	Day 4	2
05-003	Day 5	2
05-003	Day 6	2
05-003	Day 7	1
05-003	Day 8	1
05-003	Day 9	1
05-003	Day 10	0
05-003	Day 11	0
05-004	Day 1	5
05-004	Day 2	4
05-004	Day 3	3
05-004	Day 4	2
05-004	Day 5	2
05-004	Day 6	1
05-004	Day 7	1
05-004	Day 8	1
05-004	Day 9	0
05-004	Day 10	0
05-004	Day 11	0
05-005	Day 1	5
05-005	Day 2	3
05-005	Day 3	4
05-005	Day 4	5
05-005	Day 5	4
05-005	Day 6	3
05-005	Day 7	3
05-005	Day 8	0
05-005	Day 9	NA
05-005	Day 10	NA
05-005	Day 11	NA
05-008	Day 1	0
05-008	Day 2	0
05-008	Day 3	0
05-008	Day 4	0
05-008	Day 5	0
05-008	Day 6	0
05-008	Day 7	0
[truncated: 2,798 more rows]

## Sheet: AE
S_ID	AENONE	AESPID	AECAT	AETERM	AESER	SAESPID	AESTDT	AEENDT	AEONGO	INTENSIT	AEREL1	AEACN	AEOUT
	no AE	AE No per subject	AE or ADE		SAE?	SAE No	Start date	End Date	Ongoing?	Intensity	Causality	Action taken	Outcome
01-001	Y	NA	NA	NA	NA	NA	NA	NA	NA	NA	NA	NA	NA
01-002	Y	NA	NA	NA	NA	NA	NA	NA	NA	NA	NA	NA	NA
01-003	Y	NA	NA	NA	NA	NA	NA	NA	NA	NA	NA	NA	NA
01-004	Y	NA	NA	NA	NA	NA	NA	NA	NA	NA	NA	NA	NA
01-005	Y	NA	NA	NA	NA	NA	NA	NA	NA	NA	NA	NA	NA
01-006	Y	NA	NA	NA	NA	NA	NA	NA	NA	NA	NA	NA	NA
01-007	Y	NA	NA	NA	NA	NA	NA	NA	NA	NA	NA	NA	NA
01-008	Y	NA	NA	NA	NA	NA	NA	NA	NA	NA	NA	NA	NA
01-009	Y	NA	NA	NA	NA	NA	NA	NA	NA	NA	NA	NA	NA
01-010	Y	NA	NA	NA	NA	NA	NA	NA	NA	NA	NA	NA	NA
01-011	Y	NA	NA	NA	NA	NA	NA	NA	NA	NA	NA	NA	NA
01-012	Y	NA	NA	NA	NA	NA	NA	NA	NA	NA	NA	NA	NA
01-013	Y	NA	NA	NA	NA	NA	NA	NA	NA	NA	NA	NA	NA
01-014	Y	NA	NA	NA	NA	NA	NA	NA	NA	NA	NA	NA	NA
01-015	Y	NA	NA	NA	NA	NA	NA	NA	NA	NA	NA	NA	NA
01-016	Y	NA	NA	NA	NA	NA	NA	NA	NA	NA	NA	NA	NA
01-017	Y	NA	NA	NA	NA	NA	NA	NA	NA	NA	NA	NA	NA
01-018	Y	NA	NA	NA	NA	NA	NA	NA	NA	NA	NA	NA	NA
01-019	Y	NA	NA	NA	NA	NA	NA	NA	NA	NA	NA	NA	NA
01-020	Y	NA	NA	NA	NA	NA	NA	NA	NA	NA	NA	NA	NA
01-021	Y	NA	NA	NA	NA	NA	NA	NA	NA	NA	NA	NA	NA
01-022	Y	NA	NA	NA	NA	NA	NA	NA	NA	NA	NA	NA	NA
01-023	Y	NA	NA	NA	NA	NA	NA	NA	NA	NA	NA	NA	NA
01-024	Y	NA	NA	NA	NA	NA	NA	NA	NA	NA	NA	NA	NA
01-025	Y	NA	NA	NA	NA	NA	NA	NA	NA	NA	NA	NA	NA
01-026	Y	NA	NA	NA	NA	NA	NA	NA	NA	NA	NA	NA	NA
01-027	Y	NA	NA	NA	NA	NA	NA	NA	NA	NA	NA	NA	NA
01-028	Y	NA	NA	NA	NA	NA	NA	NA	NA	NA	NA	NA	NA
01-029	Y	NA	NA	NA	NA	NA	NA	NA	NA	NA	NA	NA	NA
01-030	Y	NA	NA	NA	NA	NA	NA	NA	NA	NA	NA	NA	NA
01-031	Y	NA	NA	NA	NA	NA	NA	NA	NA	NA	NA	NA	NA
01-032	Y	NA	NA	NA	NA	NA	NA	NA	NA	NA	NA	NA	NA
01-033	Y	NA	NA	NA	NA	NA	NA	NA	NA	NA	NA	NA	NA
01-034	Y	NA	NA	NA	NA	NA	NA	NA	NA	NA	NA	NA	NA
01-035	Y	NA	NA	NA	NA	NA	NA	NA	NA	NA	NA	NA	NA
01-036	Y	NA	NA	NA	NA	NA	NA	NA	NA	NA	NA	NA	NA
01-037	Y	NA	NA	NA	NA	NA	NA	NA	NA	NA	NA	NA	NA
01-038	Y	NA	NA	NA	NA	NA	NA	NA	NA	NA	NA	NA	NA
01-039	Y	NA	NA	NA	NA	NA	NA	NA	NA	NA	NA	NA	NA
01-040	Y	NA	NA	NA	NA	NA	NA	NA	NA	NA	NA	NA	NA
01-041	Y	NA	NA	NA	NA	NA	NA	NA	NA	NA	NA	NA	NA
01-042	Y	NA	NA	NA	NA	NA	NA	NA	NA	NA	NA	NA	NA
01-043	Y	NA	NA	NA	NA	NA	NA	NA	NA	NA	NA	NA	NA
01-044	Y	NA	NA	NA	NA	NA	NA	NA	NA	NA	NA	NA	NA
01-045	Y	NA	NA	NA	NA	NA	NA	NA	NA	NA	NA	NA	NA
01-046	Y	NA	NA	NA	NA	NA	NA	NA	NA	NA	NA	NA	NA
01-047	Y	NA	NA	NA	NA	NA	NA	NA	NA	NA	NA	NA	NA
01-048	Y	NA	NA	NA	NA	NA	NA	NA	NA	NA	NA	NA	NA
01-049	Y	NA	NA	NA	NA	NA	NA	NA	NA	NA	NA	NA	NA
01-050	Y	NA	NA	NA	NA	NA	NA	NA	NA	NA	NA	NA	NA
01-051	Y	NA	NA	NA	NA	NA	NA	NA	NA	NA	NA	NA	NA
01-052	Y	NA	NA	NA	NA	NA	NA	NA	NA	NA	NA	NA	NA
01-053	Y	NA	NA	NA	NA	NA	NA	NA	NA	NA	NA	NA	NA
01-054	Y	NA	NA	NA	NA	NA	NA	NA	NA	NA	NA	NA	NA
01-055	Y	NA	NA	NA	NA	NA	NA	NA	NA	NA	NA	NA	NA
01-056	Y	NA	NA	NA	NA	NA	NA	NA	NA	NA	NA	NA	NA
01-057	Y	NA	NA	NA	NA	NA	NA	NA	NA	NA	NA	NA	NA
01-058	Y	NA	NA	NA	NA	NA	NA	NA	NA	NA	NA	NA	NA
01-059	Y	NA	NA	NA	NA	NA	NA	NA	NA	NA	NA	NA	NA
01-060	Y	NA	NA	NA	NA	NA	NA	NA	NA	NA	NA	NA	NA
01-061	Y	NA	NA	NA	NA	NA	NA	NA	NA	NA	NA	NA	NA
01-062	Y	NA	NA	NA	NA	NA	NA	NA	NA	NA	NA	NA	NA
01-063	Y	NA	NA	NA	NA	NA	NA	NA	NA	NA	NA	NA	NA
01-064	Y	NA	NA	NA	NA	NA	NA	NA	NA	NA	NA	NA	NA
01-065	Y	NA	NA	NA	NA	NA	NA	NA	NA	NA	NA	NA	NA
01-066	Y	NA	NA	NA	NA	NA	NA	NA	NA	NA	NA	NA	NA
01-067	Y	NA	NA	NA	NA	NA	NA	NA	NA	NA	NA	NA	NA
01-068	Y	NA	NA	NA	NA	NA	NA	NA	NA	NA	NA	NA	NA
01-069	Y	NA	NA	NA	NA	NA	NA	NA	NA	NA	NA	NA	NA
01-070	Y	NA	NA	NA	NA	NA	NA	NA	NA	NA	NA	NA	NA
01-071	Y	NA	NA	NA	NA	NA	NA	NA	NA	NA	NA	NA	NA
01-072	Y	NA	NA	NA	NA	NA	NA	NA	NA	NA	NA	NA	NA
01-073	Y	NA	NA	NA	NA	NA	NA	NA	NA	NA	NA	NA	NA
01-074	Y	NA	NA	NA	NA	NA	NA	NA	NA	NA	NA	NA	NA
01-075	Y	NA	NA	NA	NA	NA	NA	NA	NA	NA	NA	NA	NA
01-076	Y	NA	NA	NA	NA	NA	NA	NA	NA	NA	NA	NA	NA
01-077	Y	NA	NA	NA	NA	NA	NA	NA	NA	NA	NA	NA	NA
01-078	Y	NA	NA	NA	NA	NA	NA	NA	NA	NA	NA	NA	NA
01-079	Y	NA	NA	NA	NA	NA	NA	NA	NA	NA	NA	NA	NA
01-080	Y	NA	NA	NA	NA	NA	NA	NA	NA	NA	NA	NA	NA
01-081	Y	NA	NA	NA	NA	NA	NA	NA	NA	NA	NA	NA	NA
01-082	Y	NA	NA	NA	NA	NA	NA	NA	NA	NA	NA	NA	NA
01-083	Y	NA	NA	NA	NA	NA	NA	NA	NA	NA	NA	NA	NA
01-084	Y	NA	NA	NA	NA	NA	NA	NA	NA	NA	NA	NA	NA
01-085	Y	NA	NA	NA	NA	NA	NA	NA	NA	NA	NA	NA	NA
01-086	Y	NA	NA	NA	NA	NA	NA	NA	NA	NA	NA	NA	NA
01-087	Y	NA	NA	NA	NA	NA	NA	NA	NA	NA	NA	NA	NA
01-088	Y	NA	NA	NA	NA	NA	NA	NA	NA	NA	NA	NA	NA
01-089	Y	NA	NA	NA	NA	NA	NA	NA	NA	NA	NA	NA	NA
01-090	Y	NA	NA	NA	NA	NA	NA	NA	NA	NA	NA	NA	NA
01-091	Y	NA	NA	NA	NA	NA	NA	NA	NA	NA	NA	NA	NA
01-092	Y	NA	NA	NA	NA	NA	NA	NA	NA	NA	NA	NA	NA
01-093	Y	NA	NA	NA	NA	NA	NA	NA	NA	NA	NA	NA	NA
01-094	Y	NA	NA	NA	NA	NA	NA	NA	NA	NA	NA	NA	NA
01-095	Y	NA	NA	NA	NA	NA	NA	NA	NA	NA	NA	NA	NA
01-096	Y	NA	NA	NA	NA	NA	NA	NA	NA	NA	NA	NA	NA
01-097	Y	NA	NA	NA	NA	NA	NA	NA	NA	NA	NA	NA	NA
01-098	Y	NA	NA	NA	NA	NA	NA	NA	NA	NA	NA	NA	NA
01-099	Y	NA	NA	NA	NA	NA	NA	NA	NA	NA	NA	NA	NA
01-100	Y	NA	NA	NA	NA	NA	NA	NA	NA	NA	NA	NA	NA
01-101	Y	NA	NA	NA	NA	NA	NA	NA	NA	NA	NA	NA	NA
01-102	Y	NA	NA	NA	NA	NA	NA	NA	NA	NA	NA	NA	NA
01-103	Y	NA	NA	NA	NA	NA	NA	NA	NA	NA	NA	NA	NA
01-104	Y	NA	NA	NA	NA	NA	NA	NA	NA	NA	NA	NA	NA
01-105	Y	NA	NA	NA	NA	NA	NA	NA	NA	NA	NA	NA	NA
01-106	Y	NA	NA	NA	NA	NA	NA	NA	NA	NA	NA	NA	NA
01-107	Y	NA	NA	NA	NA	NA	NA	NA	NA	NA	NA	NA	NA
01-108	Y	NA	NA	NA	NA	NA	NA	NA	NA	NA	NA	NA	NA
01-109	Y	NA	NA	NA	NA	NA	NA	NA	NA	NA	NA	NA	NA
01-110	Y	NA	NA	NA	NA	NA	NA	NA	NA	NA	NA	NA	NA
01-111	Y	NA	NA	NA	NA	NA	NA	NA	NA	NA	NA	NA	NA
01-112	Y	NA	NA	NA	NA	NA	NA	NA	NA	NA	NA	NA	NA
02-001	Y	NA	NA	NA	NA	NA	NA	NA	NA	NA	NA	NA	NA
02-002	Y	NA	NA	NA	NA	NA	NA	NA	NA	NA	NA	NA	NA
02-003	NA	1	2	nausea	N	NA	2019-02-27	2019-03-04	NA	1	NA	1	1
02-004	Y	NA	NA	NA	NA	NA	NA	NA	NA	NA	NA	NA	NA
02-005	Y	NA	NA	NA	NA	NA	NA	NA	NA	NA	NA	NA	NA
02-006	Y	NA	NA	NA	NA	NA	NA	NA	NA	NA	NA	NA	NA
02-007	Y	NA	NA	NA	NA	NA	NA	NA	NA	NA	NA	NA	NA
02-008	Y	NA	NA	NA	NA	NA	NA	NA	NA	NA	NA	NA	NA
02-009	Y	NA	NA	NA	NA	NA	NA	NA	NA	NA	NA	NA	NA
02-010	Y	NA	NA	NA	NA	NA	NA	NA	NA	NA	NA	NA	NA
02-011	Y	NA	NA	NA	NA	NA	NA	NA	NA	NA	NA	NA	NA
02-012	Y	NA	NA	NA	NA	NA	NA	NA	NA	NA	NA	NA	NA
02-013	Y	NA	NA	NA	NA	NA	NA	NA	NA	NA	NA	NA	NA
02-014	Y	NA	NA	NA	NA	NA	NA	NA	NA	NA	NA	NA	NA
02-015	Y	NA	NA	NA	NA	NA	NA	NA	NA	NA	NA	NA	NA
02-016	Y	NA	NA	NA	NA	NA	NA	NA	NA	NA	NA	NA	NA
02-017	Y	NA	NA	NA	NA	NA	NA	NA	NA	NA	NA	NA	NA
02-018	Y	NA	NA	NA	NA	NA	NA	NA	NA	NA	NA	NA	NA
02-019	Y	NA	NA	NA	NA	NA	NA	NA	NA	NA	NA	NA	NA
02-020	Y	NA	NA	NA	NA	NA	NA	NA	NA	NA	NA	NA	NA
02-021	Y	NA	NA	NA	NA	NA	NA	NA	NA	NA	NA	NA	NA
02-022	Y	NA	NA	NA	NA	NA	NA	NA	NA	NA	NA	NA	NA
02-023	NA	1	1	Bronchitis	N	NA	2019-03-20	2019-04-01	NA	2	5	3	1
02-024	Y	NA	NA	NA	NA	NA	NA	NA	NA	NA	NA	NA	NA
02-025	Y	NA	NA	NA	NA	NA	NA	NA	NA	NA	NA	NA	NA
02-026	Y	NA	NA	NA	NA	NA	NA	NA	NA	NA	NA	NA	NA
02-027	Y	NA	NA	NA	NA	NA	NA	NA	NA	NA	NA	NA	NA
02-028	Y	NA	NA	NA	NA	NA	NA	NA	NA	NA	NA	NA	NA
02-029	Y	NA	NA	NA	NA	NA	NA	NA	NA	NA	NA	NA	NA
02-030	Y	NA	NA	NA	NA	NA	NA	NA	NA	NA	NA	NA	NA
02-031	Y	NA	NA	NA	NA	NA	NA	NA	NA	NA	NA	NA	NA
02-032	Y	NA	NA	NA	NA	NA	NA	NA	NA	NA	NA	NA	NA
02-033	Y	NA	NA	NA	NA	NA	NA	NA	NA	NA	NA	NA	NA
02-034	Y	NA	NA	NA	NA	NA	NA	NA	NA	NA	NA	NA	NA
02-035	Y	NA	NA	NA	NA	NA	NA	NA	NA	NA	NA	NA	NA
02-036	Y	NA	NA	NA	NA	NA	NA	NA	NA	NA	NA	NA	NA
02-037	Y	NA	NA	NA	NA	NA	NA	NA	NA	NA	NA	NA	NA
02-038	Y	NA	NA	NA	NA	NA	NA	NA	NA	NA	NA	NA	NA
02-039	Y	NA	NA	NA	NA	NA	NA	NA	NA	NA	NA	NA	NA
02-040	Y	NA	NA	NA	NA	NA	NA	NA	NA	NA	NA	NA	NA
02-041	Y	NA	NA	NA	NA	NA	NA	NA	NA	NA	NA	NA	NA
02-042	Y	NA	NA	NA	NA	NA	NA	NA	NA	NA	NA	NA	NA
02-043	Y	NA	NA	NA	NA	NA	NA	NA	NA	NA	NA	NA	NA
02-044	Y	NA	NA	NA	NA	NA	NA	NA	NA	NA	NA	NA	NA
02-045	Y	NA	NA	NA	NA	NA	NA	NA	NA	NA	NA	NA	NA
02-046	Y	NA	NA	NA	NA	NA	NA	NA	NA	NA	NA	NA	NA
02-047	Y	NA	NA	NA	NA	NA	NA	NA	NA	NA	NA	NA	NA
02-048	Y	NA	NA	NA	NA	NA	NA	NA	NA	NA	NA	NA	NA
03-001	Y	NA	NA	NA	NA	NA	NA	NA	NA	NA	NA	NA	NA
03-002	Y	NA	NA	NA	NA	NA	NA	NA	NA	NA	NA	NA	NA
03-003	Y	NA	NA	NA	NA	NA	NA	NA	NA	NA	NA	NA	NA
03-004	Y	NA	NA	NA	NA	NA	NA	NA	NA	NA	NA	NA	NA
03-005	Y	NA	NA	NA	NA	NA	NA	NA	NA	NA	NA	NA	NA
03-006	Y	NA	NA	NA	NA	NA	NA	NA	NA	NA	NA	NA	NA
03-007	Y	NA	NA	NA	NA	NA	NA	NA	NA	NA	NA	NA	NA
03-008	Y	NA	NA	NA	NA	NA	NA	NA	NA	NA	NA	NA	NA
03-009	Y	NA	NA	NA	NA	NA	NA	NA	NA	NA	NA	NA	NA
03-010	Y	NA	NA	NA	NA	NA	NA	NA	NA	NA	NA	NA	NA
03-011	Y	NA	NA	NA	NA	NA	NA	NA	NA	NA	NA	NA	NA
03-012	Y	NA	NA	NA	NA	NA	NA	NA	NA	NA	NA	NA	NA
03-013	Y	NA	NA	NA	NA	NA	NA	NA	NA	NA	NA	NA	NA
03-014	Y	NA	NA	NA	NA	NA	NA	NA	NA	NA	NA	NA	NA
03-015	Y	NA	NA	NA	NA	NA	NA	NA	NA	NA	NA	NA	NA
03-016	Y	NA	NA	NA	NA	NA	NA	NA	NA	NA	NA	NA	NA
03-017	Y	NA	NA	NA	NA	NA	NA	NA	NA	NA	NA	NA	NA
03-018	Y	NA	NA	NA	NA	NA	NA	NA	NA	NA	NA	NA	NA
03-019	Y	NA	NA	NA	NA	NA	NA	NA	NA	NA	NA	NA	NA
03-020	Y	NA	NA	NA	NA	NA	NA	NA	NA	NA	NA	NA	NA
03-021	Y	NA	NA	NA	NA	NA	NA	NA	NA	NA	NA	NA	NA
03-022	Y	NA	NA	NA	NA	NA	NA	NA	NA	NA	NA	NA	NA
03-023	Y	NA	NA	NA	NA	NA	NA	NA	NA	NA	NA	NA	NA
03-024	Y	NA	NA	NA	NA	NA	NA	NA	NA	NA	NA	NA	NA
03-025	Y	NA	NA	NA	NA	NA	NA	NA	NA	NA	NA	NA	NA
03-026	Y	NA	NA	NA	NA	NA	NA	NA	NA	NA	NA	NA	NA
03-027	Y	NA	NA	NA	NA	NA	NA	NA	NA	NA	NA	NA	NA
03-028	Y	NA	NA	NA	NA	NA	NA	NA	NA	NA	NA	NA	NA
04-001	Y	NA	NA	NA	NA	NA	NA	NA	NA	NA	NA	NA	NA
04-002	Y	NA	NA	NA	NA	NA	NA	NA	NA	NA	NA	NA	NA
04-003	Y	NA	NA	NA	NA	NA	NA	NA	NA	NA	NA	NA	NA
04-004	Y	NA	NA	NA	NA	NA	NA	NA	NA	NA	NA	NA	NA
04-005	Y	NA	NA	NA	NA	NA	NA	NA	NA	NA	NA	NA	NA
04-006	Y	NA	NA	NA	NA	NA	NA	NA	NA	NA	NA	NA	NA
04-007	Y	NA	NA	NA	NA	NA	NA	NA	NA	NA	NA	NA	NA
04-008	Y	NA	NA	NA	NA	NA	NA	NA	NA	NA	NA	NA	NA
04-009	Y	NA	NA	NA	NA	NA	NA	NA	NA	NA	NA	NA	NA
04-010	NA	1	1	Herpes simplex	N	NA	2019-02-10	2019-02-13	NA	1	5	3	1
04-011	Y	NA	NA	NA	NA	NA	NA	NA	NA	NA	NA	NA	NA
04-012	Y	NA	NA	NA	NA	NA	NA	NA	NA	NA	NA	NA	NA
04-013	Y	NA	NA	NA	NA	NA	NA	NA	NA	NA	NA	NA	NA
04-014	Y	NA	NA	NA	NA	NA	NA	NA	NA	NA	NA	NA	NA
04-015	Y	NA	NA	NA	NA	NA	NA	NA	NA	NA	NA	NA	NA
04-016	Y	NA	NA	NA	NA	NA	NA	NA	NA	NA	NA	NA	NA
04-017	Y	NA	NA	NA	NA	NA	NA	NA	NA	NA	NA	NA	NA
04-018	Y	NA	NA	NA	NA	NA	NA	NA	NA	NA	NA	NA	NA
04-019	Y	NA	NA	NA	NA	NA	NA	NA	NA	NA	NA	NA	NA
04-020	Y	NA	NA	NA	NA	NA	NA	NA	NA	NA	NA	NA	NA
04-021	Y	NA	NA	NA	NA	NA	NA	NA	NA	NA	NA	NA	NA
04-022	Y	NA	NA	NA	NA	NA	NA	NA	NA	NA	NA	NA	NA
04-023	Y	NA	NA	NA	NA	NA	NA	NA	NA	NA	NA	NA	NA
04-024	Y	NA	NA	NA	NA	NA	NA	NA	NA	NA	NA	NA	NA
04-025	Y	NA	NA	NA	NA	NA	NA	NA	NA	NA	NA	NA	NA
04-026	Y	NA	NA	NA	NA	NA	NA	NA	NA	NA	NA	NA	NA
04-027	Y	NA	NA	NA	NA	NA	NA	NA	NA	NA	NA	NA	NA
04-028	Y	NA	NA	NA	NA	NA	NA	NA	NA	NA	NA	NA	NA
04-029	Y	NA	NA	NA	NA	NA	NA	NA	NA	NA	NA	NA	NA
04-030	Y	NA	NA	NA	NA	NA	NA	NA	NA	NA	NA	NA	NA
04-031	Y	NA	NA	NA	NA	NA	NA	NA	NA	NA	NA	NA	NA
04-032	Y	NA	NA	NA	NA	NA	NA	NA	NA	NA	NA	NA	NA
04-033	Y	NA	NA	NA	NA	NA	NA	NA	NA	NA	NA	NA	NA
04-034	Y	NA	NA	NA	NA	NA	NA	NA	NA	NA	NA	NA	NA
04-035	Y	NA	NA	NA	NA	NA	NA	NA	NA	NA	NA	NA	NA
04-036	Y	NA	NA	NA	NA	NA	NA	NA	NA	NA	NA	NA	NA
04-037	Y	NA	NA	NA	NA	NA	NA	NA	NA	NA	NA	NA	NA
04-038	Y	NA	NA	NA	NA	NA	NA	NA	NA	NA	NA	NA	NA
04-039	Y	NA	NA	NA	NA	NA	NA	NA	NA	NA	NA	NA	NA
04-040	Y	NA	NA	NA	NA	NA	NA	NA	NA	NA	NA	NA	NA
04-041	Y	NA	NA	NA	NA	NA	NA	NA	NA	NA	NA	NA	NA
04-042	Y	NA	NA	NA	NA	NA	NA	NA	NA	NA	NA	NA	NA
04-043	Y	NA	NA	NA	NA	NA	NA	NA	NA	NA	NA	NA	NA
04-044	Y	NA	NA	NA	NA	NA	NA	NA	NA	NA	NA	NA	NA
04-045	Y	NA	NA	NA	NA	NA	NA	NA	NA	NA	NA	NA	NA
04-046	Y	NA	NA	NA	NA	NA	NA	NA	NA	NA	NA	NA	NA
04-047	Y	NA	NA	NA	NA	NA	NA	NA	NA	NA	NA	NA	NA
04-048	Y	NA	NA	NA	NA	NA	NA	NA	NA	NA	NA	NA	NA
04-049	Y	NA	NA	NA	NA	NA	NA	NA	NA	NA	NA	NA	NA
04-050	Y	NA	NA	NA	NA	NA	NA	NA	NA	NA	NA	NA	NA
04-051	Y	NA	NA	NA	NA	NA	NA	NA	NA	NA	NA	NA	NA
04-052	Y	NA	NA	NA	NA	NA	NA	NA	NA	NA	NA	NA	NA
04-053	Y	NA	NA	NA	NA	NA	NA	NA	NA	NA	NA	NA	NA
04-054	Y	NA	NA	NA	NA	NA	NA	NA	NA	NA	NA	NA	NA
04-055	Y	NA	NA	NA	NA	NA	NA	NA	NA	NA	NA	NA	NA
04-056	Y	NA	NA	NA	NA	NA	NA	NA	NA	NA	NA	NA	NA
04-057	Y	NA	NA	NA	NA	NA	NA	NA	NA	NA	NA	NA	NA
04-058	Y	NA	NA	NA	NA	NA	NA	NA	NA	NA	NA	NA	NA
04-059	Y	NA	NA	NA	NA	NA	NA	NA	NA	NA	NA	NA	NA
04-060	Y	NA	NA	NA	NA	NA	NA	NA	NA	NA	NA	NA	NA
05-001	Y	NA	NA	NA	NA	NA	NA	NA	NA	NA	NA	NA	NA
05-002	Y	NA	NA	NA	NA	NA	NA	NA	NA	NA	NA	NA	NA
05-003	Y	NA	NA	NA	NA	NA	NA	NA	NA	NA	NA	NA	NA
05-004	Y	NA	NA	NA	NA	NA	NA	NA	NA	NA	NA	NA	NA
05-005	Y	NA	NA	NA	NA	NA	NA	NA	NA	NA	NA	NA	NA
05-006	Y	NA	NA	NA	NA	NA	NA	NA	NA	NA	NA	NA	NA
05-007	Y	NA	NA	NA	NA	NA	NA	NA	NA	NA	NA	NA	NA
05-008	Y	NA	NA	NA	NA	NA	NA	NA	NA	NA	NA	NA	NA
05-009	NA	1	1	otitis media	N	NA	2019-02-22	2019-02-24	NA	2	5	1	1
05-010	Y	NA	NA	NA	NA	NA	NA	NA	NA	NA	NA	NA	NA
05-011	Y	NA	NA	NA	NA	NA	NA	NA	NA	NA	NA	NA	NA
05-012	Y	NA	NA	NA	NA	NA	NA	NA	NA	NA	NA	NA	NA
05-013	Y	NA	NA	NA	NA	NA	NA	NA	NA	NA	NA	NA	NA
05-014	Y	NA	NA	NA	NA	NA	NA	NA	NA	NA	NA	NA	NA
05-015	Y	NA	NA	NA	NA	NA	NA	NA	NA	NA	NA	NA	NA
05-016	Y	NA	NA	NA	NA	NA	NA	NA	NA	NA	NA	NA	NA
05-017	Y	NA	NA	NA	NA	NA	NA	NA	NA	NA	NA	NA	NA
05-018	NA	1	2	swollen mucous membrane , Phaynx	N	NA	2019-03-18	2019-03-19	NA	1	NA	2	1
05-019	Y	NA	NA	NA	NA	NA	NA	NA	NA	NA	NA	NA	NA
05-020	Y	NA	NA	NA	NA	NA	NA	NA	NA	NA	NA	NA	NA
05-021	Y	NA	NA	NA	NA	NA	NA	NA	NA	NA	NA	NA	NA
05-022	Y	NA	NA	NA	NA	NA	NA	NA	NA	NA	NA	NA	NA
05-023	Y	NA	NA	NA	NA	NA	NA	NA	NA	NA	NA	NA	NA
05-024	Y	NA	NA	NA	NA	NA	NA	NA	NA	NA	NA	NA	NA
05-025	Y	NA	NA	NA	NA	NA	NA	NA	NA	NA	NA	NA	NA
05-026	Y	NA	NA	NA	NA	NA	NA	NA	NA	NA	NA	NA	NA
05-027	Y	NA	NA	NA	NA	NA	NA	NA	NA	NA	NA	NA	NA
05-028	Y	NA	NA	NA	NA	NA	NA	NA	NA	NA	NA	NA	NA
05-029	Y	NA	NA	NA	NA	NA	NA	NA	NA	NA	NA	NA	NA
05-030	Y	NA	NA	NA	NA	NA	NA	NA	NA	NA	NA	NA	NA
05-031	Y	NA	NA	NA	NA	NA	NA	NA	NA	NA	NA	NA	NA
05-032	Y	NA	NA	NA	NA	NA	NA	NA	NA	NA	NA	NA	NA
05-033	Y	NA	NA	NA	NA	NA	NA	NA	NA	NA	NA	NA	NA
05-034	Y	NA	NA	NA	NA	NA	NA	NA	NA	NA	NA	NA	NA
05-035	Y	NA	NA	NA	NA	NA	NA	NA	NA	NA	NA	NA	NA
05-036	Y	NA	NA	NA	NA	NA	NA	NA	NA	NA	NA	NA	NA
05-037	Y	NA	NA	NA	NA	NA	NA	NA	NA	NA	NA	NA	NA
05-038	Y	NA	NA	NA	NA	NA	NA	NA	NA	NA	NA	NA	NA
05-039	Y	NA	NA	NA	NA	NA	NA	NA	NA	NA	NA	NA	NA
05-040	Y	NA	NA	NA	NA	NA	NA	NA	NA	NA	NA	NA	NA
05-041	Y	NA	NA	NA	NA	NA	NA	NA	NA	NA	NA	NA	NA
05-042	Y	NA	NA	NA	NA	NA	NA	NA	NA	NA	NA	NA	NA
05-043	Y	NA	NA	NA	NA	NA	NA	NA	NA	NA	NA	NA	NA
05-044	Y	NA	NA	NA	NA	NA	NA	NA	NA	NA	NA	NA	NA
05-045	Y	NA	NA	NA	NA	NA	NA	NA	NA	NA	NA	NA	NA
05-046	Y	NA	NA	NA	NA	NA	NA	NA	NA	NA	NA	NA	NA
05-047	Y	NA	NA	NA	NA	NA	NA	NA	NA	NA	NA	NA	NA
05-048	Y	NA	NA	NA	NA	NA	NA	NA	NA	NA	NA	NA	NA
05-049	Y	NA	NA	NA	NA	NA	NA	NA	NA	NA	NA	NA	NA
05-050	Y	NA	NA	NA	NA	NA	NA	NA	NA	NA	NA	NA	NA
05-051	Y	NA	NA	NA	NA	NA	NA	NA	NA	NA	NA	NA	NA
05-052	Y	NA	NA	NA	NA	NA	NA	NA	NA	NA	NA	NA	NA
05-053	Y	NA	NA	NA	NA	NA	NA	NA	NA	NA	NA	NA	NA
05-054	Y	NA	NA	NA	NA	NA	NA	NA	NA	NA	NA	NA	NA
05-055	Y	NA	NA	NA	NA	NA	NA	NA	NA	NA	NA	NA	NA
05-056	Y	NA	NA	NA	NA	NA	NA	NA	NA	NA	NA	NA	NA
05-057	Y	NA	NA	NA	NA	NA	NA	NA	NA	NA	NA	NA	NA
05-058	Y	NA	NA	NA	NA	NA	NA	NA	NA	NA	NA	NA	NA
05-059	Y	NA	NA	NA	NA	NA	NA	NA	NA	NA	NA	NA	NA
05-060	Y	NA	NA	NA	NA	NA	NA	NA	NA	NA	NA	NA	NA
05-061	Y	NA	NA	NA	NA	NA	NA	NA	NA	NA	NA	NA	NA
05-062	Y	NA	NA	NA	NA	NA	NA	NA	NA	NA	NA	NA	NA
05-063	Y	NA	NA	NA	NA	NA	NA	NA	NA	NA	NA	NA	NA
05-064	Y	NA	NA	NA	NA	NA	NA	NA	NA	NA	NA	NA	NA
05-065	Y	NA	NA	NA	NA	NA	NA	NA	NA	NA	NA	NA	NA
05-066	Y	NA	NA	NA	NA	NA	NA	NA	NA	NA	NA	NA	NA
05-067	Y	NA	NA	NA	NA	NA	NA	NA	NA	NA	NA	NA	NA
05-068	Y	NA	NA	NA	NA	NA	NA	NA	NA	NA	NA	NA	NA
05-069	Y	NA	NA	NA	NA	NA	NA	NA	NA	NA	NA	NA	NA
05-070	Y	NA	NA	NA	NA	NA	NA	NA	NA	NA	NA	NA	NA
05-071	Y	NA	NA	NA	NA	NA	NA	NA	NA	NA	NA	NA	NA
05-072	Y	NA	NA	NA	NA	NA	NA	NA	NA	NA	NA	NA	NA
05-073	Y	NA	NA	NA	NA	NA	NA	NA	NA	NA	NA	NA	NA
05-074	Y	NA	NA	NA	NA	NA	NA	NA	NA	NA	NA	NA	NA
05-075	Y	NA	NA	NA	NA	NA	NA	NA	NA	NA	NA	NA	NA
05-076	Y	NA	NA	NA	NA	NA	NA	NA	NA	NA	NA	NA	NA
05-077	Y	NA	NA	NA	NA	NA	NA	NA	NA	NA	NA	NA	NA
05-078	Y	NA	NA	NA	NA	NA	NA	NA	NA	NA	NA	NA	NA
05-079	Y	NA	NA	NA	NA	NA	NA	NA	NA	NA	NA	NA	NA
05-080	Y	NA	NA	NA	NA	NA	NA	NA	NA	NA	NA	NA	NA
05-081	Y	NA	NA	NA	NA	NA	NA	NA	NA	NA	NA	NA	NA
05-082	Y	NA	NA	NA	NA	NA	NA	NA	NA	NA	NA	NA	NA
05-083	Y	NA	NA	NA	NA	NA	NA	NA	NA	NA	NA	NA	NA
05-084	Y	NA	NA	NA	NA	NA	NA	NA	NA	NA	NA	NA	NA
05-085	Y	NA	NA	NA	NA	NA	NA	NA	NA	NA	NA	NA	NA
05-086	Y	NA	NA	NA	NA	NA	NA	NA	NA	NA	NA	NA	NA
05-087	Y	NA	NA	NA	NA	NA	NA	NA	NA	NA	NA	NA	NA
05-088	Y	NA	NA	NA	NA	NA	NA	NA	NA	NA	NA	NA	NA
05-089	Y	NA	NA	NA	NA	NA	NA	NA	NA	NA	NA	NA	NA
05-090	Y	NA	NA	NA	NA	NA	NA	NA	NA	NA	NA	NA	NA
05-091	Y	NA	NA	NA	NA	NA	NA	NA	NA	NA	NA	NA	NA
05-092	Y	NA	NA	NA	NA	NA	NA	NA	NA	NA	NA	NA	NA
06-001	Y	NA	NA	NA	NA	NA	NA	NA	NA	NA	NA	NA	NA
06-002	Y	NA	NA	NA	NA	NA	NA	NA	NA	NA	NA	NA	NA
06-003	Y	NA	NA	NA	NA	NA	NA	NA	NA	NA	NA	NA	NA
06-004	Y	NA	NA	NA	NA	NA	NA	NA	NA	NA	NA	NA	NA
06-005	Y	NA	NA	NA	NA	NA	NA	NA	NA	NA	NA	NA	NA
06-006	Y	NA	NA	NA	NA	NA	NA	NA	NA	NA	NA	NA	NA
06-007	Y	NA	NA	NA	NA	NA	NA	NA	NA	NA	NA	NA	NA
06-008	Y	NA	NA	NA	NA	NA	NA	NA	NA	NA	NA	NA	NA
06-009	Y	NA	NA	NA	NA	NA	NA	NA	NA	NA	NA	NA	NA
06-010	Y	NA	NA	NA	NA	NA	NA	NA	NA	NA	NA	NA	NA
06-011	Y	NA	NA	NA	NA	NA	NA	NA	NA	NA	NA	NA	NA
06-012	Y	NA	NA	NA	NA	NA	NA	NA	NA	NA	NA	NA	NA
06-013	Y	NA	NA	NA	NA	NA	NA	NA	NA	NA	NA	NA	NA
06-014	Y	NA	NA	NA	NA	NA	NA	NA	NA	NA	NA	NA	NA
06-015	Y	NA	NA	NA	NA	NA	NA	NA	NA	NA	NA	NA	NA
06-016	Y	NA	NA	NA	NA	NA	NA	NA	NA	NA	NA	NA	NA
06-017	Y	NA	NA	NA	NA	NA	NA	NA	NA	NA	NA	NA	NA
06-018	Y	NA	NA	NA	NA	NA	NA	NA	NA	NA	NA	NA	NA
06-019	Y	NA	NA	NA	NA	NA	NA	NA	NA	NA	NA	NA	NA
06-020	Y	NA	NA	NA	NA	NA	NA	NA	NA	NA	NA	NA	NA
06-021	Y	NA	NA	NA	NA	NA	NA	NA	NA	NA	NA	NA	NA
06-022	Y	NA	NA	NA	NA	NA	NA	NA	NA	NA	NA	NA	NA
06-023	NA	1	2	suspected of panic attack	N	NA	2019-02-08	2019-02-09	NA	2	NA	2	1
06-024	Y	NA	NA	NA	NA	NA	NA	NA	NA	NA	NA	NA	NA
06-025	NA	1	2	panic disorder	N	NA	2019-02-15	2019-02-15	NA	3	NA	2	1
06-026	Y	NA	NA	NA	NA	NA	NA	NA	NA	NA	NA	NA	NA
06-027	Y	NA	NA	NA	NA	NA	NA	NA	NA	NA	NA	NA	NA
06-028	Y	NA	NA	NA	NA	NA	NA	NA	NA	NA	NA	NA	NA
06-029	Y	NA	NA	NA	NA	NA	NA	NA	NA	NA	NA	NA	NA
06-030	Y	NA	NA	NA	NA	NA	NA	NA	NA	NA	NA	NA	NA
06-031	Y	NA	NA	NA	NA	NA	NA	NA	NA	NA	NA	NA	NA
06-032	Y	NA	NA	NA	NA	NA	NA	NA	NA	NA	NA	NA	NA
06-033	Y	NA	NA	NA	NA	NA	NA	NA	NA	NA	NA	NA	NA
06-034	Y	NA	NA	NA	NA	NA	NA	NA	NA	NA	NA	NA	NA
06-035	Y	NA	NA	NA	NA	NA	NA	NA	NA	NA	NA	NA	NA
06-036	Y	NA	NA	NA	NA	NA	NA	NA	NA	NA	NA	NA	NA
06-037	Y	NA	NA	NA	NA	NA	NA	NA	NA	NA	NA	NA	NA
06-038	Y	NA	NA	NA	NA	NA	NA	NA	NA	NA	NA	NA	NA
06-039	Y	NA	NA	NA	NA	NA	NA	NA	NA	NA	NA	NA	NA
06-040	Y	NA	NA	NA	NA	NA	NA	NA	NA	NA	NA	NA	NA
06-041	Y	NA	NA	NA	NA	NA	NA	NA	NA	NA	NA	NA	NA
06-042	Y	NA	NA	NA	NA	NA	NA	NA	NA	NA	NA	NA	NA
06-043	Y	NA	NA	NA	NA	NA	NA	NA	NA	NA	NA	NA	NA
06-044	Y	NA	NA	NA	NA	NA	NA	NA	NA	NA	NA	NA	NA
06-045	Y	NA	NA	NA	NA	NA	NA	NA	NA	NA	NA	NA	NA
06-046	Y	NA	NA	NA	NA	NA	NA	NA	NA	NA	NA	NA	NA
06-047	Y	NA	NA	NA	NA	NA	NA	NA	NA	NA	NA	NA	NA
07-001	Y	NA	NA	NA	NA	NA	NA	NA	NA	NA	NA	NA	NA
07-002	Y	NA	NA	NA	NA	NA	NA	NA	NA	NA	NA	NA	NA
07-003	Y	NA	NA	NA	NA	NA	NA	NA	NA	NA	NA	NA	NA
07-004	Y	NA	NA	NA	NA	NA	NA	NA	NA	NA	NA	NA	NA
07-005	NA	1	1	Herpes	N	NA	2019-02-10	2019-02-26	NA	1	5	4	1
07-006	Y	NA	NA	NA	NA	NA	NA	NA	NA	NA	NA	NA	NA
07-007	Y	NA	NA	NA	NA	NA	NA	NA	NA	NA	NA	NA	NA
07-008	Y	NA	NA	NA	NA	NA	NA	NA	NA	NA	NA	NA	NA
07-009	Y	NA	NA	NA	NA	NA	NA	NA	NA	NA	NA	NA	NA
07-010	Y	NA	NA	NA	NA	NA	NA	NA	NA	NA	NA	NA	NA
07-011	Y	NA	NA	NA	NA	NA	NA	NA	NA	NA	NA	NA	NA
07-012	Y	NA	NA	NA	NA	NA	NA	NA	NA	NA	NA	NA	NA
07-013	Y	NA	NA	NA	NA	NA	NA	NA	NA	NA	NA	NA	NA
07-014	Y	NA	NA	NA	NA	NA	NA	NA	NA	NA	NA	NA	NA
07-015	Y	NA	NA	NA	NA	NA	NA	NA	NA	NA	NA	NA	NA
07-016	Y	NA	NA	NA	NA	NA	NA	NA	NA	NA	NA	NA	NA
07-017	Y	NA	NA	NA	NA	NA	NA	NA	NA	NA	NA	NA	NA
07-018	Y	NA	NA	NA	NA	NA	NA	NA	NA	NA	NA	NA	NA
07-019	Y	NA	NA	NA	NA	NA	NA	NA	NA	NA	NA	NA	NA
07-020	Y	NA	NA	NA	NA	NA	NA	NA	NA	NA	NA	NA	NA
07-021	Y	NA	NA	NA	NA	NA	NA	NA	NA	NA	NA	NA	NA
07-022	NA	1	1	Gastroenteritis	N	NA	2019-03-20	2019-03-22	NA	2	5	1	1
07-023	Y	NA	NA	NA	NA	NA	NA	NA	NA	NA	NA	NA	NA
07-024	Y	NA	NA	NA	NA	NA	NA	NA	NA	NA	NA	NA	NA
07-025	Y	NA	NA	NA	NA	NA	NA	NA	NA	NA	NA	NA	NA
07-026	Y	NA	NA	NA	NA	NA	NA	NA	NA	NA	NA	NA	NA
07-027	Y	NA	NA	NA	NA	NA	NA	NA	NA	NA	NA	NA	NA
07-028	Y	NA	NA	NA	NA	NA	NA	NA	NA	NA	NA	NA	NA
07-029	Y	NA	NA	NA	NA	NA	NA	NA	NA	NA	NA	NA	NA
07-030	Y	NA	NA	NA	NA	NA	NA	NA	NA	NA	NA	NA	NA
07-031	Y	NA	NA	NA	NA	NA	NA	NA	NA	NA	NA	NA	NA
07-032	Y	NA	NA	NA	NA	NA	NA	NA	NA	NA	NA	NA	NA
07-033	Y	NA	NA	NA	NA	NA	NA	NA	NA	NA	NA	NA	NA
07-034	Y	NA	NA	NA	NA	NA	NA	NA	NA	NA	NA	NA	NA
07-035	Y	NA	NA	NA	NA	NA	NA	NA	NA	NA	NA	NA	NA
07-036	Y	NA	NA	NA	NA	NA	NA	NA	NA	NA	NA	NA	NA
07-037	Y	NA	NA	NA	NA	NA	NA	NA	NA	NA	NA	NA	NA
07-038	NA	1	1	Nausea	N	NA	2019-02-23	2019-02-27	NA	2	5	1	1
07-039	Y	NA	NA	NA	NA	NA	NA	NA	NA	NA	NA	NA	NA
07-040	Y	NA	NA	NA	NA	NA	NA	NA	NA	NA	NA	NA	NA
07-041	Y	NA	NA	NA	NA	NA	NA	NA	NA	NA	NA	NA	NA
07-042	Y	NA	NA	NA	NA	NA	NA	NA	NA	NA	NA	NA	NA
07-043	Y	NA	NA	NA	NA	NA	NA	NA	NA	NA	NA	NA	NA
07-044	Y	NA	NA	NA	NA	NA	NA	NA	NA	NA	NA	NA	NA
07-045	Y	NA	NA	NA	NA	NA	NA	NA	NA	NA	NA	NA	NA
07-046	Y	NA	NA	NA	NA	NA	NA	NA	NA	NA	NA	NA	NA
07-047	Y	NA	NA	NA	NA	NA	NA	NA	NA	NA	NA	NA	NA
07-048	Y	NA	NA	NA	NA	NA	NA	NA	NA	NA	NA	NA	NA
07-049	Y	NA	NA	NA	NA	NA	NA	NA	NA	NA	NA	NA	NA
07-050	NA	1	2	sore palate after 3 days of applicationof IP	N	NA	2019-02-26	2019-03-07	NA	1	NA	1	1
07-051	Y	NA	NA	NA	NA	NA	NA	NA	NA	NA	NA	NA	NA
07-052	Y	NA	NA	NA	NA	NA	NA	NA	NA	NA	NA	NA	NA
[truncated: 260 more rows]

## Sheet: Tbl5.7_GETolerability
H_SUBJID	Verum_Placebo	FAS	PP
[truncated: 433 more rows]

[truncated: 3 more sheets: TblC.4.40_GEEfficacy, VitalSigns, TblC.2.3.3.]
