# Supplementary material for: Expression of Concern: Early intervention with ColdZyme mouth spray after self-diagnosis of common cold: A randomized, double-blind, placebo-controlled study
Source: PLoS One. 2026 Jun 16;21(6):e0351708. doi: 10.1371/journal.pone.0351708 (PMC13271471; doi:10.1371/journal.pone.0351708)
Supplement: S3 Data — (XLSX) [file pone.0351708.s003.xlsx]

## Sheet: README
Minimal dataset package for Table C.4.39
Purpose	Provide the row-level source/derived data available from QS3 and DS2 needed to verify Table C.4.39. The package includes the daily diary response QS3_F12 for days 1–8, randomisation number DS2NO, and a blank treatment mapping template.
Primary limitation	Treatment group is not present in the supplied eCRF extracts. To reproduce CMS008618/Placebo columns and p-values, populate TRTGRP in the Treatment_Mapping_Template sheet using the randomisation/code-break list, then merge by DS2NO or SUBJID_FULL.
Source: QS3.xlsx	Diary: Evening 2; variable QS3_F12; VISITNAME parsed to DAY.
Source: DS2.xlsx	Randomisation page; variable DS2NO; used only as a blinded link to treatment allocation.
Population in this extract	Subjects with at least one QS3 Day 1–8 record. The QS3 extract contains 436 unique subjects across days 1–8.
Definition	COLDYN = 1 if QS3_F12_RAW = 'Y'; COLDYN = 0 if QS3_F12_RAW = 'N'; blank otherwise. NO_COLD = 1 if COLDYN = 0; NO_COLD = 0 if COLDYN = 1.
What an external editor can do now	Recreate the total column for C.4.39 by day using Minimal_Data. After treatment mapping is added, recreate the treatment-group columns and per-day 2x2 tests.
File created	C4_39_minimal_dataset_recovery_package.xlsx

## Sheet: Minimal_Data
SUBJID_FULL	SITEID	SUBJID	DS2NO	DAY	QS3_F12_RAW	COLDYN	NO_COLD	TRTGRP
01/003	1	3	3	1	N	0	1	0
01/003	1	3	3	2	Y	1	0	0
01/003	1	3	3	3	N	0	1	0
01/003	1	3	3	4	N	0	1	0
01/003	1	3	3	5	N	0	1	0
01/003	1	3	3	6	N	0	1	0
01/003	1	3	3	7	N	0	1	0
01/003	1	3	3	8	N	0	1	0
01/004	1	4	4	1	N	0	1	0
01/004	1	4	4	2	N	0	1	0
01/004	1	4	4	3	N	0	1	0
01/004	1	4	4	4	N	0	1	0
01/004	1	4	4	5	N	0	1	0
01/004	1	4	4	6	N	0	1	0
01/005	1	5	5	1	N	0	1	0
01/005	1	5	5	2	N	0	1	0
01/005	1	5	5	3	N	0	1	0
01/005	1	5	5	4	N	0	1	0
01/005	1	5	5	5	N	0	1	0
01/005	1	5	5	6	N	0	1	0
01/005	1	5	5	7	N	0	1	0
01/006	1	6	6	1	N	0	1	0
01/006	1	6	6	2	N	0	1	0
01/006	1	6	6	3	N	0	1	0
01/006	1	6	6	4	N	0	1	0
01/006	1	6	6	5	N	0	1	0
01/006	1	6	6	6	N	0	1	0
01/006	1	6	6	7	N	0	1	0
01/006	1	6	6	8	N	0	1	0
01/007	1	7	7	1	N	0	1	0
01/007	1	7	7	2	N	0	1	0
01/007	1	7	7	3	N	0	1	0
01/007	1	7	7	4	N	0	1	0
01/007	1	7	7	5	N	0	1	0
01/007	1	7	7	6	N	0	1	0
01/007	1	7	7	7	N	0	1	0
01/008	1	8	8	1	N	0	1	0
01/008	1	8	8	2	N	0	1	0
01/008	1	8	8	3	N	0	1	0
01/008	1	8	8	4	N	0	1	0
01/008	1	8	8	5	N	0	1	0
01/008	1	8	8	6	N	0	1	0
01/008	1	8	8	7	N	0	1	0
01/008	1	8	8	8	N	0	1	0
01/009	1	9	9	1	N	0	1	0
01/009	1	9	9	2	N	0	1	0
01/009	1	9	9	3	N	0	1	0
01/009	1	9	9	4	N	0	1	0
01/009	1	9	9	5	N	0	1	0
01/009	1	9	9	6	N	0	1	0
01/009	1	9	9	7	N	0	1	0
01/009	1	9	9	8	N	0	1	0
01/010	1	10	10	1	-9			0
01/010	1	10	10	2	N	0	1	0
01/010	1	10	10	3	N	0	1	0
01/010	1	10	10	4	N	0	1	0
01/010	1	10	10	5	N	0	1	0
01/010	1	10	10	6	N	0	1	0
01/010	1	10	10	7	N	0	1	0
01/010	1	10	10	8	N	0	1	0
01/011	1	11	11	1	N	0	1	0
01/011	1	11	11	2	N	0	1	0
01/011	1	11	11	3	N	0	1	0
01/011	1	11	11	4	N	0	1	0
01/011	1	11	11	5	N	0	1	0
01/011	1	11	11	6	N	0	1	0
01/015	1	15	15	1	N	0	1	0
01/015	1	15	15	2	N	0	1	0
01/015	1	15	15	3	N	0	1	0
01/015	1	15	15	4	N	0	1	0
01/015	1	15	15	5	N	0	1	0
01/015	1	15	15	6	N	0	1	0
01/015	1	15	15	7	N	0	1	0
01/015	1	15	15	8	-9			0
01/016	1	16	16	1	N	0	1	0
01/016	1	16	16	2	N	0	1	0
01/016	1	16	16	3	N	0	1	0
01/016	1	16	16	4	N	0	1	0
01/016	1	16	16	5	N	0	1	0
01/016	1	16	16	6	N	0	1	0
01/019	1	19	19	1	N	0	1	0
01/019	1	19	19	2	N	0	1	0
01/019	1	19	19	3	N	0	1	0
01/019	1	19	19	4	N	0	1	0
01/019	1	19	19	5	N	0	1	0
01/019	1	19	19	6	N	0	1	0
01/019	1	19	19	7	N	0	1	0
01/019	1	19	19	8	N	0	1	0
01/021	1	21	21	1	N	0	1	0
01/021	1	21	21	2	N	0	1	0
01/021	1	21	21	3	N	0	1	0
01/021	1	21	21	4	N	0	1	0
01/021	1	21	21	5	N	0	1	0
01/021	1	21	21	6	N	0	1	0
01/021	1	21	21	7	N	0	1	0
01/021	1	21	21	8	N	0	1	0
01/024	1	24	24	1	N	0	1	0
01/024	1	24	24	2	N	0	1	0
01/024	1	24	24	3	N	0	1	0
01/024	1	24	24	4	N	0	1	0
01/024	1	24	24	5	N	0	1	0
01/024	1	24	24	6	Y	1	0	0
01/024	1	24	24	7	N	0	1	0
01/024	1	24	24	8	N	0	1	0
01/026	1	26	26	1	N	0	1	0
01/026	1	26	26	2	N	0	1	0
01/026	1	26	26	3	N	0	1	0
01/026	1	26	26	4	N	0	1	0
01/026	1	26	26	5	N	0	1	0
01/026	1	26	26	6	N	0	1	0
01/027	1	27	27	1	N	0	1	0
01/027	1	27	27	2	N	0	1	0
01/027	1	27	27	3	N	0	1	0
01/027	1	27	27	4	N	0	1	0
01/027	1	27	27	5	N	0	1	0
01/027	1	27	27	6	N	0	1	0
01/027	1	27	27	7	N	0	1	0
01/027	1	27	27	8	N	0	1	0
01/028	1	28	28	1	N	0	1	0
01/028	1	28	28	2	N	0	1	0
01/028	1	28	28	3	N	0	1	0
01/028	1	28	28	4	N	0	1	0
01/028	1	28	28	5	N	0	1	0
01/028	1	28	28	6	N	0	1	0
01/028	1	28	28	7	N	0	1	0
01/028	1	28	28	8	N	0	1	0
01/029	1	29	453	1	N	0	1	0
01/029	1	29	453	2	N	0	1	0
01/029	1	29	453	3	N	0	1	0
01/029	1	29	453	4	N	0	1	0
01/029	1	29	453	5	N	0	1	0
01/029	1	29	453	6	N	0	1	0
01/029	1	29	453	7	N	0	1	0
01/029	1	29	453	8	N	0	1	0
01/033	1	33	457	1	N	0	1	0
01/033	1	33	457	2	N	0	1	0
01/033	1	33	457	3	N	0	1	0
01/033	1	33	457	4	N	0	1	0
01/033	1	33	457	5	N	0	1	0
01/033	1	33	457	6	N	0	1	0
01/033	1	33	457	7	N	0	1	0
01/033	1	33	457	8	N	0	1	0
01/034	1	34	458	1	N	0	1	0
01/034	1	34	458	2	N	0	1	0
01/034	1	34	458	3	N	0	1	0
01/034	1	34	458	4	N	0	1	0
01/034	1	34	458	5	N	0	1	0
01/034	1	34	458	6	N	0	1	0
01/034	1	34	458	7	N	0	1	0
01/035	1	35	459	1	N	0	1	0
01/035	1	35	459	2	N	0	1	0
01/035	1	35	459	3	N	0	1	0
01/035	1	35	459	4	N	0	1	0
01/035	1	35	459	5	N	0	1	0
01/035	1	35	459	6	N	0	1	0
01/035	1	35	459	7	N	0	1	0
01/035	1	35	459	8	N	0	1	0
01/038	1	38	462	1	N	0	1	0
01/038	1	38	462	2	N	0	1	0
01/038	1	38	462	3	N	0	1	0
01/038	1	38	462	4	N	0	1	0
01/038	1	38	462	5	N	0	1	0
01/040	1	40	464	1	N	0	1	0
01/040	1	40	464	2	N	0	1	0
01/040	1	40	464	3	N	0	1	0
01/040	1	40	464	4	N	0	1	0
01/040	1	40	464	5	N	0	1	0
01/040	1	40	464	6	N	0	1	0
01/040	1	40	464	7	N	0	1	0
01/045	1	45	469	1	N	0	1	0
01/045	1	45	469	2	N	0	1	0
01/045	1	45	469	3	N	0	1	0
01/045	1	45	469	4	N	0	1	0
01/045	1	45	469	5	N	0	1	0
01/045	1	45	469	6	N	0	1	0
01/045	1	45	469	7	N	0	1	0
01/045	1	45	469	8	N	0	1	0
01/046	1	46	470	1	N	0	1	0
01/046	1	46	470	2	N	0	1	0
01/046	1	46	470	3	Y	1	0	0
01/046	1	46	470	4	Y	1	0	0
01/046	1	46	470	5	Y	1	0	0
01/046	1	46	470	6	Y	1	0	0
01/046	1	46	470	7	Y	1	0	0
01/046	1	46	470	8	Y	1	0	0
01/048	1	48	471	1	N	0	1	0
01/048	1	48	471	2	N	0	1	0
01/048	1	48	471	3	N	0	1	0
01/048	1	48	471	4	N	0	1	0
01/048	1	48	471	5	N	0	1	0
01/048	1	48	471	6	N	0	1	0
01/048	1	48	471	7	N	0	1	0
01/048	1	48	471	8	N	0	1	0
01/049	1	49	473	1	Y	1	0	0
01/049	1	49	473	2	Y	1	0	0
01/049	1	49	473	3	N	0	1	0
01/049	1	49	473	4	N	0	1	0
01/049	1	49	473	5	N	0	1	0
01/049	1	49	473	6	N	0	1	0
01/049	1	49	473	7	N	0	1	0
01/049	1	49	473	8	N	0	1	0
01/050	1	50	474	1	N	0	1	0
01/050	1	50	474	2	N	0	1	0
01/050	1	50	474	3	N	0	1	0
01/050	1	50	474	4	N	0	1	0
01/050	1	50	474	5	N	0	1	0
01/050	1	50	474	6	N	0	1	0
01/052	1	52	476	1	N	0	1	0
01/052	1	52	476	2	N	0	1	0
01/052	1	52	476	3	N	0	1	0
01/052	1	52	476	4	N	0	1	0
01/052	1	52	476	5	N	0	1	0
01/052	1	52	476	6	N	0	1	0
01/052	1	52	476	7	N	0	1	0
01/052	1	52	476	8	N	0	1	0
01/053	1	53	477	1	N	0	1	0
01/053	1	53	477	2	N	0	1	0
01/053	1	53	477	3	N	0	1	0
01/053	1	53	477	4	N	0	1	0
01/053	1	53	477	5	N	0	1	0
01/053	1	53	477	6	N	0	1	0
01/053	1	53	477	7	N	0	1	0
01/053	1	53	477	8	N	0	1	0
01/055	1	55	479	1	N	0	1	0
01/055	1	55	479	2	N	0	1	0
01/055	1	55	479	3	N	0	1	0
01/055	1	55	479	4	N	0	1	0
01/055	1	55	479	5	N	0	1	0
01/055	1	55	479	6	N	0	1	0
01/056	1	56	480	1	Y	1	0	0
01/056	1	56	480	2	Y	1	0	0
01/056	1	56	480	3	Y	1	0	0
01/056	1	56	480	4	Y	1	0	0
01/056	1	56	480	5	Y	1	0	0
01/056	1	56	480	6	Y	1	0	0
01/056	1	56	480	7	Y	1	0	0
01/056	1	56	480	8	N	0	1	0
01/057	1	57	481	1	N	0	1	0
01/057	1	57	481	2	N	0	1	0
01/057	1	57	481	3	N	0	1	0
01/057	1	57	481	4	N	0	1	0
01/057	1	57	481	5	N	0	1	0
01/057	1	57	481	6	N	0	1	0
01/057	1	57	481	7	N	0	1	0
01/058	1	58	483	1	N	0	1	0
01/058	1	58	483	2	N	0	1	0
01/058	1	58	483	3	N	0	1	0
01/058	1	58	483	4	N	0	1	0
01/058	1	58	483	5	N	0	1	0
01/058	1	58	483	6	N	0	1	0
01/058	1	58	483	7	N	0	1	0
01/058	1	58	483	8	N	0	1	0
01/059	1	59	482	1	N	0	1	0
01/059	1	59	482	2	N	0	1	0
01/059	1	59	482	3	N	0	1	0
01/059	1	59	482	4	N	0	1	0
01/059	1	59	482	5	N	0	1	0
01/059	1	59	482	6	N	0	1	0
01/059	1	59	482	7	N	0	1	0
01/059	1	59	482	8	N	0	1	0
01/062	1	62	486	1	Y	1	0	0
01/062	1	62	486	2	Y	1	0	0
01/062	1	62	486	3	Y	1	0	0
01/062	1	62	486	4	Y	1	0	0
01/062	1	62	486	5	Y	1	0	0
01/062	1	62	486	6	Y	1	0	0
01/062	1	62	486	7	N	0	1	0
01/062	1	62	486	8	N	0	1	0
01/064	1	64	488	1	N	0	1	0
01/064	1	64	488	2	N	0	1	0
01/064	1	64	488	3	N	0	1	0
01/064	1	64	488	4	N	0	1	0
01/064	1	64	488	5	N	0	1	0
01/064	1	64	488	6	N	0	1	0
01/064	1	64	488	7	N	0	1	0
01/064	1	64	488	8	N	0	1	0
01/067	1	67	490	1	N	0	1	0
01/067	1	67	490	2	N	0	1	0
01/067	1	67	490	3	N	0	1	0
01/067	1	67	490	4	N	0	1	0
01/067	1	67	490	5	N	0	1	0
01/067	1	67	490	6	N	0	1	0
01/067	1	67	490	7	N	0	1	0
01/067	1	67	490	8	N	0	1	0
01/068	1	68	492	1	N	0	1	0
01/068	1	68	492	2	N	0	1	0
01/068	1	68	492	3	N	0	1	0
01/068	1	68	492	4	N	0	1	0
01/068	1	68	492	5	N	0	1	0
01/069	1	69	493	1	N	0	1	0
01/069	1	69	493	2	N	0	1	0
01/069	1	69	493	3	N	0	1	0
01/069	1	69	493	4	N	0	1	0
01/069	1	69	493	5	N	0	1	0
01/069	1	69	493	6	N	0	1	0
01/069	1	69	493	7	N	0	1	0
01/070	1	70	494	1	N	0	1	0
01/070	1	70	494	2	N	0	1	0
01/070	1	70	494	3	N	0	1	0
01/070	1	70	494	4	N	0	1	0
01/070	1	70	494	5	N	0	1	0
01/070	1	70	494	6	N	0	1	0
01/070	1	70	494	7	N	0	1	0
01/070	1	70	494	8	N	0	1	0
01/074	1	74	610	1	N	0	1	0
01/074	1	74	610	2	N	0	1	0
01/074	1	74	610	3	N	0	1	0
01/074	1	74	610	4	N	0	1	0
01/074	1	74	610	5	N	0	1	0
01/074	1	74	610	6	N	0	1	0
01/074	1	74	610	7	N	0	1	0
01/074	1	74	610	8	N	0	1	0
01/075	1	75	611	1	N	0	1	0
01/075	1	75	611	2	N	0	1	0
01/075	1	75	611	3	N	0	1	0
01/075	1	75	611	4	N	0	1	0
01/075	1	75	611	5	N	0	1	0
01/075	1	75	611	6	N	0	1	0
01/075	1	75	611	7	N	0	1	0
01/075	1	75	611	8	N	0	1	0
01/078	1	78	614	1	Y	1	0	0
01/078	1	78	614	2	Y	1	0	0
01/078	1	78	614	3	N	0	1	0
01/078	1	78	614	4	N	0	1	0
01/078	1	78	614	5	N	0	1	0
01/078	1	78	614	6	N	0	1	0
01/078	1	78	614	7	N	0	1	0
01/081	1	81	617	1	N	0	1	0
01/081	1	81	617	2	N	0	1	0
01/083	1	83	619	1	N	0	1	0
01/083	1	83	619	2	N	0	1	0
01/083	1	83	619	3	N	0	1	0
01/083	1	83	619	4	N	0	1	0
01/083	1	83	619	5	N	0	1	0
01/083	1	83	619	6	N	0	1	0
01/083	1	83	619	7	N	0	1	0
01/085	1	85	621	1	N	0	1	0
01/085	1	85	621	2	N	0	1	0
01/085	1	85	621	3	N	0	1	0
01/085	1	85	621	4	N	0	1	0
01/085	1	85	621	5	N	0	1	0
01/085	1	85	621	6	N	0	1	0
01/085	1	85	621	7	N	0	1	0
01/085	1	85	621	8	N	0	1	0
01/090	1	90	626	1	N	0	1	0
01/090	1	90	626	2	N	0	1	0
01/090	1	90	626	3	N	0	1	0
01/090	1	90	626	4	N	0	1	0
01/090	1	90	626	5	N	0	1	0
01/090	1	90	626	6	N	0	1	0
01/090	1	90	626	7	N	0	1	0
01/090	1	90	626	8	N	0	1	0
01/091	1	91	627	1	N	0	1	0
01/091	1	91	627	2	N	0	1	0
01/091	1	91	627	3	N	0	1	0
01/091	1	91	627	4	N	0	1	0
01/091	1	91	627	5	N	0	1	0
01/091	1	91	627	6	N	0	1	0
01/091	1	91	627	7	N	0	1	0
01/091	1	91	627	8	N	0	1	0
01/093	1	93	629	1	N	0	1	0
01/093	1	93	629	2	N	0	1	0
01/093	1	93	629	3	N	0	1	0
01/093	1	93	629	4	N	0	1	0
01/093	1	93	629	5	N	0	1	0
01/093	1	93	629	6	N	0	1	0
01/093	1	93	629	7	N	0	1	0
01/093	1	93	629	8	N	0	1	0
01/094	1	94	630	1	N	0	1	0
01/094	1	94	630	2	N	0	1	0
01/094	1	94	630	3	N	0	1	0
01/094	1	94	630	4	N	0	1	0
01/094	1	94	630	5	N	0	1	0
01/094	1	94	630	6	N	0	1	0
01/094	1	94	630	7	N	0	1	0
01/095	1	95	631	1	N	0	1	0
01/095	1	95	631	2	N	0	1	0
01/095	1	95	631	3	N	0	1	0
01/095	1	95	631	4	N	0	1	0
01/095	1	95	631	5	N	0	1	0
01/095	1	95	631	6	N	0	1	0
01/095	1	95	631	7	N	0	1	0
01/095	1	95	631	8	N	0	1	0
01/100	1	100	636	1	N	0	1	0
01/100	1	100	636	2	N	0	1	0
01/100	1	100	636	3	N	0	1	0
01/100	1	100	636	4	N	0	1	0
01/100	1	100	636	5	N	0	1	0
01/100	1	100	636	6	N	0	1	0
01/100	1	100	636	7	N	0	1	0
01/100	1	100	636	8	N	0	1	0
01/104	1	104	640	1	N	0	1	0
01/104	1	104	640	2	N	0	1	0
01/104	1	104	640	3	N	0	1	0
01/104	1	104	640	4	N	0	1	0
01/104	1	104	640	5	N	0	1	0
01/104	1	104	640	6	N	0	1	0
01/104	1	104	640	7	N	0	1	0
01/104	1	104	640	8	N	0	1	0
01/106	1	106	758	1	N	0	1	0
01/106	1	106	758	2	N	0	1	0
01/106	1	106	758	3	Y	1	0	0
01/106	1	106	758	4	N	0	1	0
01/106	1	106	758	5	N	0	1	0
01/106	1	106	758	6	N	0	1	0
01/106	1	106	758	7	N	0	1	0
01/106	1	106	758	8	N	0	1	0
01/108	1	108	760	1	N	0	1	0
01/108	1	108	760	2	N	0	1	0
01/108	1	108	760	3	N	0	1	0
01/108	1	108	760	4	N	0	1	0
01/108	1	108	760	5	Y	1	0	0
01/108	1	108	760	6	Y	1	0	0
01/108	1	108	760	7	N	0	1	0
01/108	1	108	760	8	N	0	1	0
01/111	1	111	763	1	N	0	1	0
01/111	1	111	763	2	N	0	1	0
01/111	1	111	763	3	N	0	1	0
01/111	1	111	763	4	N	0	1	0
01/111	1	111	763	5	N	0	1	0
01/111	1	111	763	6	N	0	1	0
01/111	1	111	763	7	N	0	1	0
01/111	1	111	763	8	N	0	1	0
02/002	2	2	30	1	N	0	1	0
02/002	2	2	30	2	N	0	1	0
02/002	2	2	30	3	N	0	1	0
02/002	2	2	30	4	N	0	1	0
02/002	2	2	30	5	N	0	1	0
02/002	2	2	30	6	N	0	1	0
02/002	2	2	30	7	N	0	1	0
02/002	2	2	30	8	Y	1	0	0
02/003	2	3	31	1	N	0	1	0
02/003	2	3	31	2	N	0	1	0
02/003	2	3	31	3	N	0	1	0
02/003	2	3	31	4	N	0	1	0
02/003	2	3	31	5	N	0	1	0
02/003	2	3	31	6	N	0	1	0
02/004	2	4	32	1	N	0	1	0
02/004	2	4	32	2	N	0	1	0
02/004	2	4	32	3	N	0	1	0
02/004	2	4	32	4	N	0	1	0
02/004	2	4	32	5	N	0	1	0
02/004	2	4	32	6	N	0	1	0
02/004	2	4	32	7	N	0	1	0
02/005	2	5	33	1	N	0	1	0
02/005	2	5	33	2	-9			0
02/005	2	5	33	3	N	0	1	0
02/005	2	5	33	4	Y	1	0	0
02/005	2	5	33	5	Y	1	0	0
02/005	2	5	33	6	Y	1	0	0
02/005	2	5	33	7	N	0	1	0
02/005	2	5	33	8	N	0	1	0
02/006	2	6	34	1	N	0	1	0
02/006	2	6	34	2	N	0	1	0
02/006	2	6	34	3	N	0	1	0
02/006	2	6	34	4	N	0	1	0
02/006	2	6	34	5	N	0	1	0
02/006	2	6	34	6	N	0	1	0
02/006	2	6	34	7	N	0	1	0
02/008	2	8	36	1	N	0	1	0
02/008	2	8	36	2	N	0	1	0
02/008	2	8	36	3	N	0	1	0
02/008	2	8	36	4	N	0	1	0
02/008	2	8	36	5	N	0	1	0
02/008	2	8	36	6	N	0	1	0
02/009	2	9	37	1	N	0	1	0
02/009	2	9	37	2	N	0	1	0
02/009	2	9	37	3	N	0	1	0
02/009	2	9	37	4	-9			0
02/009	2	9	37	5	-9			0
02/009	2	9	37	6	N	0	1	0
02/010	2	10	38	1	N	0	1	0
02/010	2	10	38	2	N	0	1	0
02/010	2	10	38	3	N	0	1	0
02/010	2	10	38	4	N	0	1	0
02/010	2	10	38	5	N	0	1	0
02/011	2	11	39	1	N	0	1	0
02/011	2	11	39	2	N	0	1	0
02/011	2	11	39	3	N	0	1	0
02/011	2	11	39	4	Y	1	0	0
02/011	2	11	39	5	Y	1	0	0
02/011	2	11	39	6	-9			0
02/011	2	11	39	7	N	0	1	0
02/011	2	11	39	8	N	0	1	0
02/013	2	13	41	1	N	0	1	0
02/013	2	13	41	2	N	0	1	0
02/013	2	13	41	3	N	0	1	0
02/013	2	13	41	4	N	0	1	0
02/013	2	13	41	5	N	0	1	0
02/013	2	13	41	6	N	0	1	0
02/013	2	13	41	7	N	0	1	0
02/013	2	13	41	8	N	0	1	0
02/014	2	14	42	1	N	0	1	0
02/014	2	14	42	2	N	0	1	0
02/014	2	14	42	3	N	0	1	0
02/014	2	14	42	4	N	0	1	0
02/014	2	14	42	5	N	0	1	0
02/014	2	14	42	6	N	0	1	0
02/014	2	14	42	7	N	0	1	0
02/014	2	14	42	8	N	0	1	0
02/015	2	15	43	1	N	0	1	0
02/015	2	15	43	2	N	0	1	0
02/015	2	15	43	3	Y	1	0	0
02/015	2	15	43	4	Y	1	0	0
02/015	2	15	43	5	N	0	1	0
02/015	2	15	43	6	N	0	1	0
02/015	2	15	43	7	N	0	1	0
02/015	2	15	43	8	N	0	1	0
02/016	2	16	44	1	N	0	1	0
02/016	2	16	44	2	N	0	1	0
02/016	2	16	44	3	N	0	1	0
02/016	2	16	44	4	N	0	1	0
02/016	2	16	44	5	N	0	1	0
02/016	2	16	44	6	-9			0
02/016	2	16	44	7	N	0	1	0
02/016	2	16	44	8	N	0	1	0
02/017	2	17	45	1	N	0	1	0
02/017	2	17	45	2	N	0	1	0
02/017	2	17	45	3	N	0	1	0
02/017	2	17	45	4	N	0	1	0
02/017	2	17	45	5	N	0	1	0
02/017	2	17	45	6	N	0	1	0
02/018	2	18	46	1	Y	1	0	0
02/018	2	18	46	2	Y	1	0	0
02/018	2	18	46	3	Y	1	0	0
02/018	2	18	46	4	Y	1	0	0
02/018	2	18	46	5	Y	1	0	0
02/018	2	18	46	6	Y	1	0	0
02/018	2	18	46	7	N	0	1	0
02/018	2	18	46	8	N	0	1	0
02/019	2	19	47	1	N	0	1	0
02/019	2	19	47	2	N	0	1	0
02/019	2	19	47	3	N	0	1	0
02/019	2	19	47	4	N	0	1	0
02/019	2	19	47	5	N	0	1	0
02/019	2	19	47	6	N	0	1	0
02/019	2	19	47	7	N	0	1	0
02/019	2	19	47	8	N	0	1	0
02/020	2	20	48	1	N	0	1	0
02/020	2	20	48	2	N	0	1	0
02/020	2	20	48	3	N	0	1	0
02/020	2	20	48	4	N	0	1	0
02/020	2	20	48	5	N	0	1	0
02/020	2	20	48	6	N	0	1	0
02/020	2	20	48	7	N	0	1	0
02/020	2	20	48	8	N	0	1	0
02/021	2	21	49	1	N	0	1	0
02/021	2	21	49	2	N	0	1	0
02/021	2	21	49	3	N	0	1	0
02/021	2	21	49	4	N	0	1	0
02/021	2	21	49	5	N	0	1	0
02/023	2	23	51	1	N	0	1	0
02/023	2	23	51	2	N	0	1	0
02/023	2	23	51	3	N	0	1	0
02/023	2	23	51	4	N	0	1	0
02/023	2	23	51	5	N	0	1	0
02/023	2	23	51	6	Y	1	0	0
02/023	2	23	51	7	Y	1	0	0
02/023	2	23	51	8	Y	1	0	0
02/024	2	24	52	1	N	0	1	0
02/024	2	24	52	2	-9			0
02/024	2	24	52	3	-9			0
02/024	2	24	52	4	-9			0
02/024	2	24	52	5	N	0	1	0
02/024	2	24	52	6	N	0	1	0
02/024	2	24	52	7	N	0	1	0
02/025	2	25	53	1	N	0	1	0
02/025	2	25	53	2	N	0	1	0
02/025	2	25	53	3	N	0	1	0
02/025	2	25	53	4	N	0	1	0
02/025	2	25	53	5	N	0	1	0
02/025	2	25	53	6	N	0	1	0
02/025	2	25	53	7	N	0	1	0
02/026	2	26	54	1	-9			0
02/026	2	26	54	2	N	0	1	0
02/026	2	26	54	3	N	0	1	0
02/026	2	26	54	4	N	0	1	0
02/026	2	26	54	5	N	0	1	0
02/026	2	26	54	6	N	0	1	0
02/026	2	26	54	7	N	0	1	0
02/028	2	28	56	1	N	0	1	0
02/028	2	28	56	2	Y	1	0	0
02/028	2	28	56	3	Y	1	0	0
02/028	2	28	56	4	N	0	1	0
02/028	2	28	56	5	N	0	1	0
02/028	2	28	56	6	N	0	1	0
02/028	2	28	56	7	N	0	1	0
02/028	2	28	56	8	N	0	1	0
02/029	2	29	517	1	N	0	1	0
02/029	2	29	517	2	N	0	1	0
02/029	2	29	517	3	N	0	1	0
02/029	2	29	517	4	N	0	1	0
02/029	2	29	517	5	N	0	1	0
02/029	2	29	517	6	N	0	1	0
02/029	2	29	517	7	N	0	1	0
02/029	2	29	517	8	N	0	1	0
02/030	2	30	518	1	N	0	1	0
02/030	2	30	518	2	N	0	1	0
02/030	2	30	518	3	N	0	1	0
02/030	2	30	518	4	N	0	1	0
02/030	2	30	518	5	N	0	1	0
02/030	2	30	518	6	N	0	1	0
02/030	2	30	518	7	N	0	1	0
02/030	2	30	518	8	N	0	1	0
02/031	2	31	519	1	N	0	1	0
02/031	2	31	519	2	N	0	1	0
02/031	2	31	519	3	N	0	1	0
02/031	2	31	519	4	N	0	1	0
02/031	2	31	519	5	N	0	1	0
02/031	2	31	519	6	N	0	1	0
02/031	2	31	519	7	N	0	1	0
02/031	2	31	519	8	N	0	1	0
02/032	2	32	520	1	N	0	1	0
02/032	2	32	520	2	N	0	1	0
02/032	2	32	520	3	N	0	1	0
02/032	2	32	520	4	Y	1	0	0
02/032	2	32	520	5	N	0	1	0
02/032	2	32	520	6	N	0	1	0
02/033	2	33	521	1	N	0	1	0
02/033	2	33	521	2	N	0	1	0
02/033	2	33	521	3	N	0	1	0
02/033	2	33	521	4	N	0	1	0
02/033	2	33	521	5	N	0	1	0
02/033	2	33	521	6	N	0	1	0
02/035	2	35	524	1	N	0	1	0
02/035	2	35	524	2	N	0	1	0
02/035	2	35	524	3	N	0	1	0
02/035	2	35	524	4	N	0	1	0
02/035	2	35	524	5	N	0	1	0
02/035	2	35	524	6	N	0	1	0
02/036	2	36	523	1	N	0	1	0
02/036	2	36	523	2	N	0	1	0
02/036	2	36	523	3	N	0	1	0
02/036	2	36	523	4	N	0	1	0
02/036	2	36	523	5	N	0	1	0
02/036	2	36	523	6	N	0	1	0
02/036	2	36	523	7	N	0	1	0
02/036	2	36	523	8	N	0	1	0
02/038	2	38	526	1	N	0	1	0
02/038	2	38	526	2	N	0	1	0
02/038	2	38	526	3	N	0	1	0
02/038	2	38	526	4	N	0	1	0
02/038	2	38	526	5	N	0	1	0
02/038	2	38	526	6	N	0	1	0
02/038	2	38	526	7	-9			0
02/041	2	41	529	1	N	0	1	0
02/041	2	41	529	2	N	0	1	0
02/041	2	41	529	3	N	0	1	0
02/041	2	41	529	4	N	0	1	0
02/041	2	41	529	5	N	0	1	0
02/041	2	41	529	6	N	0	1	0
02/041	2	41	529	7	N	0	1	0
02/044	2	44	532	1	N	0	1	0
02/044	2	44	532	2	N	0	1	0
02/044	2	44	532	3	N	0	1	0
02/044	2	44	532	4	N	0	1	0
02/044	2	44	532	5	N	0	1	0
02/044	2	44	532	6	N	0	1	0
02/044	2	44	532	7	N	0	1	0
02/044	2	44	532	8	N	0	1	0
02/045	2	45	533	1	N	0	1	0
02/045	2	45	533	2	N	0	1	0
02/045	2	45	533	3	N	0	1	0
02/045	2	45	533	4	N	0	1	0
02/045	2	45	533	5	N	0	1	0
02/046	2	46	534	1	N	0	1	0
02/046	2	46	534	2	-9			0
02/046	2	46	534	3	N	0	1	0
02/046	2	46	534	4	N	0	1	0
02/046	2	46	534	5	N	0	1	0
02/046	2	46	534	6	N	0	1	0
03/001	3	1	57	1	N	0	1	0
03/001	3	1	57	2	N	0	1	0
03/001	3	1	57	3	N	0	1	0
03/001	3	1	57	4	N	0	1	0
03/001	3	1	57	5	N	0	1	0
03/001	3	1	57	6	N	0	1	0
03/001	3	1	57	7	N	0	1	0
03/002	3	2	58	1	Y	1	0	0
03/002	3	2	58	2	Y	1	0	0
03/002	3	2	58	3	Y	1	0	0
03/002	3	2	58	4	Y	1	0	0
03/002	3	2	58	5	N	0	1	0
03/002	3	2	58	6	N	0	1	0
03/003	3	3	59	1	N	0	1	0
03/003	3	3	59	2	N	0	1	0
03/003	3	3	59	3	N	0	1	0
03/003	3	3	59	4	N	0	1	0
03/003	3	3	59	5	N	0	1	0
03/003	3	3	59	6	N	0	1	0
03/003	3	3	59	7	N	0	1	0
03/003	3	3	59	8	N	0	1	0
03/004	3	4	60	1	N	0	1	0
03/004	3	4	60	2	N	0	1	0
03/004	3	4	60	3	N	0	1	0
03/004	3	4	60	4	N	0	1	0
03/004	3	4	60	5	N	0	1	0
03/004	3	4	60	6	N	0	1	0
03/004	3	4	60	7	N	0	1	0
03/004	3	4	60	8	N	0	1	0
03/005	3	5	61	1	N	0	1	0
03/005	3	5	61	2	N	0	1	0
03/005	3	5	61	3	N	0	1	0
03/005	3	5	61	4	N	0	1	0
03/005	3	5	61	5	N	0	1	0
03/005	3	5	61	6	N	0	1	0
03/005	3	5	61	7	N	0	1	0
03/006	3	6	62	1	N	0	1	0
03/006	3	6	62	2	N	0	1	0
03/006	3	6	62	3	N	0	1	0
03/006	3	6	62	4	N	0	1	0
03/006	3	6	62	5	N	0	1	0
03/006	3	6	62	6	N	0	1	0
03/006	3	6	62	7	N	0	1	0
03/006	3	6	62	8	N	0	1	0
03/007	3	7	63	1	Y	1	0	0
03/007	3	7	63	2	Y	1	0	0
03/007	3	7	63	3	Y	1	0	0
03/007	3	7	63	4	Y	1	0	0
03/007	3	7	63	5	N	0	1	0
03/007	3	7	63	6	N	0	1	0
03/007	3	7	63	7	N	0	1	0
03/008	3	8	64	1	N	0	1	0
03/008	3	8	64	2	N	0	1	0
03/008	3	8	64	3	N	0	1	0
03/008	3	8	64	4	N	0	1	0
03/008	3	8	64	5	N	0	1	0
03/008	3	8	64	6	N	0	1	0
03/009	3	9	65	1	Y	1	0	0
03/009	3	9	65	2	Y	1	0	0
03/009	3	9	65	3	Y	1	0	0
03/009	3	9	65	4	Y	1	0	0
03/009	3	9	65	5	Y	1	0	0
03/009	3	9	65	6	Y	1	0	0
03/009	3	9	65	7	Y	1	0	0
03/009	3	9	65	8	-9			0
03/010	3	10	66	1	N	0	1	0
03/010	3	10	66	2	N	0	1	0
03/010	3	10	66	3	N	0	1	0
03/010	3	10	66	4	N	0	1	0
03/010	3	10	66	5	N	0	1	0
03/010	3	10	66	6	N	0	1	0
03/011	3	11	67	1	Y	1	0	0
03/011	3	11	67	2	Y	1	0	0
03/011	3	11	67	3	Y	1	0	0
03/011	3	11	67	4	N	0	1	0
03/011	3	11	67	5	N	0	1	0
03/012	3	12	68	1	Y	1	0	0
03/012	3	12	68	2	Y	1	0	0
03/012	3	12	68	3	Y	1	0	0
03/012	3	12	68	4	N	0	1	0
03/012	3	12	68	5	N	0	1	0
03/013	3	13	69	1	N	0	1	0
03/013	3	13	69	2	N	0	1	0
03/013	3	13	69	3	N	0	1	0
03/013	3	13	69	4	N	0	1	0
03/013	3	13	69	5	N	0	1	0
03/013	3	13	69	6	N	0	1	0
03/013	3	13	69	7	N	0	1	0
03/013	3	13	69	8	N	0	1	0
03/014	3	14	70	1	N	0	1	0
03/014	3	14	70	2	N	0	1	0
03/014	3	14	70	3	-9			0
03/014	3	14	70	4	N	0	1	0
03/014	3	14	70	5	N	0	1	0
03/015	3	15	71	1	N	0	1	0
03/015	3	15	71	2	N	0	1	0
03/015	3	15	71	3	N	0	1	0
03/015	3	15	71	4	-9			0
03/016	3	16	72	1	Y	1	0	0
03/016	3	16	72	2	Y	1	0	0
03/016	3	16	72	3	N	0	1	0
03/018	3	18	74	1	N	0	1	0
03/018	3	18	74	2	N	0	1	0
03/018	3	18	74	3	N	0	1	0
03/018	3	18	74	4	N	0	1	0
03/018	3	18	74	5	N	0	1	0
03/018	3	18	74	6	N	0	1	0
03/018	3	18	74	7	N	0	1	0
03/018	3	18	74	8	N	0	1	0
03/019	3	19	75	1	N	0	1	0
03/019	3	19	75	2	N	0	1	0
03/019	3	19	75	3	-9			0
03/019	3	19	75	4	Y	1	0	0
03/019	3	19	75	5	Y	1	0	0
03/019	3	19	75	6	Y	1	0	0
03/019	3	19	75	7	Y	1	0	0
03/019	3	19	75	8	Y	1	0	0
03/020	3	20	76	1	Y	1	0	0
03/020	3	20	76	2	Y	1	0	0
03/020	3	20	76	3	Y	1	0	0
03/020	3	20	76	4	Y	1	0	0
03/020	3	20	76	5	Y	1	0	0
03/020	3	20	76	6	N	0	1	0
03/021	3	21	77	1	Y	1	0	0
03/021	3	21	77	2	Y	1	0	0
03/021	3	21	77	3	Y	1	0	0
03/021	3	21	77	4	Y	1	0	0
03/021	3	21	77	5	Y	1	0	0
03/021	3	21	77	6	N	0	1	0
03/022	3	22	78	1	Y	1	0	0
03/022	3	22	78	2	Y	1	0	0
03/022	3	22	78	3	Y	1	0	0
03/022	3	22	78	4	Y	1	0	0
03/022	3	22	78	5	Y	1	0	0
03/022	3	22	78	6	N	0	1	0
03/022	3	22	78	7	N	0	1	0
03/023	3	23	79	1	Y	1	0	0
03/023	3	23	79	2	Y	1	0	0
03/023	3	23	79	3	Y	1	0	0
03/023	3	23	79	4	Y	1	0	0
03/023	3	23	79	5	Y	1	0	0
03/023	3	23	79	6	N	0	1	0
03/024	3	24	80	1	N	0	1	0
03/024	3	24	80	2	N	0	1	0
03/024	3	24	80	3	N	0	1	0
03/024	3	24	80	4	N	0	1	0
03/024	3	24	80	5	N	0	1	0
03/024	3	24	80	6	N	0	1	0
03/024	3	24	80	7	N	0	1	0
03/025	3	25	81	1	N	0	1	0
03/025	3	25	81	2	N	0	1	0
03/025	3	25	81	3	N	0	1	0
03/025	3	25	81	4	N	0	1	0
03/025	3	25	81	5	N	0	1	0
03/025	3	25	81	6	N	0	1	0
03/025	3	25	81	7	N	0	1	0
03/025	3	25	81	8	N	0	1	0
03/026	3	26	82	1	Y	1	0	0
03/026	3	26	82	2	N	0	1	0
03/026	3	26	82	3	N	0	1	0
03/026	3	26	82	4	Y	1	0	0
03/026	3	26	82	5	N	0	1	0
03/026	3	26	82	6	N	0	1	0
03/026	3	26	82	7	N	0	1	0
03/026	3	26	82	8	N	0	1	0
03/027	3	27	83	1	N	0	1	0
03/027	3	27	83	2	N	0	1	0
03/027	3	27	83	3	N	0	1	0
03/027	3	27	83	4	N	0	1	0
03/027	3	27	83	5	N	0	1	0
03/027	3	27	83	6	-9			0
03/027	3	27	83	7	N	0	1	0
03/027	3	27	83	8	-9			0
03/028	3	28	84	1	N	0	1	0
03/028	3	28	84	2	N	0	1	0
03/028	3	28	84	3	N	0	1	0
03/028	3	28	84	4	N	0	1	0
03/028	3	28	84	5	N	0	1	0
03/028	3	28	84	6	N	0	1	0
03/028	3	28	84	7	N	0	1	0
03/028	3	28	84	8	N	0	1	0
04/001	4	1	85	1	N	0	1	0
04/001	4	1	85	2	N	0	1	0
04/001	4	1	85	3	N	0	1	0
04/001	4	1	85	4	N	0	1	0
04/001	4	1	85	5	N	0	1	0
04/001	4	1	85	6	N	0	1	0
04/002	4	2	86	1	N	0	1	0
04/002	4	2	86	2	Y	1	0	0
04/002	4	2	86	3	Y	1	0	0
04/002	4	2	86	4	N	0	1	0
04/002	4	2	86	5	N	0	1	0
04/002	4	2	86	6	N	0	1	0
04/002	4	2	86	7	N	0	1	0
04/002	4	2	86	8	N	0	1	0
04/003	4	3	87	1	N	0	1	0
04/003	4	3	87	2	N	0	1	0
04/003	4	3	87	3	N	0	1	0
04/003	4	3	87	4	N	0	1	0
04/003	4	3	87	5	N	0	1	0
04/003	4	3	87	6	N	0	1	0
04/003	4	3	87	7	N	0	1	0
04/003	4	3	87	8	N	0	1	0
04/004	4	4	88	1	N	0	1	0
04/004	4	4	88	2	N	0	1	0
04/004	4	4	88	3	N	0	1	0
04/004	4	4	88	4	N	0	1	0
04/004	4	4	88	5	N	0	1	0
04/004	4	4	88	6	-9			0
04/005	4	5	89	1	N	0	1	0
04/005	4	5	89	2	N	0	1	0
04/005	4	5	89	3	N	0	1	0
04/005	4	5	89	4	N	0	1	0
04/005	4	5	89	5	N	0	1	0
04/005	4	5	89	6	N	0	1	0
04/005	4	5	89	7	N	0	1	0
04/005	4	5	89	8	N	0	1	0
04/006	4	6	90	1	N	0	1	0
04/006	4	6	90	2	N	0	1	0
04/006	4	6	90	3	N	0	1	0
04/006	4	6	90	4	N	0	1	0
04/006	4	6	90	5	-9			0
04/006	4	6	90	6	-9			0
04/006	4	6	90	7	-9			0
04/006	4	6	90	8	-9			0
04/007	4	7	91	1	Y	1	0	0
04/007	4	7	91	2	Y	1	0	0
04/007	4	7	91	3	-9			0
04/007	4	7	91	4	Y	1	0	0
04/007	4	7	91	5	Y	1	0	0
04/007	4	7	91	6	Y	1	0	0
04/007	4	7	91	7	Y	1	0	0
04/007	4	7	91	8	N	0	1	0
04/008	4	8	92	1	N	0	1	0
04/008	4	8	92	2	N	0	1	0
04/008	4	8	92	3	N	0	1	0
04/008	4	8	92	4	N	0	1	0
04/008	4	8	92	5	N	0	1	0
04/008	4	8	92	6	N	0	1	0
04/008	4	8	92	7	N	0	1	0
04/008	4	8	92	8	N	0	1	0
04/009	4	9	93	1	N	0	1	0
04/009	4	9	93	2	N	0	1	0
04/009	4	9	93	3	N	0	1	0
04/009	4	9	93	4	N	0	1	0
04/009	4	9	93	5	N	0	1	0
04/009	4	9	93	6	N	0	1	0
04/009	4	9	93	7	N	0	1	0
04/010	4	10	94	1	N	0	1	0
04/010	4	10	94	2	N	0	1	0
04/010	4	10	94	3	N	0	1	0
04/010	4	10	94	4	N	0	1	0
04/010	4	10	94	5	N	0	1	0
04/010	4	10	94	6	N	0	1	0
04/010	4	10	94	7	N	0	1	0
04/010	4	10	94	8	N	0	1	0
04/011	4	11	95	1	N	0	1	0
04/011	4	11	95	2	N	0	1	0
04/011	4	11	95	3	N	0	1	0
04/011	4	11	95	4	N	0	1	0
04/011	4	11	95	5	N	0	1	0
04/011	4	11	95	6	N	0	1	0
04/011	4	11	95	7	N	0	1	0
04/011	4	11	95	8	N	0	1	0
04/012	4	12	96	1	N	0	1	0
04/012	4	12	96	2	N	0	1	0
04/012	4	12	96	3	N	0	1	0
04/012	4	12	96	4	N	0	1	0
04/012	4	12	96	5	N	0	1	0
04/012	4	12	96	6	N	0	1	0
04/012	4	12	96	7	N	0	1	0
04/012	4	12	96	8	N	0	1	0
04/013	4	13	97	1	N	0	1	0
04/013	4	13	97	2	N	0	1	0
04/013	4	13	97	3	N	0	1	0
04/013	4	13	97	4	N	0	1	0
04/013	4	13	97	5	N	0	1	0
04/013	4	13	97	6	N	0	1	0
04/013	4	13	97	7	N	0	1	0
04/014	4	14	98	1	N	0	1	0
04/014	4	14	98	2	N	0	1	0
04/014	4	14	98	3	N	0	1	0
04/014	4	14	98	4	N	0	1	0
04/014	4	14	98	5	N	0	1	0
04/014	4	14	98	6	-9			0
04/014	4	14	98	7	-9			0
04/015	4	15	99	1	N	0	1	0
04/015	4	15	99	2	N	0	1	0
04/015	4	15	99	3	N	0	1	0
04/015	4	15	99	4	N	0	1	0
04/015	4	15	99	5	N	0	1	0
04/016	4	16	100	1	N	0	1	0
04/016	4	16	100	2	N	0	1	0
04/016	4	16	100	3	N	0	1	0
04/016	4	16	100	4	N	0	1	0
04/016	4	16	100	5	N	0	1	0
04/016	4	16	100	6	N	0	1	0
04/016	4	16	100	7	N	0	1	0
04/016	4	16	100	8	N	0	1	0
04/017	4	17	101	1	N	0	1	0
04/017	4	17	101	2	N	0	1	0
04/017	4	17	101	3	N	0	1	0
04/017	4	17	101	4	N	0	1	0
04/017	4	17	101	5	N	0	1	0
04/017	4	17	101	6	N	0	1	0
04/017	4	17	101	7	N	0	1	0
04/018	4	18	102	1	N	0	1	0
04/018	4	18	102	2	N	0	1	0
04/018	4	18	102	3	N	0	1	0
04/018	4	18	102	4	N	0	1	0
04/018	4	18	102	5	N	0	1	0
04/018	4	18	102	6	-9			0
04/018	4	18	102	7	N	0	1	0
04/018	4	18	102	8	N	0	1	0
04/019	4	19	103	1	N	0	1	0
04/019	4	19	103	2	N	0	1	0
04/019	4	19	103	3	N	0	1	0
04/019	4	19	103	4	-9			0
04/019	4	19	103	5	N	0	1	0
04/019	4	19	103	6	N	0	1	0
04/019	4	19	103	7	N	0	1	0
04/020	4	20	104	1	Y	1	0	0
04/020	4	20	104	2	Y	1	0	0
04/020	4	20	104	3	N	0	1	0
04/020	4	20	104	4	N	0	1	0
04/020	4	20	104	5	N	0	1	0
04/020	4	20	104	6	N	0	1	0
04/020	4	20	104	7	N	0	1	0
04/020	4	20	104	8	N	0	1	0
04/021	4	21	105	1	N	0	1	0
04/021	4	21	105	2	N	0	1	0
04/021	4	21	105	3	N	0	1	0
04/021	4	21	105	4	N	0	1	0
04/021	4	21	105	5	N	0	1	0
04/021	4	21	105	6	N	0	1	0
04/022	4	22	106	1	N	0	1	0
04/022	4	22	106	2	N	0	1	0
04/022	4	22	106	3	N	0	1	0
04/022	4	22	106	4	N	0	1	0
04/022	4	22	106	5	N	0	1	0
04/022	4	22	106	6	N	0	1	0
04/022	4	22	106	7	N	0	1	0
04/022	4	22	106	8	N	0	1	0
04/023	4	23	107	1	N	0	1	0
04/023	4	23	107	2	N	0	1	0
04/023	4	23	107	3	N	0	1	0
04/023	4	23	107	4	N	0	1	0
04/023	4	23	107	5	N	0	1	0
04/023	4	23	107	6	N	0	1	0
04/023	4	23	107	7	N	0	1	0
04/023	4	23	107	8	N	0	1	0
04/024	4	24	108	1	N	0	1	0
04/024	4	24	108	2	N	0	1	0
04/024	4	24	108	3	N	0	1	0
04/024	4	24	108	4	N	0	1	0
04/024	4	24	108	5	N	0	1	0
04/024	4	24	108	6	-9			0
04/024	4	24	108	7	N	0	1	0
04/024	4	24	108	8	N	0	1	0
04/025	4	25	109	1	N	0	1	0
04/025	4	25	109	2	N	0	1	0
04/025	4	25	109	3	N	0	1	0
04/025	4	25	109	4	N	0	1	0
04/025	4	25	109	5	N	0	1	0
04/025	4	25	109	6	N	0	1	0
04/025	4	25	109	7	N	0	1	0
04/026	4	26	110	1	N	0	1	0
04/026	4	26	110	2	N	0	1	0
04/026	4	26	110	3	N	0	1	0
04/026	4	26	110	4	N	0	1	0
04/026	4	26	110	5	N	0	1	0
04/026	4	26	110	6	N	0	1	0
04/026	4	26	110	7	N	0	1	0
04/026	4	26	110	8	N	0	1	0
04/027	4	27	111	1	N	0	1	0
04/027	4	27	111	2	N	0	1	0
04/027	4	27	111	3	N	0	1	0
04/027	4	27	111	4	N	0	1	0
04/027	4	27	111	5	-9			0
04/027	4	27	111	6	N	0	1	0
04/029	4	29	313	1	N	0	1	0
04/029	4	29	313	2	N	0	1	0
04/029	4	29	313	3	-9			0
04/029	4	29	313	4	N	0	1	0
04/029	4	29	313	5	N	0	1	0
04/029	4	29	313	6	N	0	1	0
04/030	4	30	314	1	N	0	1	0
04/030	4	30	314	2	N	0	1	0
04/030	4	30	314	3	N	0	1	0
04/030	4	30	314	4	N	0	1	0
04/030	4	30	314	5	N	0	1	0
04/030	4	30	314	6	N	0	1	0
04/030	4	30	314	7	N	0	1	0
04/030	4	30	314	8	N	0	1	0
04/031	4	31	315	1	N	0	1	0
04/031	4	31	315	2	N	0	1	0
04/031	4	31	315	3	-9			0
04/031	4	31	315	4	N	0	1	0
04/031	4	31	315	5	N	0	1	0
04/031	4	31	315	6	-9			0
04/031	4	31	315	7	N	0	1	0
04/031	4	31	315	8	N	0	1	0
04/032	4	32	316	1	N	0	1	0
04/032	4	32	316	2	N	0	1	0
04/032	4	32	316	3	-9			0
04/032	4	32	316	4	N	0	1	0
04/032	4	32	316	5	N	0	1	0
04/032	4	32	316	6	N	0	1	0
04/033	4	33	317	1	N	0	1	0
04/033	4	33	317	2	N	0	1	0
04/033	4	33	317	3	N	0	1	0
04/033	4	33	317	4	Y	1	0	0
04/033	4	33	317	5	Y	1	0	0
04/033	4	33	317	6	Y	1	0	0
04/033	4	33	317	7	Y	1	0	0
04/033	4	33	317	8	Y	1	0	0
04/034	4	34	318	1	N	0	1	0
04/034	4	34	318	2	N	0	1	0
04/034	4	34	318	3	N	0	1	0
04/034	4	34	318	4	N	0	1	0
04/034	4	34	318	5	N	0	1	0
04/034	4	34	318	6	N	0	1	0
04/035	4	35	319	1	N	0	1	0
04/035	4	35	319	2	N	0	1	0
04/035	4	35	319	3	N	0	1	0
04/035	4	35	319	4	N	0	1	0
04/035	4	35	319	5	N	0	1	0
04/035	4	35	319	6	N	0	1	0
04/035	4	35	319	7	N	0	1	0
04/035	4	35	319	8	N	0	1	0
04/036	4	36	320	1	N	0	1	0
04/036	4	36	320	2	N	0	1	0
04/036	4	36	320	3	N	0	1	0
04/036	4	36	320	4	N	0	1	0
04/036	4	36	320	5	N	0	1	0
04/036	4	36	320	6	N	0	1	0
04/036	4	36	320	7	N	0	1	0
04/036	4	36	320	8	N	0	1	0
04/037	4	37	321	1	N	0	1	0
04/037	4	37	321	2	N	0	1	0
04/037	4	37	321	3	Y	1	0	0
04/037	4	37	321	4	Y	1	0	0
04/037	4	37	321	5	Y	1	0	0
04/037	4	37	321	6	N	0	1	0
04/037	4	37	321	7	N	0	1	0
04/037	4	37	321	8	N	0	1	0
04/038	4	38	322	1	N	0	1	0
04/038	4	38	322	2	N	0	1	0
04/038	4	38	322	3	N	0	1	0
04/038	4	38	322	4	N	0	1	0
04/038	4	38	322	5	N	0	1	0
04/038	4	38	322	6	N	0	1	0
04/038	4	38	322	7	N	0	1	0
04/038	4	38	322	8	N	0	1	0
04/039	4	39	323	1	Y	1	0	0
04/039	4	39	323	2	Y	1	0	0
04/039	4	39	323	3	N	0	1	0
04/039	4	39	323	4	N	0	1	0
04/039	4	39	323	5	N	0	1	0
04/039	4	39	323	6	Y	1	0	0
04/039	4	39	323	7	Y	1	0	0
04/039	4	39	323	8	Y	1	0	0
04/040	4	40	324	1	N	0	1	0
04/040	4	40	324	2	N	0	1	0
04/040	4	40	324	3	N	0	1	0
04/040	4	40	324	4	Y	1	0	0
04/040	4	40	324	5	Y	1	0	0
04/040	4	40	324	6	Y	1	0	0
04/040	4	40	324	7	Y	1	0	0
04/040	4	40	324	8	Y	1	0	0
04/041	4	41	325	1	N	0	1	0
04/041	4	41	325	2	N	0	1	0
04/041	4	41	325	3	N	0	1	0
04/041	4	41	325	4	N	0	1	0
04/041	4	41	325	5	N	0	1	0
04/041	4	41	325	6	N	0	1	0
04/041	4	41	325	7	N	0	1	0
04/042	4	42	326	1	N	0	1	0
04/042	4	42	326	2	N	0	1	0
04/042	4	42	326	3	N	0	1	0
04/042	4	42	326	4	Y	1	0	0
04/042	4	42	326	5	N	0	1	0
04/042	4	42	326	6	-9			0
04/042	4	42	326	7	N	0	1	0
04/043	4	43	327	1	N	0	1	0
04/043	4	43	327	2	N	0	1	0
04/043	4	43	327	3	N	0	1	0
04/043	4	43	327	4	N	0	1	0
04/043	4	43	327	5	N	0	1	0
04/044	4	44	328	1	N	0	1	0
04/044	4	44	328	2	N	0	1	0
04/044	4	44	328	3	N	0	1	0
04/044	4	44	328	4	Y	1	0	0
04/044	4	44	328	5	Y	1	0	0
04/044	4	44	328	6	Y	1	0	0
04/044	4	44	328	7	Y	1	0	0
04/044	4	44	328	8	N	0	1	0
04/045	4	45	329	1	N	0	1	0
04/045	4	45	329	2	N	0	1	0
04/045	4	45	329	3	N	0	1	0
04/045	4	45	329	4	N	0	1	0
04/045	4	45	329	5	N	0	1	0
04/045	4	45	329	6	N	0	1	0
04/046	4	46	330	1	Y	1	0	0
04/046	4	46	330	2	Y	1	0	0
04/046	4	46	330	3	Y	1	0	0
04/046	4	46	330	4	Y	1	0	0
04/046	4	46	330	5	Y	1	0	0
04/046	4	46	330	6	N	0	1	0
04/046	4	46	330	7	N	0	1	0
04/046	4	46	330	8	N	0	1	0
04/047	4	47	331	1	N	0	1	0
04/047	4	47	331	2	N	0	1	0
04/047	4	47	331	3	N	0	1	0
04/047	4	47	331	4	N	0	1	0
04/047	4	47	331	5	N	0	1	0
04/047	4	47	331	6	N	0	1	0
04/047	4	47	331	7	N	0	1	0
04/047	4	47	331	8	N	0	1	0
04/048	4	48	332	1	Y	1	0	0
04/048	4	48	332	2	Y	1	0	0
04/048	4	48	332	3	Y	1	0	0
04/048	4	48	332	4	Y	1	0	0
04/048	4	48	332	5	Y	1	0	0
04/048	4	48	332	6	N	0	1	0
04/048	4	48	332	7	N	0	1	0
04/048	4	48	332	8	N	0	1	0
04/049	4	49	409	1	N	0	1	0
04/049	4	49	409	2	N	0	1	0
04/049	4	49	409	3	N	0	1	0
04/049	4	49	409	4	N	0	1	0
04/049	4	49	409	5	N	0	1	0
04/049	4	49	409	6	N	0	1	0
04/049	4	49	409	7	-9			0
04/049	4	49	409	8	N	0	1	0
04/050	4	50	410	1	N	0	1	0
04/050	4	50	410	2	N	0	1	0
04/050	4	50	410	3	N	0	1	0
04/050	4	50	410	4	N	0	1	0
04/050	4	50	410	5	N	0	1	0
04/050	4	50	410	6	N	0	1	0
04/050	4	50	410	7	N	0	1	0
04/050	4	50	410	8	N	0	1	0
04/051	4	51	411	1	N	0	1	0
04/051	4	51	411	2	N	0	1	0
04/051	4	51	411	3	N	0	1	0
04/051	4	51	411	4	N	0	1	0
04/052	4	52	412	1	N	0	1	0
04/052	4	52	412	2	N	0	1	0
04/052	4	52	412	3	N	0	1	0
04/052	4	52	412	4	N	0	1	0
04/052	4	52	412	5	N	0	1	0
04/052	4	52	412	6	N	0	1	0
04/052	4	52	412	7	N	0	1	0
04/052	4	52	412	8	N	0	1	0
04/053	4	53	413	1	N	0	1	0
04/053	4	53	413	2	N	0	1	0
04/053	4	53	413	3	N	0	1	0
04/053	4	53	413	4	N	0	1	0
04/053	4	53	413	5	N	0	1	0
04/053	4	53	413	6	N	0	1	0
04/053	4	53	413	7	N	0	1	0
04/053	4	53	413	8	N	0	1	0
04/054	4	54	414	1	N	0	1	0
04/054	4	54	414	2	N	0	1	0
04/054	4	54	414	3	N	0	1	0
04/054	4	54	414	4	N	0	1	0
04/054	4	54	414	5	N	0	1	0
04/055	4	55	415	1	N	0	1	0
04/055	4	55	415	2	N	0	1	0
04/055	4	55	415	3	N	0	1	0
04/055	4	55	415	4	N	0	1	0
04/055	4	55	415	5	N	0	1	0
04/055	4	55	415	6	N	0	1	0
04/055	4	55	415	7	N	0	1	0
04/055	4	55	415	8	-9			0
04/057	4	57	417	1	N	0	1	0
04/057	4	57	417	2	-9			0
04/057	4	57	417	3	-9			0
04/057	4	57	417	4	-9			0
04/057	4	57	417	5	N	0	1	0
04/057	4	57	417	6	N	0	1	0
04/058	4	58	418	1	N	0	1	0
04/058	4	58	418	2	N	0	1	0
04/058	4	58	418	3	N	0	1	0
04/058	4	58	418	4	N	0	1	0
04/058	4	58	418	5	N	0	1	0
04/058	4	58	418	6	N	0	1	0
04/058	4	58	418	7	N	0	1	0
04/058	4	58	418	8	N	0	1	0
04/059	4	59	419	1	N	0	1	0
04/059	4	59	419	2	N	0	1	0
04/059	4	59	419	3	N	0	1	0
04/059	4	59	419	4	N	0	1	0
04/059	4	59	419	5	N	0	1	0
04/059	4	59	419	6	N	0	1	0
04/059	4	59	419	7	N	0	1	0
04/059	4	59	419	8	N	0	1	0
04/060	4	60	420	1	N	0	1	0
04/060	4	60	420	2	N	0	1	0
04/060	4	60	420	3	N	0	1	0
04/060	4	60	420	4	N	0	1	0
04/060	4	60	420	5	N	0	1	0
04/060	4	60	420	6	N	0	1	0
04/060	4	60	420	7	N	0	1	0
04/060	4	60	420	8	N	0	1	0
05/002	5	2	114	1	Y	1	0	0
05/002	5	2	114	2	Y	1	0	0
05/002	5	2	114	3	Y	1	0	0
05/002	5	2	114	4	Y	1	0	0
05/002	5	2	114	5	Y	1	0	0
05/002	5	2	114	6	N	0	1	0
05/002	5	2	114	7	N	0	1	0
05/003	5	3	115	1	N	0	1	0
05/003	5	3	115	2	N	0	1	0
05/003	5	3	115	3	N	0	1	0
05/003	5	3	115	4	N	0	1	0
05/003	5	3	115	5	N	0	1	0
05/003	5	3	115	6	N	0	1	0
05/003	5	3	115	7	N	0	1	0
05/003	5	3	115	8	N	0	1	0
05/004	5	4	116	1	N	0	1	0
05/004	5	4	116	2	N	0	1	0
05/004	5	4	116	3	N	0	1	0
05/004	5	4	116	4	N	0	1	0
05/004	5	4	116	5	N	0	1	0
05/004	5	4	116	6	N	0	1	0
05/004	5	4	116	7	N	0	1	0
05/004	5	4	116	8	-9			0
05/005	5	5	117	1	Y	1	0	0
05/005	5	5	117	2	Y	1	0	0
05/005	5	5	117	3	Y	1	0	0
05/005	5	5	117	4	Y	1	0	0
05/005	5	5	117	5	Y	1	0	0
05/005	5	5	117	6	Y	1	0	0
05/005	5	5	117	7	Y	1	0	0
05/005	5	5	117	8	N	0	1	0
05/008	5	8	120	1	N	0	1	0
05/008	5	8	120	2	N	0	1	0
05/008	5	8	120	3	N	0	1	0
05/008	5	8	120	4	N	0	1	0
05/008	5	8	120	5	N	0	1	0
05/008	5	8	120	6	N	0	1	0
05/008	5	8	120	7	N	0	1	0
05/008	5	8	120	8	N	0	1	0
05/009	5	9	121	1	N	0	1	0
05/009	5	9	121	2	N	0	1	0
05/009	5	9	121	3	N	0	1	0
05/009	5	9	121	4	N	0	1	0
05/009	5	9	121	5	N	0	1	0
05/009	5	9	121	6	N	0	1	0
05/009	5	9	121	7	N	0	1	0
05/009	5	9	121	8	N	0	1	0
05/010	5	10	122	1	N	0	1	0
05/010	5	10	122	2	N	0	1	0
05/010	5	10	122	3	N	0	1	0
05/010	5	10	122	4	N	0	1	0
05/010	5	10	122	5	N	0	1	0
05/010	5	10	122	6	N	0	1	0
05/010	5	10	122	7	N	0	1	0
05/010	5	10	122	8	N	0	1	0
05/012	5	12	124	1	N	0	1	0
05/012	5	12	124	2	N	0	1	0
05/012	5	12	124	3	N	0	1	0
05/012	5	12	124	4	N	0	1	0
05/012	5	12	124	5	N	0	1	0
05/012	5	12	124	6	N	0	1	0
05/012	5	12	124	7	-9			0
05/012	5	12	124	8	N	0	1	0
05/013	5	13	125	1	N	0	1	0
05/013	5	13	125	2	N	0	1	0
05/013	5	13	125	3	N	0	1	0
05/013	5	13	125	4	N	0	1	0
05/013	5	13	125	5	N	0	1	0
05/013	5	13	125	6	N	0	1	0
05/013	5	13	125	7	N	0	1	0
05/015	5	15	127	1	N	0	1	0
05/015	5	15	127	2	N	0	1	0
05/015	5	15	127	3	N	0	1	0
05/015	5	15	127	4	N	0	1	0
05/015	5	15	127	5	N	0	1	0
05/015	5	15	127	6	N	0	1	0
05/015	5	15	127	7	N	0	1	0
05/016	5	16	128	1	N	0	1	0
05/016	5	16	128	2	N	0	1	0
05/016	5	16	128	3	N	0	1	0
05/016	5	16	128	4	N	0	1	0
05/016	5	16	128	5	N	0	1	0
05/016	5	16	128	6	N	0	1	0
05/016	5	16	128	7	N	0	1	0
05/016	5	16	128	8	N	0	1	0
05/017	5	17	129	1	N	0	1	0
05/017	5	17	129	2	N	0	1	0
05/017	5	17	129	3	N	0	1	0
05/017	5	17	129	4	Y	1	0	0
05/017	5	17	129	5	N	0	1	0
05/017	5	17	129	6	N	0	1	0
05/017	5	17	129	7	Y	1	0	0
05/017	5	17	129	8	N	0	1	0
05/018	5	18	130	1	-9			0
05/018	5	18	130	2	-9			0
05/018	5	18	130	3	N	0	1	0
05/018	5	18	130	4	N	0	1	0
05/018	5	18	130	5	N	0	1	0
05/018	5	18	130	6	N	0	1	0
05/018	5	18	130	7	-9			0
05/018	5	18	130	8	-9			0
05/019	5	19	131	1	N	0	1	0
05/019	5	19	131	2	N	0	1	0
05/019	5	19	131	3	N	0	1	0
05/019	5	19	131	4	N	0	1	0
05/019	5	19	131	5	N	0	1	0
05/019	5	19	131	6	N	0	1	0
05/019	5	19	131	7	N	0	1	0
05/019	5	19	131	8	N	0	1	0
05/020	5	20	132	1	N	0	1	0
05/020	5	20	132	2	N	0	1	0
05/020	5	20	132	3	N	0	1	0
05/020	5	20	132	4	N	0	1	0
05/020	5	20	132	5	N	0	1	0
05/023	5	23	135	1	N	0	1	0
05/023	5	23	135	2	N	0	1	0
05/023	5	23	135	3	N	0	1	0
05/023	5	23	135	4	N	0	1	0
05/023	5	23	135	5	N	0	1	0
05/023	5	23	135	6	N	0	1	0
05/023	5	23	135	7	N	0	1	0
05/023	5	23	135	8	N	0	1	0
05/024	5	24	136	1	N	0	1	0
05/024	5	24	136	2	N	0	1	0
05/024	5	24	136	3	N	0	1	0
05/024	5	24	136	4	N	0	1	0
05/024	5	24	136	5	N	0	1	0
05/024	5	24	136	6	N	0	1	0
05/025	5	25	137	1	N	0	1	0
05/025	5	25	137	2	-9			0
05/025	5	25	137	3	N	0	1	0
05/025	5	25	137	4	-9			0
05/025	5	25	137	5	-9			0
05/025	5	25	137	6	-9			0
05/025	5	25	137	7	N	0	1	0
05/025	5	25	137	8	-9			0
05/026	5	26	138	1	N	0	1	0
05/026	5	26	138	2	N	0	1	0
05/026	5	26	138	3	N	0	1	0
05/026	5	26	138	4	N	0	1	0
05/026	5	26	138	5	N	0	1	0
05/026	5	26	138	6	N	0	1	0
05/026	5	26	138	7	N	0	1	0
05/026	5	26	138	8	N	0	1	0
05/027	5	27	139	1	N	0	1	0
05/027	5	27	139	2	N	0	1	0
05/027	5	27	139	3	N	0	1	0
05/027	5	27	139	4	N	0	1	0
05/027	5	27	139	5	N	0	1	0
05/027	5	27	139	6	N	0	1	0
05/027	5	27	139	7	N	0	1	0
05/027	5	27	139	8	N	0	1	0
05/028	5	28	140	1	N	0	1	0
05/028	5	28	140	2	N	0	1	0
05/028	5	28	140	3	N	0	1	0
05/028	5	28	140	4	N	0	1	0
05/028	5	28	140	5	N	0	1	0
05/028	5	28	140	6	N	0	1	0
05/028	5	28	140	7	N	0	1	0
05/029	5	29	281	1	N	0	1	0
05/029	5	29	281	2	N	0	1	0
05/029	5	29	281	3	N	0	1	0
05/029	5	29	281	4	N	0	1	0
05/029	5	29	281	5	N	0	1	0
05/029	5	29	281	6	N	0	1	0
05/029	5	29	281	7	N	0	1	0
05/029	5	29	281	8	N	0	1	0
05/030	5	30	282	1	N	0	1	0
05/030	5	30	282	2	N	0	1	0
05/030	5	30	282	3	N	0	1	0
05/030	5	30	282	4	N	0	1	0
05/030	5	30	282	5	N	0	1	0
05/031	5	31	283	1	N	0	1	0
05/031	5	31	283	2	N	0	1	0
05/031	5	31	283	3	Y	1	0	0
05/031	5	31	283	4	Y	1	0	0
05/031	5	31	283	5	Y	1	0	0
05/031	5	31	283	6	-9			0
05/031	5	31	283	7	Y	1	0	0
05/031	5	31	283	8	Y	1	0	0
05/032	5	32	284	1	N	0	1	0
05/032	5	32	284	2	N	0	1	0
05/032	5	32	284	3	N	0	1	0
05/032	5	32	284	4	N	0	1	0
05/032	5	32	284	5	N	0	1	0
05/032	5	32	284	6	N	0	1	0
05/032	5	32	284	7	N	0	1	0
05/032	5	32	284	8	N	0	1	0
05/033	5	33	285	1	N	0	1	0
05/033	5	33	285	2	N	0	1	0
05/033	5	33	285	3	N	0	1	0
05/033	5	33	285	4	N	0	1	0
05/033	5	33	285	5	N	0	1	0
05/033	5	33	285	6	N	0	1	0
05/033	5	33	285	7	N	0	1	0
05/033	5	33	285	8	N	0	1	0
05/034	5	34	286	1	N	0	1	0
05/034	5	34	286	2	N	0	1	0
05/034	5	34	286	3	N	0	1	0
05/034	5	34	286	4	N	0	1	0
05/034	5	34	286	5	N	0	1	0
05/034	5	34	286	6	N	0	1	0
05/034	5	34	286	7	N	0	1	0
05/034	5	34	286	8	N	0	1	0
05/035	5	35	287	1	N	0	1	0
05/035	5	35	287	2	N	0	1	0
05/035	5	35	287	3	N	0	1	0
05/035	5	35	287	4	N	0	1	0
05/035	5	35	287	5	N	0	1	0
05/036	5	36	288	1	N	0	1	0
05/036	5	36	288	2	N	0	1	0
05/036	5	36	288	3	N	0	1	0
05/036	5	36	288	4	N	0	1	0
05/036	5	36	288	5	N	0	1	0
05/036	5	36	288	6	N	0	1	0
05/036	5	36	288	7	N	0	1	0
05/036	5	36	288	8	N	0	1	0
05/037	5	37	289	1	Y	1	0	0
05/037	5	37	289	2	Y	1	0	0
05/037	5	37	289	3	Y	1	0	0
05/037	5	37	289	4	N	0	1	0
05/037	5	37	289	5	N	0	1	0
05/037	5	37	289	6	N	0	1	0
05/037	5	37	289	7	N	0	1	0
05/037	5	37	289	8	N	0	1	0
05/038	5	38	290	1	N	0	1	0
05/038	5	38	290	2	N	0	1	0
05/038	5	38	290	3	N	0	1	0
05/038	5	38	290	4	N	0	1	0
05/038	5	38	290	5	N	0	1	0
05/038	5	38	290	6	N	0	1	0
05/038	5	38	290	7	N	0	1	0
05/038	5	38	290	8	N	0	1	0
05/039	5	39	291	1	N	0	1	0
05/039	5	39	291	2	N	0	1	0
05/039	5	39	291	3	N	0	1	0
05/039	5	39	291	4	N	0	1	0
05/039	5	39	291	5	N	0	1	0
05/039	5	39	291	6	N	0	1	0
05/039	5	39	291	7	N	0	1	0
05/039	5	39	291	8	N	0	1	0
05/040	5	40	292	1	N	0	1	0
05/040	5	40	292	2	N	0	1	0
05/040	5	40	292	3	N	0	1	0
05/040	5	40	292	4	N	0	1	0
05/040	5	40	292	5	N	0	1	0
05/040	5	40	292	6	N	0	1	0
05/040	5	40	292	7	N	0	1	0
05/040	5	40	292	8	N	0	1	0
05/041	5	41	293	1	N	0	1	0
05/041	5	41	293	2	N	0	1	0
05/041	5	41	293	3	N	0	1	0
05/041	5	41	293	4	N	0	1	0
05/041	5	41	293	5	N	0	1	0
05/041	5	41	293	6	N	0	1	0
05/041	5	41	293	7	N	0	1	0
05/041	5	41	293	8	N	0	1	0
05/042	5	42	294	1	Y	1	0	0
05/042	5	42	294	2	Y	1	0	0
05/042	5	42	294	3	N	0	1	0
05/042	5	42	294	4	N	0	1	0
05/042	5	42	294	5	N	0	1	0
05/042	5	42	294	6	N	0	1	0
05/042	5	42	294	7	N	0	1	0
05/042	5	42	294	8	N	0	1	0
05/043	5	43	295	1	N	0	1	0
05/043	5	43	295	2	N	0	1	0
05/043	5	43	295	3	N	0	1	0
05/043	5	43	295	4	Y	1	0	0
05/043	5	43	295	5	Y	1	0	0
05/043	5	43	295	6	Y	1	0	0
05/043	5	43	295	7	Y	1	0	0
05/043	5	43	295	8	N	0	1	0
05/048	5	48	300	1	N	0	1	0
05/048	5	48	300	2	N	0	1	0
05/048	5	48	300	3	N	0	1	0
05/048	5	48	300	4	N	0	1	0
05/048	5	48	300	5	N	0	1	0
05/048	5	48	300	6	N	0	1	0
05/050	5	50	302	1	N	0	1	0
05/050	5	50	302	2	Y	1	0	0
05/050	5	50	302	3	Y	1	0	0
05/050	5	50	302	4	Y	1	0	0
05/050	5	50	302	5	Y	1	0	0
05/050	5	50	302	6	Y	1	0	0
05/050	5	50	302	7	N	0	1	0
05/050	5	50	302	8	N	0	1	0
05/051	5	51	303	1	N	0	1	0
05/051	5	51	303	2	Y	1	0	0
05/051	5	51	303	3	Y	1	0	0
05/051	5	51	303	4	Y	1	0	0
05/051	5	51	303	5	Y	1	0	0
05/051	5	51	303	6	N	0	1	0
05/051	5	51	303	7	N	0	1	0
05/051	5	51	303	8	N	0	1	0
05/052	5	52	304	1	N	0	1	0
05/052	5	52	304	2	Y	1	0	0
05/052	5	52	304	3	-9			0
05/052	5	52	304	4	-9			0
05/052	5	52	304	5	N	0	1	0
05/052	5	52	304	6	N	0	1	0
05/052	5	52	304	7	-9			0
05/052	5	52	304	8	N	0	1	0
05/056	5	56	308	1	N	0	1	0
05/056	5	56	308	2	N	0	1	0
05/056	5	56	308	3	N	0	1	0
05/056	5	56	308	4	N	0	1	0
05/056	5	56	308	5	N	0	1	0
05/056	5	56	308	6	N	0	1	0
05/056	5	56	308	7	-9			0
05/056	5	56	308	8	-9			0
05/057	5	57	309	1	N	0	1	0
05/057	5	57	309	2	N	0	1	0
05/057	5	57	309	3	N	0	1	0
05/057	5	57	309	4	N	0	1	0
05/057	5	57	309	5	N	0	1	0
05/057	5	57	309	6	N	0	1	0
05/057	5	57	309	7	N	0	1	0
05/057	5	57	309	8	N	0	1	0
05/061	5	61	693	1	N	0	1	0
05/061	5	61	693	2	N	0	1	0
05/061	5	61	693	3	N	0	1	0
05/061	5	61	693	4	N	0	1	0
05/061	5	61	693	5	N	0	1	0
05/061	5	61	693	6	N	0	1	0
05/061	5	61	693	7	N	0	1	0
05/061	5	61	693	8	N	0	1	0
05/062	5	62	694	1	N	0	1	0
05/062	5	62	694	2	N	0	1	0
05/062	5	62	694	3	N	0	1	0
05/062	5	62	694	4	N	0	1	0
05/063	5	63	695	1	N	0	1	0
05/063	5	63	695	2	N	0	1	0
05/063	5	63	695	3	N	0	1	0
05/063	5	63	695	4	N	0	1	0
05/064	5	64	696	1	N	0	1	0
05/064	5	64	696	2	N	0	1	0
05/064	5	64	696	3	N	0	1	0
05/064	5	64	696	4	N	0	1	0
05/064	5	64	696	5	N	0	1	0
05/065	5	65	697	1	N	0	1	0
05/065	5	65	697	2	N	0	1	0
05/065	5	65	697	3	N	0	1	0
05/065	5	65	697	4	N	0	1	0
05/065	5	65	697	5	N	0	1	0
05/065	5	65	697	6	N	0	1	0
05/065	5	65	697	7	N	0	1	0
05/065	5	65	697	8	N	0	1	0
05/067	5	67	699	1	N	0	1	0
05/067	5	67	699	2	N	0	1	0
05/067	5	67	699	3	N	0	1	0
05/067	5	67	699	4	N	0	1	0
05/067	5	67	699	5	N	0	1	0
05/067	5	67	699	6	N	0	1	0
05/068	5	68	700	1	N	0	1	0
05/068	5	68	700	2	N	0	1	0
05/068	5	68	700	3	N	0	1	0
05/068	5	68	700	4	N	0	1	0
05/068	5	68	700	5	N	0	1	0
05/068	5	68	700	6	N	0	1	0
05/068	5	68	700	7	N	0	1	0
05/068	5	68	700	8	N	0	1	0
05/071	5	71	703	1	N	0	1	0
05/071	5	71	703	2	N	0	1	0
05/071	5	71	703	3	N	0	1	0
05/071	5	71	703	4	N	0	1	0
05/071	5	71	703	5	N	0	1	0
05/073	5	73	705	1	N	0	1	0
05/073	5	73	705	2	N	0	1	0
05/073	5	73	705	3	N	0	1	0
05/073	5	73	705	4	N	0	1	0
05/073	5	73	705	5	N	0	1	0
05/073	5	73	705	6	N	0	1	0
05/073	5	73	705	7	N	0	1	0
05/073	5	73	705	8	N	0	1	0
05/075	5	75	707	1	N	0	1	0
05/075	5	75	707	2	N	0	1	0
05/075	5	75	707	3	N	0	1	0
05/075	5	75	707	4	N	0	1	0
05/075	5	75	707	5	N	0	1	0
05/075	5	75	707	6	N	0	1	0
05/075	5	75	707	7	N	0	1	0
05/075	5	75	707	8	N	0	1	0
05/077	5	77	709	1	N	0	1	0
05/077	5	77	709	2	N	0	1	0
05/077	5	77	709	3	N	0	1	0
05/077	5	77	709	4	N	0	1	0
05/077	5	77	709	5	N	0	1	0
05/077	5	77	709	6	N	0	1	0
05/077	5	77	709	7	N	0	1	0
05/077	5	77	709	8	N	0	1	0
05/081	5	81	713	1	N	0	1	0
05/081	5	81	713	2	-9			0
05/081	5	81	713	3	N	0	1	0
05/081	5	81	713	4	N	0	1	0
05/081	5	81	713	5	N	0	1	0
05/082	5	82	714	1	N	0	1	0
05/082	5	82	714	2	N	0	1	0
05/082	5	82	714	3	N	0	1	0
05/082	5	82	714	4	N	0	1	0
05/082	5	82	714	5	N	0	1	0
05/082	5	82	714	6	N	0	1	0
05/082	5	82	714	7	N	0	1	0
05/082	5	82	714	8	N	0	1	0
05/083	5	83	715	1	N	0	1	0
05/083	5	83	715	2	N	0	1	0
05/083	5	83	715	3	N	0	1	0
05/083	5	83	715	4	N	0	1	0
05/083	5	83	715	5	N	0	1	0
05/083	5	83	715	6	N	0	1	0
05/083	5	83	715	7	N	0	1	0
05/083	5	83	715	8	N	0	1	0
05/085	5	85	717	1	N	0	1	0
05/085	5	85	717	2	N	0	1	0
05/085	5	85	717	3	N	0	1	0
05/085	5	85	717	4	N	0	1	0
05/085	5	85	717	5	N	0	1	0
05/085	5	85	717	6	N	0	1	0
05/085	5	85	717	7	N	0	1	0
05/085	5	85	717	8	N	0	1	0
05/088	5	88	720	1	N	0	1	0
05/088	5	88	720	2	Y	1	0	0
05/088	5	88	720	3	N	0	1	0
05/088	5	88	720	4	N	0	1	0
05/088	5	88	720	5	N	0	1	0
05/088	5	88	720	6	N	0	1	0
05/088	5	88	720	7	N	0	1	0
05/088	5	88	720	8	N	0	1	0
06/001	6	1	142	1	N	0	1	0
06/001	6	1	142	2	N	0	1	0
06/001	6	1	142	3	N	0	1	0
06/001	6	1	142	4	N	0	1	0
06/001	6	1	142	5	-9			0
06/001	6	1	142	6	-9			0
06/001	6	1	142	7	N	0	1	0
06/001	6	1	142	8	-9			0
06/003	6	3	144	1	N	0	1	0
06/003	6	3	144	2	N	0	1	0
06/003	6	3	144	3	N	0	1	0
06/003	6	3	144	4	N	0	1	0
06/003	6	3	144	5	N	0	1	0
06/003	6	3	144	6	N	0	1	0
06/003	6	3	144	7	N	0	1	0
06/003	6	3	144	8	N	0	1	0
06/004	6	4	145	1	N	0	1	0
06/004	6	4	145	2	N	0	1	0
06/004	6	4	145	3	N	0	1	0
06/004	6	4	145	4	N	0	1	0
06/004	6	4	145	5	N	0	1	0
06/004	6	4	145	6	N	0	1	0
06/004	6	4	145	7	N	0	1	0
06/005	6	5	146	1	N	0	1	0
06/005	6	5	146	2	N	0	1	0
06/005	6	5	146	3	N	0	1	0
06/005	6	5	146	4	N	0	1	0
06/005	6	5	146	5	N	0	1	0
06/005	6	5	146	6	N	0	1	0
06/005	6	5	146	7	N	0	1	0
06/005	6	5	146	8	N	0	1	0
06/006	6	6	147	1	N	0	1	0
06/006	6	6	147	2	N	0	1	0
06/006	6	6	147	3	N	0	1	0
06/006	6	6	147	4	N	0	1	0
06/006	6	6	147	5	N	0	1	0
06/007	6	7	148	1	N	0	1	0
06/007	6	7	148	2	N	0	1	0
06/007	6	7	148	3	N	0	1	0
06/007	6	7	148	4	-9			0
06/007	6	7	148	5	-9			0
06/007	6	7	148	6	-9			0
06/008	6	8	149	1	Y	1	0	0
06/008	6	8	149	2	Y	1	0	0
06/008	6	8	149	3	N	0	1	0
06/008	6	8	149	4	N	0	1	0
06/008	6	8	149	5	N	0	1	0
06/008	6	8	149	6	N	0	1	0
06/008	6	8	149	7	N	0	1	0
06/008	6	8	149	8	N	0	1	0
06/009	6	9	150	1	N	0	1	0
06/009	6	9	150	2	N	0	1	0
06/009	6	9	150	3	N	0	1	0
06/009	6	9	150	4	N	0	1	0
06/009	6	9	150	5	N	0	1	0
06/009	6	9	150	6	N	0	1	0
06/009	6	9	150	7	N	0	1	0
06/009	6	9	150	8	N	0	1	0
06/010	6	10	151	1	N	0	1	0
06/010	6	10	151	2	N	0	1	0
06/010	6	10	151	3	-9			0
06/010	6	10	151	4	-9			0
06/010	6	10	151	5	-9			0
06/010	6	10	151	6	N	0	1	0
06/011	6	11	152	1	N	0	1	0
06/011	6	11	152	2	Y	1	0	0
06/011	6	11	152	3	Y	1	0	0
06/011	6	11	152	4	Y	1	0	0
06/011	6	11	152	5	Y	1	0	0
06/011	6	11	152	6	Y	1	0	0
06/011	6	11	152	7	Y	1	0	0
06/011	6	11	152	8	Y	1	0	0
06/015	6	15	156	1	N	0	1	0
06/015	6	15	156	2	N	0	1	0
06/015	6	15	156	3	N	0	1	0
06/015	6	15	156	4	N	0	1	0
06/015	6	15	156	5	N	0	1	0
06/015	6	15	156	6	N	0	1	0
06/015	6	15	156	7	N	0	1	0
06/015	6	15	156	8	N	0	1	0
06/016	6	16	157	1	N	0	1	0
06/016	6	16	157	2	N	0	1	0
06/016	6	16	157	3	N	0	1	0
06/016	6	16	157	4	N	0	1	0
06/016	6	16	157	5	N	0	1	0
06/016	6	16	157	6	N	0	1	0
06/016	6	16	157	7	N	0	1	0
06/016	6	16	157	8	N	0	1	0
06/017	6	17	158	1	Y	1	0	0
06/017	6	17	158	2	N	0	1	0
06/017	6	17	158	3	N	0	1	0
06/017	6	17	158	4	N	0	1	0
06/017	6	17	158	5	N	0	1	0
06/018	6	18	159	1	N	0	1	0
06/018	6	18	159	2	N	0	1	0
06/018	6	18	159	3	N	0	1	0
06/018	6	18	159	4	N	0	1	0
06/018	6	18	159	5	N	0	1	0
06/018	6	18	159	6	N	0	1	0
06/018	6	18	159	7	N	0	1	0
06/018	6	18	159	8	N	0	1	0
06/019	6	19	160	1	N	0	1	0
06/019	6	19	160	2	N	0	1	0
06/019	6	19	160	3	N	0	1	0
06/019	6	19	160	4	N	0	1	0
06/019	6	19	160	5	Y	1	0	0
06/019	6	19	160	6	Y	1	0	0
06/019	6	19	160	7	N	0	1	0
06/019	6	19	160	8	N	0	1	0
06/020	6	20	161	1	N	0	1	0
06/020	6	20	161	2	-9			0
06/020	6	20	161	3	N	0	1	0
06/020	6	20	161	4	N	0	1	0
06/020	6	20	161	5	N	0	1	0
06/020	6	20	161	6	N	0	1	0
06/021	6	21	162	1	Y	1	0	0
06/021	6	21	162	2	Y	1	0	0
06/021	6	21	162	3	Y	1	0	0
06/021	6	21	162	4	Y	1	0	0
06/021	6	21	162	5	Y	1	0	0
06/021	6	21	162	6	Y	1	0	0
06/021	6	21	162	7	Y	1	0	0
06/021	6	21	162	8	Y	1	0	0
06/022	6	22	163	1	N	0	1	0
06/022	6	22	163	2	N	0	1	0
06/022	6	22	163	3	N	0	1	0
06/022	6	22	163	4	Y	1	0	0
06/022	6	22	163	5	Y	1	0	0
06/022	6	22	163	6	N	0	1	0
06/022	6	22	163	7	N	0	1	0
06/022	6	22	163	8	N	0	1	0
06/023	6	23	164	1	N	0	1	0
06/023	6	23	164	2	N	0	1	0
06/023	6	23	164	3	N	0	1	0
06/023	6	23	164	4	N	0	1	0
06/023	6	23	164	5	N	0	1	0
06/023	6	23	164	6	N	0	1	0
06/023	6	23	164	7	N	0	1	0
06/023	6	23	164	8	N	0	1	0
06/024	6	24	165	1	N	0	1	0
06/024	6	24	165	2	N	0	1	0
06/024	6	24	165	3	N	0	1	0
06/026	6	26	167	1	N	0	1	0
06/026	6	26	167	2	N	0	1	0
06/026	6	26	167	3	N	0	1	0
06/026	6	26	167	4	N	0	1	0
06/026	6	26	167	5	N	0	1	0
06/026	6	26	167	6	N	0	1	0
06/026	6	26	167	7	N	0	1	0
06/026	6	26	167	8	N	0	1	0
06/027	6	27	168	1	Y	1	0	0
06/027	6	27	168	2	N	0	1	0
06/027	6	27	168	3	N	0	1	0
06/027	6	27	168	4	N	0	1	0
06/027	6	27	168	5	N	0	1	0
06/027	6	27	168	6	N	0	1	0
06/030	6	30	499	1	N	0	1	0
06/030	6	30	499	2	N	0	1	0
06/030	6	30	499	3	N	0	1	0
06/030	6	30	499	4	N	0	1	0
06/030	6	30	499	5	N	0	1	0
06/030	6	30	499	6	N	0	1	0
06/031	6	31	500	1	N	0	1	0
06/031	6	31	500	2	N	0	1	0
06/031	6	31	500	3	Y	1	0	0
06/031	6	31	500	4	Y	1	0	0
06/031	6	31	500	5	Y	1	0	0
06/031	6	31	500	6	Y	1	0	0
06/031	6	31	500	7	Y	1	0	0
06/031	6	31	500	8	Y	1	0	0
06/034	6	34	503	1	N	0	1	0
06/034	6	34	503	2	N	0	1	0
06/034	6	34	503	3	N	0	1	0
06/034	6	34	503	4	Y	1	0	0
06/034	6	34	503	5	N	0	1	0
06/034	6	34	503	6	N	0	1	0
06/034	6	34	503	7	N	0	1	0
06/034	6	34	503	8	N	0	1	0
06/036	6	36	505	1	N	0	1	0
06/036	6	36	505	2	N	0	1	0
06/036	6	36	505	3	N	0	1	0
06/036	6	36	505	4	N	0	1	0
06/036	6	36	505	5	N	0	1	0
06/036	6	36	505	6	N	0	1	0
06/036	6	36	505	7	N	0	1	0
06/036	6	36	505	8	N	0	1	0
06/037	6	37	506	1	N	0	1	0
06/037	6	37	506	2	N	0	1	0
06/037	6	37	506	3	N	0	1	0
06/037	6	37	506	4	N	0	1	0
06/037	6	37	506	5	N	0	1	0
06/037	6	37	506	6	N	0	1	0
06/037	6	37	506	7	N	0	1	0
06/037	6	37	506	8	N	0	1	0
06/040	6	40	509	1	N	0	1	0
06/040	6	40	509	2	N	0	1	0
06/040	6	40	509	3	N	0	1	0
06/040	6	40	509	4	N	0	1	0
06/040	6	40	509	5	Y	1	0	0
06/040	6	40	509	6	Y	1	0	0
06/040	6	40	509	7	N	0	1	0
06/040	6	40	509	8	N	0	1	0
06/041	6	41	510	1	N	0	1	0
06/041	6	41	510	2	N	0	1	0
06/041	6	41	510	3	N	0	1	0
06/041	6	41	510	4	N	0	1	0
06/041	6	41	510	5	N	0	1	0
06/041	6	41	510	6	N	0	1	0
06/041	6	41	510	7	N	0	1	0
06/042	6	42	511	1	N	0	1	0
06/042	6	42	511	2	N	0	1	0
06/042	6	42	511	3	N	0	1	0
06/042	6	42	511	4	N	0	1	0
06/042	6	42	511	5	N	0	1	0
06/042	6	42	511	6	N	0	1	0
06/042	6	42	511	7	N	0	1	0
06/043	6	43	512	1	N	0	1	0
06/043	6	43	512	2	N	0	1	0
06/043	6	43	512	3	Y	1	0	0
06/043	6	43	512	4	Y	1	0	0
06/043	6	43	512	5	N	0	1	0
06/043	6	43	512	6	N	0	1	0
06/044	6	44	513	1	N	0	1	0
06/044	6	44	513	2	N	0	1	0
06/044	6	44	513	3	N	0	1	0
06/044	6	44	513	4	N	0	1	0
06/044	6	44	513	5	N	0	1	0
06/044	6	44	513	6	N	0	1	0
06/044	6	44	513	7	N	0	1	0
06/044	6	44	513	8	N	0	1	0
06/045	6	45	514	1	N	0	1	0
06/045	6	45	514	2	N	0	1	0
06/045	6	45	514	3	N	0	1	0
06/045	6	45	514	4	N	0	1	0
06/045	6	45	514	5	N	0	1	0
06/045	6	45	514	6	N	0	1	0
06/045	6	45	514	7	N	0	1	0
06/045	6	45	514	8	N	0	1	0
06/047	6	47	516	1	N	0	1	0
06/047	6	47	516	2	N	0	1	0
06/047	6	47	516	3	Y	1	0	0
06/047	6	47	516	4	N	0	1	0
06/047	6	47	516	5	N	0	1	0
06/047	6	47	516	6	N	0	1	0
06/047	6	47	516	7	N	0	1	0
06/047	6	47	516	8	N	0	1	0
07/001	7	1	169	1	N	0	1	0
07/001	7	1	169	2	Y	1	0	0
07/001	7	1	169	3	N	0	1	0
07/001	7	1	169	4	N	0	1	0
07/001	7	1	169	5	N	0	1	0
07/001	7	1	169	6	N	0	1	0
07/005	7	5	173	1	N	0	1	0
07/005	7	5	173	2	N	0	1	0
07/005	7	5	173	3	N	0	1	0
07/005	7	5	173	4	N	0	1	0
07/005	7	5	173	5	N	0	1	0
07/005	7	5	173	6	N	0	1	0
07/005	7	5	173	7	N	0	1	0
07/005	7	5	173	8	N	0	1	0
07/006	7	6	174	1	N	0	1	0
07/006	7	6	174	2	N	0	1	0
07/006	7	6	174	3	N	0	1	0
07/006	7	6	174	4	N	0	1	0
07/006	7	6	174	5	Y	1	0	0
07/006	7	6	174	6	Y	1	0	0
07/006	7	6	174	7	N	0	1	0
07/006	7	6	174	8	N	0	1	0
07/007	7	7	175	1	N	0	1	0
07/007	7	7	175	2	N	0	1	0
07/007	7	7	175	3	N	0	1	0
07/007	7	7	175	4	N	0	1	0
07/007	7	7	175	5	N	0	1	0
07/007	7	7	175	6	N	0	1	0
07/007	7	7	175	7	N	0	1	0
07/007	7	7	175	8	N	0	1	0
07/010	7	10	178	1	N	0	1	0
07/010	7	10	178	2	N	0	1	0
07/010	7	10	178	3	N	0	1	0
07/010	7	10	178	4	N	0	1	0
07/010	7	10	178	5	N	0	1	0
07/010	7	10	178	6	N	0	1	0
07/011	7	11	179	1	Y	1	0	0
07/011	7	11	179	2	Y	1	0	0
07/011	7	11	179	3	Y	1	0	0
07/011	7	11	179	4	Y	1	0	0
07/011	7	11	179	5	N	0	1	0
07/011	7	11	179	6	N	0	1	0
07/011	7	11	179	7	N	0	1	0
07/011	7	11	179	8	N	0	1	0
07/014	7	14	182	1	Y	1	0	0
07/014	7	14	182	2	N	0	1	0
07/014	7	14	182	3	N	0	1	0
07/014	7	14	182	4	N	0	1	0
[truncated: 1,191 more rows]

## Sheet: Total_Check
DAY	N non-missing COLDYN	No cold n	No cold %	Cold n	Missing/unknown QS3_F12
1	434	378	0.870968	52	4
2	436	364	0.834862	62	10
3	434	358	0.824885	63	13
4	431	351	0.814385	68	12
5	425	361	0.849412	55	9
6	396	334	0.843434	42	20
7	344	300	0.872093	35	9
8	290	253	0.872414	24	13

## Sheet: Treatment_Mapping_Template
SUBJID_FULL	SITEID	SUBJID	DS2NO	IN_QS3_DAYS_1_8	TRTGRP
01/001	1	1	1	No
01/002	1	2	2	No
01/003	1	3	3	Yes
01/004	1	4	4	Yes
01/005	1	5	5	Yes
01/006	1	6	6	Yes
01/007	1	7	7	Yes
01/008	1	8	8	Yes
01/009	1	9	9	Yes
01/010	1	10	10	Yes
01/011	1	11	11	Yes
01/012	1	12	12	No
01/013	1	13	13	No
01/014	1	14	14	No
01/015	1	15	15	Yes
01/016	1	16	16	Yes
01/017	1	17	17	No
01/018	1	18	18	No
01/019	1	19	19	Yes
01/020	1	20	20	No
01/021	1	21	21	Yes
01/022	1	22	22	No
01/023	1	23	23	No
01/024	1	24	24	Yes
01/025	1	25	25	No
01/026	1	26	26	Yes
01/027	1	27	27	Yes
01/028	1	28	28	Yes
02/001	2	1	29	No
02/002	2	2	30	Yes
02/003	2	3	31	Yes
02/004	2	4	32	Yes
02/005	2	5	33	Yes
02/006	2	6	34	Yes
02/007	2	7	35	No
02/008	2	8	36	Yes
02/009	2	9	37	Yes
02/010	2	10	38	Yes
02/011	2	11	39	Yes
02/012	2	12	40	No
02/013	2	13	41	Yes
02/014	2	14	42	Yes
02/015	2	15	43	Yes
02/016	2	16	44	Yes
02/017	2	17	45	Yes
02/018	2	18	46	Yes
02/019	2	19	47	Yes
02/020	2	20	48	Yes
02/021	2	21	49	Yes
02/022	2	22	50	No
02/023	2	23	51	Yes
02/024	2	24	52	Yes
02/025	2	25	53	Yes
02/026	2	26	54	Yes
02/027	2	27	55	No
02/028	2	28	56	Yes
03/001	3	1	57	Yes
03/002	3	2	58	Yes
03/003	3	3	59	Yes
03/004	3	4	60	Yes
03/005	3	5	61	Yes
03/006	3	6	62	Yes
03/007	3	7	63	Yes
03/008	3	8	64	Yes
03/009	3	9	65	Yes
03/010	3	10	66	Yes
03/011	3	11	67	Yes
03/012	3	12	68	Yes
03/013	3	13	69	Yes
03/014	3	14	70	Yes
03/015	3	15	71	Yes
03/016	3	16	72	Yes
03/017	3	17	73	No
03/018	3	18	74	Yes
03/019	3	19	75	Yes
03/020	3	20	76	Yes
03/021	3	21	77	Yes
03/022	3	22	78	Yes
03/023	3	23	79	Yes
03/024	3	24	80	Yes
03/025	3	25	81	Yes
03/026	3	26	82	Yes
03/027	3	27	83	Yes
03/028	3	28	84	Yes
04/001	4	1	85	Yes
04/002	4	2	86	Yes
04/003	4	3	87	Yes
04/004	4	4	88	Yes
04/005	4	5	89	Yes
04/006	4	6	90	Yes
04/007	4	7	91	Yes
04/008	4	8	92	Yes
04/009	4	9	93	Yes
04/010	4	10	94	Yes
04/011	4	11	95	Yes
04/012	4	12	96	Yes
04/013	4	13	97	Yes
04/014	4	14	98	Yes
04/015	4	15	99	Yes
04/016	4	16	100	Yes
04/017	4	17	101	Yes
04/018	4	18	102	Yes
04/019	4	19	103	Yes
04/020	4	20	104	Yes
04/021	4	21	105	Yes
04/022	4	22	106	Yes
04/023	4	23	107	Yes
04/024	4	24	108	Yes
04/025	4	25	109	Yes
04/026	4	26	110	Yes
04/027	4	27	111	Yes
04/028	4	28	112	No
05/001	5	1	113	No
05/002	5	2	114	Yes
05/003	5	3	115	Yes
05/004	5	4	116	Yes
05/005	5	5	117	Yes
05/006	5	6	118	No
05/007	5	7	119	No
05/008	5	8	120	Yes
05/009	5	9	121	Yes
05/010	5	10	122	Yes
05/011	5	11	123	No
05/012	5	12	124	Yes
05/013	5	13	125	Yes
05/014	5	14	126	No
05/015	5	15	127	Yes
05/016	5	16	128	Yes
05/017	5	17	129	Yes
05/018	5	18	130	Yes
05/019	5	19	131	Yes
05/020	5	20	132	Yes
05/021	5	21	133	No
05/022	5	22	134	No
05/023	5	23	135	Yes
05/024	5	24	136	Yes
05/025	5	25	137	Yes
05/026	5	26	138	Yes
05/027	5	27	139	Yes
05/028	5	28	140	Yes
06/001	6	1	142	Yes
06/002	6	2	143	No
06/003	6	3	144	Yes
06/004	6	4	145	Yes
06/005	6	5	146	Yes
06/006	6	6	147	Yes
06/007	6	7	148	Yes
06/008	6	8	149	Yes
06/009	6	9	150	Yes
06/010	6	10	151	Yes
06/011	6	11	152	Yes
06/012	6	12	153	No
06/013	6	13	154	No
06/014	6	14	155	No
06/015	6	15	156	Yes
06/016	6	16	157	Yes
06/017	6	17	158	Yes
06/018	6	18	159	Yes
06/019	6	19	160	Yes
06/020	6	20	161	Yes
06/021	6	21	162	Yes
06/022	6	22	163	Yes
06/023	6	23	164	Yes
06/024	6	24	165	Yes
06/025	6	25	166	No
06/026	6	26	167	Yes
06/027	6	27	168	Yes
07/001	7	1	169	Yes
07/002	7	2	170	No
07/003	7	3	171	No
07/004	7	4	172	No
07/005	7	5	173	Yes
07/006	7	6	174	Yes
07/007	7	7	175	Yes
07/008	7	8	176	No
07/009	7	9	177	No
07/010	7	10	178	Yes
07/011	7	11	179	Yes
07/012	7	12	180	No
07/013	7	13	181	No
07/014	7	14	182	Yes
07/015	7	15	183	Yes
07/016	7	16	184	Yes
07/017	7	17	185	No
07/018	7	18	186	No
07/019	7	19	187	No
07/020	7	20	188	No
07/021	7	21	189	Yes
07/022	7	22	190	Yes
07/023	7	23	191	Yes
07/024	7	24	192	Yes
07/025	7	25	193	No
07/026	7	26	194	Yes
07/027	7	27	195	No
07/028	7	28	196	Yes
09/001	9	1	225	Yes
09/002	9	2	226	No
09/003	9	3	227	Yes
09/004	9	4	228	Yes
09/005	9	5	229	No
09/006	9	6	230	Yes
09/007	9	7	231	Yes
09/008	9	8	232	Yes
09/009	9	9	233	Yes
09/010	9	10	234	Yes
09/011	9	11	235	Yes
09/012	9	12	236	Yes
09/013	9	13	237	Yes
09/014	9	14	238	Yes
09/015	9	15	239	Yes
09/016	9	16	240	Yes
09/017	9	17	241	Yes
09/018	9	18	242	Yes
09/019	9	19	243	No
09/020	9	20	244	No
09/021	9	21	245	No
09/022	9	22	246	No
09/023	9	23	247	No
09/024	9	24	248	Yes
09/025	9	25	249	Yes
09/026	9	26	250	Yes
09/027	9	27	251	No
09/028	9	28	252	Yes
10/001	10	1	253	Yes
10/002	10	2	254	No
10/003	10	3	255	No
10/004	10	4	256	No
10/005	10	5	257	Yes
10/006	10	6	258	No
10/007	10	7	258	Yes
10/008	10	8	260	No
10/009	10	9	261	Yes
10/010	10	10	262	Yes
10/011	10	11	263	Yes
10/012	10	12	264	Yes
10/013	10	13	265	No
10/014	10	14	266	Yes
10/015	10	15	267	Yes
10/016	10	16	268	Yes
10/017	10	17	269	No
10/018	10	18	270	No
10/019	10	19	271	No
10/020	10	20	272	Yes
10/021	10	21	273	Yes
10/023	10	23	274	Yes
10/024	10	24	275	Yes
10/025	10	25	276	Yes
10/026	10	26	277	No
10/027	10	27	278	Yes
10/028	10	28	279	Yes
10/029	10	29	280	Yes
05/029	5	29	281	Yes
05/030	5	30	282	Yes
05/031	5	31	283	Yes
05/032	5	32	284	Yes
05/033	5	33	285	Yes
05/034	5	34	286	Yes
05/035	5	35	287	Yes
05/036	5	36	288	Yes
05/037	5	37	289	Yes
05/038	5	38	290	Yes
05/039	5	39	291	Yes
05/040	5	40	292	Yes
05/041	5	41	293	Yes
05/042	5	42	294	Yes
05/043	5	43	295	Yes
05/044	5	44	296	No
05/045	5	45	297	No
05/046	5	46	298	No
05/047	5	47	299	No
05/048	5	48	300	Yes
05/049	5	49	301	No
05/050	5	50	302	Yes
05/051	5	51	303	Yes
05/052	5	52	304	Yes
05/053	5	53	305	No
05/054	5	54	306	No
05/055	5	55	307	No
05/056	5	56	308	Yes
05/057	5	57	309	Yes
05/058	5	58	310	No
05/059	5	59	311	No
05/060	5	60	312	No
04/029	4	29	313	Yes
04/030	4	30	314	Yes
04/031	4	31	315	Yes
04/032	4	32	316	Yes
04/033	4	33	317	Yes
04/034	4	34	318	Yes
04/035	4	35	319	Yes
04/036	4	36	320	Yes
04/037	4	37	321	Yes
04/038	4	38	322	Yes
04/039	4	39	323	Yes
04/040	4	40	324	Yes
04/041	4	41	325	Yes
04/042	4	42	326	Yes
04/043	4	43	327	Yes
04/044	4	44	328	Yes
04/045	4	45	329	Yes
04/046	4	46	330	Yes
04/047	4	47	331	Yes
04/048	4	48	332	Yes
10/030	10	30	333	Yes
10/031	10	31	334	No
10/032	10	32	335	No
10/033	10	33	336	Yes
10/034	10	34	337	Yes
10/035	10	35	338	Yes
10/036	10	36	339	No
10/037	10	37	340	Yes
10/038	10	38	341	Yes
10/039	10	39	342	No
10/040	10	40	343	Yes
10/041	10	41	344	No
10/042	10	42	345	No
10/044	10	44	346	Yes
10/043	10	43	347	Yes
10/045	10	45	348	No
10/046	10	46	349	No
10/047	10	47	350	No
10/048	10	48	351	Yes
10/049	10	49	352	No
10/050	10	50	353	Yes
10/052	10	52	354	No
10/053	10	53	355	No
10/051	10	51	356	Yes
10/054	10	54	357	Yes
10/055	10	55	358	Yes
10/056	10	56	359	Yes
10/057	10	57	360	No
08/001	8	1	361	Yes
08/002	8	2	362	Yes
08/003	8	3	363	Yes
08/004	8	4	364	Yes
08/005	8	5	365	Yes
08/006	8	6	366	Yes
08/007	8	7	367	Yes
08/008	8	8	368	No
08/009	8	9	369	No
08/010	8	10	370	Yes
08/011	8	11	371	Yes
08/012	8	12	372	Yes
08/013	8	13	373	Yes
08/014	8	14	374	No
08/015	8	15	375	Yes
08/016	8	16	376	Yes
08/017	8	17	377	Yes
08/018	8	18	378	Yes
08/019	8	19	379	No
08/020	8	20	380	No
08/021	8	21	381	Yes
08/022	8	22	382	Yes
08/023	8	23	383	No
08/024	8	24	384	Yes
08/025	8	25	385	Yes
08/026	8	26	386	Yes
08/027	8	27	387	Yes
08/028	8	28	388	No
08/029	8	29	389	No
08/030	8	30	390	Yes
08/031	8	31	391	No
08/032	8	32	392	Yes
10/058	10	58	393	No
10/061	10	61	394	No
10/059	10	59	395	Yes
10/060	10	60	396	Yes
10/062	10	62	397	No
10/063	10	63	398	Yes
10/065	10	65	399	No
10/064	10	64	400	No
10/066	10	66	401	No
10/067	10	67	402	Yes
10/068	10	68	403	Yes
10/069	10	69	404	Yes
10/070	10	70	405	No
10/071	10	71	406	Yes
10/072	10	72	407	No
10/073	10	73	408	No
04/049	4	49	409	Yes
04/050	4	50	410	Yes
04/051	4	51	411	Yes
04/052	4	52	412	Yes
04/053	4	53	413	Yes
04/054	4	54	414	Yes
04/055	4	55	415	Yes
04/056	4	56	416	No
04/057	4	57	417	Yes
04/058	4	58	418	Yes
04/059	4	59	419	Yes
04/060	4	60	420	Yes
07/029	7	29	421	Yes
07/030	7	30	422	Yes
07/031	7	31	423	Yes
07/032	7	32	424	Yes
07/033	7	33	425	No
07/034	7	34	426	Yes
07/035	7	35	427	Yes
07/036	7	36	428	Yes
07/037	7	37	429	Yes
07/038	7	38	430	Yes
07/039	7	39	431	No
07/040	7	40	432	No
07/041	7	41	433	Yes
07/042	7	42	434	Yes
07/043	7	43	435	Yes
07/044	7	44	436	No
07/045	7	45	437	Yes
07/046	7	46	438	Yes
07/047	7	47	439	Yes
07/048	7	48	440	Yes
07/049	7	49	441	Yes
07/050	7	50	442	Yes
07/051	7	51	443	Yes
07/052	7	52	444	No
07/053	7	53	445	Yes
07/054	7	54	446	Yes
07/055	7	55	447	No
07/056	7	56	448	Yes
07/057	7	57	449	Yes
07/058	7	58	450	No
07/059	7	59	451	Yes
07/060	7	60	452	No
01/029	1	29	453	Yes
01/030	1	30	454	No
01/031	1	31	455	No
01/032	1	32	456	No
01/033	1	33	457	Yes
01/034	1	34	458	Yes
01/035	1	35	459	Yes
01/036	1	36	460	No
01/037	1	37	461	No
01/038	1	38	462	Yes
01/039	1	39	463	No
01/040	1	40	464	Yes
01/041	1	41	465	No
01/042	1	42	466	No
01/043	1	43	467	No
01/044	1	44	468	No
01/045	1	45	469	Yes
01/046	1	46	470	Yes
01/048	1	48	471	Yes
01/047	1	47	472	No
01/049	1	49	473	Yes
01/050	1	50	474	Yes
01/051	1	51	475	No
01/052	1	52	476	Yes
01/053	1	53	477	Yes
01/054	1	54	478	No
01/055	1	55	479	Yes
01/056	1	56	480	Yes
01/057	1	57	481	Yes
01/059	1	59	482	Yes
01/058	1	58	483	Yes
01/060	1	60	484	No
01/061	1	61	485	No
01/062	1	62	486	Yes
01/063	1	63	487	No
01/064	1	64	488	Yes
01/065	1	65	489	No
01/067	1	67	490	Yes
01/066	1	66	491	No
01/068	1	68	492	Yes
01/069	1	69	493	Yes
01/070	1	70	494	Yes
01/071	1	71	495	No
01/072	1	72	496	No
06/028	6	28	497	No
06/029	6	29	498	No
06/030	6	30	499	Yes
06/031	6	31	500	Yes
06/032	6	32	501	No
06/033	6	33	502	No
06/034	6	34	503	Yes
06/035	6	35	504	No
06/036	6	36	505	Yes
06/037	6	37	506	Yes
06/038	6	38	507	No
06/039	6	39	508	No
06/040	6	40	509	Yes
06/041	6	41	510	Yes
06/042	6	42	511	Yes
06/043	6	43	512	Yes
06/044	6	44	513	Yes
06/045	6	45	514	Yes
06/046	6	46	515	No
06/047	6	47	516	Yes
02/029	2	29	517	Yes
02/030	2	30	518	Yes
02/031	2	31	519	Yes
02/032	2	32	520	Yes
02/033	2	33	521	Yes
02/034	2	34	522	No
02/036	2	36	523	Yes
02/035	2	35	524	Yes
02/037	2	37	525	No
02/038	2	38	526	Yes
02/039	2	39	527	No
02/040	2	40	528	No
02/041	2	41	529	Yes
02/042	2	42	530	No
02/043	2	43	531	No
02/044	2	44	532	Yes
02/045	2	45	533	Yes
02/046	2	46	534	Yes
02/047	2	47	535	No
02/048	2	48	536	No
09/057	9	57	549	No
09/058	9	58	550	No
09/059	9	59	551	No
09/060	9	60	552	Yes
09/029	9	29	553	No
09/030	9	30	554	No
09/031	9	31	555	Yes
09/032	9	32	556	Yes
09/033	9	33	557	No
09/034	9	34	558	No
09/035	9	35	559	No
09/036	9	36	560	Yes
09/037	9	37	561	Yes
09/038	9	38	562	No
09/039	9	39	563	No
09/040	9	40	564	Yes
09/041	9	41	565	No
09/042	9	42	566	No
09/043	9	43	567	Yes
09/044	9	44	568	Yes
09/045	9	45	569	No
09/046	9	46	570	No
09/047	9	47	571	No
09/048	9	48	572	No
09/049	9	49	573	No
09/050	9	50	574	Yes
09/051	9	51	575	No
09/052	9	52	576	No
09/053	9	53	577	Yes
09/054	9	54	578	No
09/055	9	55	579	No
09/056	9	56	580	Yes
08/033	8	33	581	No
08/034	8	34	582	Yes
08/035	8	35	583	Yes
08/036	8	36	584	Yes
08/037	8	37	585	No
08/038	8	38	586	Yes
08/039	8	39	587	Yes
08/040	8	40	588	No
08/041	8	41	589	No
08/042	8	42	590	Yes
08/043	8	43	591	No
08/044	8	44	592	Yes
08/045	8	45	593	No
08/046	8	46	594	Yes
08/047	8	47	595	No
08/048	8	48	596	Yes
08/049	8	49	597	No
08/050	8	50	598	Yes
08/051	8	51	599	Yes
08/052	8	52	600	Yes
08/053	8	53	601	Yes
08/054	8	54	602	Yes
08/055	8	55	603	Yes
08/056	8	56	604	Yes
08/057	8	57	605	Yes
08/058	8	58	606	Yes
08/059	8	59	607	Yes
08/060	8	60	608	Yes
01/073	1	73	609	No
01/074	1	74	610	Yes
01/075	1	75	611	Yes
01/076	1	76	612	No
01/077	1	77	613	No
01/078	1	78	614	Yes
01/079	1	79	615	No
01/080	1	80	616	No
01/081	1	81	617	Yes
01/082	1	82	618	No
01/083	1	83	619	Yes
01/084	1	84	620	No
01/085	1	85	621	Yes
01/086	1	86	622	No
01/087	1	87	623	No
01/088	1	88	624	No
01/089	1	89	625	No
01/090	1	90	626	Yes
01/091	1	91	627	Yes
01/092	1	92	628	No
01/093	1	93	629	Yes
01/094	1	94	630	Yes
01/095	1	95	631	Yes
01/096	1	96	632	No
01/097	1	97	633	No
01/098	1	98	634	No
01/099	1	99	635	No
01/100	1	100	636	Yes
01/101	1	101	637	No
01/102	1	102	638	No
01/103	1	103	639	No
01/104	1	104	640	Yes
07/061	7	61	641	Yes
07/062	7	62	642	No
07/063	7	63	643	Yes
07/064	7	64	644	Yes
07/065	7	65	645	No
07/066	7	66	646	No
07/067	7	67	647	No
07/068	7	68	648	No
07/069	7	69	649	Yes
07/070	7	70	650	Yes
07/071	7	71	651	No
07/072	7	72	652	No
07/073	7	73	653	No
07/074	7	74	654	No
07/075	7	75	655	No
07/076	7	76	656	No
07/077	7	77	657	Yes
07/078	7	78	658	Yes
07/079	7	79	659	No
07/080	7	80	660	No
07/081	7	81	661	Yes
07/082	7	82	662	No
07/083	7	83	663	No
07/084	7	84	664	No
07/085	7	85	665	No
07/086	7	86	666	No
07/087	7	87	667	No
07/088	7	88	668	No
07/089	7	89	669	No
07/090	7	90	670	No
07/091	7	91	671	No
07/092	7	92	672	No
07/093	7	93	673	No
07/094	7	94	674	No
07/095	7	95	675	No
07/096	7	96	676	Yes
07/097	7	97	677	Yes
07/098	7	98	678	Yes
07/099	7	99	679	No
07/100	7	100	680	No
07/101	7	101	681	No
07/102	7	102	682	No
07/103	7	103	683	Yes
07/104	7	104	684	No
05/061	5	61	693	Yes
05/062	5	62	694	Yes
05/063	5	63	695	Yes
05/064	5	64	696	Yes
05/065	5	65	697	Yes
05/066	5	66	698	No
05/067	5	67	699	Yes
05/068	5	68	700	Yes
05/069	5	69	701	No
05/070	5	70	702	No
05/071	5	71	703	Yes
05/072	5	72	704	No
05/073	5	73	705	Yes
05/074	5	74	706	No
05/075	5	75	707	Yes
05/076	5	76	708	No
05/077	5	77	709	Yes
05/078	5	78	710	No
05/079	5	79	711	No
05/080	5	80	712	No
05/081	5	81	713	Yes
05/082	5	82	714	Yes
05/083	5	83	715	Yes
05/084	5	84	716	No
05/085	5	85	717	Yes
05/086	5	86	718	No
05/087	5	87	719	No
05/088	5	88	720	Yes
05/089	5	89	721	No
05/090	5	90	722	No
05/091	5	91	723	No
05/092	5	92	724	No
10/074	10	74	725	No
10/075	10	75	726	No
10/076	10	76	727	No
10/077	10	77	728	No
10/078	10	78	729	No
10/079	10	79	730	Yes
10/080	10	80	731	Yes
10/081	10	81	732	No
10/082	10	82	733	No
10/083	10	83	734	No
10/084	10	84	735	No
10/085	10	85	736	No
10/086	10	86	737	No
10/087	10	87	738	No
10/088	10	88	739	No
10/089	10	89	740	No
10/090	10	90	741	No
10/091	10	91	742	No
01/105	1	105	757	No
01/106	1	106	758	Yes
01/107	1	107	759	No
01/108	1	108	760	Yes
01/109	1	109	761	No
01/110	1	110	762	No
01/111	1	111	763	Yes
01/112	1	112	764	No

## Sheet: Derivation_Spec
Dataset/sheet	Variable	Role	Definition / derivation
Minimal_Data	SUBJID_FULL	Subject identifier	Source QS3 usubjid formatted as SITE/SUBJID, e.g. 01/003.
Minimal_Data	SITEID	Source identifier	Source QS3 SITEID.
Minimal_Data	SUBJID	Source identifier	Source QS3 SUBJID.
Minimal_Data	DS2NO	Randomisation number	Merged from DS2 by SUBJID_FULL; blinded link to treatment group.
Minimal_Data	DAY	Analysis day	Parsed from QS3 VISITNAME; restricted to Day 1–8.
Minimal_Data	QS3_F12_RAW	Raw diary response	Source QS3_F12 from Diary: Evening 2. Y/N; -9/blank treated as unknown.
Minimal_Data	COLDYN	Derived binary	Formula: 1 if QS3_F12_RAW='Y'; 0 if 'N'; blank otherwise.
Minimal_Data	NO_COLD	Derived binary	Formula: 1 if COLDYN=0; 0 if COLDYN=1; blank otherwise.
Minimal_Data	TRTGRP	Treatment group	Formula uses Treatment_Mapping_Template; blank until TRTGRP is populated from randomisation/code-break list.
Total_Check	No cold n	Table total component	COUNTIFS by DAY where NO_COLD=1.
Total_Check	No cold %	Table total component	No cold n / N non-missing COLDYN.
External step	TRTGRP mapping	Required for full Table C.4.39	Populate TRTGRP in Treatment_Mapping_Template with CMS008618 or Placebo using DS2NO/randomisation list.
External step	Treatment columns and p-values	Required for full Table C.4.39	After TRTGRP is populated, summarize by DAY and TRTGRP and run per-day 2x2 test.
